# Supplementary material for: Integrative “Omics”-Approach Discovers Dynamic and Regulatory Features of Bacterial Stress Responses
Source: PLoS Genet. 2013 Jun 20;9(6):e1003576. doi: 10.1371/journal.pgen.1003576 (PMC3688512; doi:10.1371/journal.pgen.1003576)
Supplement: Dataset S1 — Microarray and SILAC data for the singlet oxygen stress response. Relative changes (log2 ratios) after singlet oxygen stress were calculated for the transcriptome (Total), translatome (Poly), and proteome (SILAC). The dataset contains columns with following information from left to right: Gene Annotation (RSP), Gene Name, Description, Total 7 min log2, Total 7 min p-value, Total 45 min log2, Total 45 min p-value, Total 90 min log2, Total 90 min p-value, Poly 90 min log2, Poly 90 min p-value, SILAC 90 min log2, SILAC 90 min p-value, RpoE regulon, 1O2 affected, RpoH2 promoter, 2D RpoH2, 2D RpoH1-2, ChIP RpoH1-2, IMG Systematic, Probe Identifier. (XLSX) [file pgen.1003576.s001.xlsx]

## Sheet: log2 ratios_all omics
Gene Annotation (RSP)	Gene Name	Description	Total 7 min log2	Total 7 min p-value	Total 45 min log2	Total 45 min p-value	Total 90 min log2	Total 90 min p-value	Poly 90 min log2	Poly 90 min p-value	SILAC 90 min log2	SILAC 90 min p-value	RpoE regulon (Ziegelhoffer & Donohue (2009) Nat Rev Microbiol. 7(12): 856-63)	1O2 affected (Glaeser et al. (2007) J Proteome Res. 6(7): 2460-71)	RpoH2 promoter (Nuss et al. (2010) J Bacteriol. 192(10): 2613-23)	2D RpoH2 (Nuss et al. (2009) J Bacteriol. 191(1): 220-30)	2D RpoH1-2 (Nuss et al. (2010) J Bacteriol. 192(10): 2613-23)	ChIP RpoH1-2 (Dufour et al. (2012) PLoS Genet. 8(9): e1002929)	IMG Systematic	Probe Identifier
RSP_0002	spbB	Histone-like nucleoid-structuring protein H-NS	0.468064	0.63368	0.0311734	0.60786	0.117253	0.071244	0.249914	0.2551	0.0470827	0.504102							640071199	CUST_5662_PI417174124
RSP_0003		putative site-specific recombinase	-0.102403	0.22578	-0.0674441	0.149075	-0.0432668	0.186116	-0.0989969	0.82954	0.128772	0.706323							640071200	CUST_5665_PI417174124
RSP_0004		hypothetical protein	-0.107369	0.54814	0.000132299	0.98968	0.0143107	0.76268	0.0319879	0.56684									640071201	CUST_5668_PI417174124
RSP_0005	guaA	GMP synthase (glutamine-hydrolyzing)( EC:6.3.5.2 )	-0.0417493	0.86918	-0.187156	0.044765	-0.278254	0.035055	0.00795011	0.95462	-0.215714	0.304279					2D RpoH1-H2		640071202	CUST_5671_PI417174124
RSP_0006		possible transporter, DMT superfamily	-0.112142	0.58044	-0.0539037	0.024777	-0.0882754	0.047302	-0.0666238	0.21478									640071203	CUST_5674_PI417174124
RSP_0007		putative outer membrane protein	-0.492939	0.052905	-0.954722	0.0063027	-0.782917	0.0163401	-0.42776	0.167976									640071204	CUST_5677_PI417174124
RSP_0008		possible transporter, DME family, DMT superfamily	0.0987611	0.81074	0.242778	0.0065988	0.237264	0.4347	-0.0369677	0.42424									640071205	CUST_5680_PI417174124
RSP_0009		hypothetical protein	0.0235841	0.89116	0.0995487	0.030405	0.0780237	0.11894	0.107699	0.191283	0.0180815	0.84116							640071206	CUST_5683_PI417174124
RSP_0010		homoserine O-succinyltransferase( EC:2.3.1.46 )	0.0507792	0.53074	-0.0481204	0.039785	-0.0754326	0.2545	0.0150367	0.90448									640071207	CUST_5686_PI417174124
RSP_0011		Predicted hydrolase or acyltransferase (alpha/beta hydrolase)	0.725731	0.0066567	0.926139	0.0026825	0.819799	0.00079729	0.245051	0.107919								Chip RpoH1-2	640071208	CUST_5689_PI417174124
RSP_0013		hypothetical protein	0.975455	0.097802	0.909559	0.00191886	0.823183	0.00161568	0.308877	0.02022	0.993297	4.30061e-05						Chip RpoH1-2	640071209	CUST_5692_PI417174124
RSP_0014		transcriptional regulator, TetR family	0.681287	0.0105166	0.33566	0.0151613	0.308498	0.0033015	-0.295996	0.077425								Chip RpoH1	640071210	CUST_5695_PI417174124
RSP_0015		ABC spermidine/putrescine transporter, ATPase subunit	-0.332004	0.045163	-0.274399	0.0021154	-0.146825	0.0031229	0.0225553	0.190458	-0.362141	0.0163267							640071211	CUST_5698_PI417174124
RSP_0016		ABC spermidine/putrescine transporter, inner membrane subunit	-0.203978	0.04402	-0.140101	0.030764	-0.105926	0.066717	0.0973645	0.20234									640071212	CUST_5701_PI417174124
RSP_0017		ABC spermidine/putrescine transporter, inner membrane subunit	-0.272594	5.9435e-05	-0.262477	0.0070843	-0.188733	0.0090423	-0.320079	0.040279									640071213	CUST_5704_PI417174124
RSP_0018		Putative transcriptional regulator, gntR family	0.0692484	0.65704	-0.0817458	0.28458	-0.034587	0.44078	-0.179322	0.178682									640071214	CUST_5707_PI417174124
RSP_0019		hypothetical protein	-0.432405	0.196098	-0.397065	0.0137788	0.139533	0.26668	0.375534	0.129361									640071215	CUST_5710_PI417174124
RSP_0020		hypothetical protein	-0.0495515	0.72878	-0.0843594	0.064484	-0.119851	0.30642	-0.20924	0.113296									640071216	CUST_5713_PI417174124
RSP_0021	rpsI	30S ribosomal protein S9	0.0266118	0.88424	-0.561801	0.023421	-0.795726	0.027456	-0.476495	0.034699	-0.000129604	0.997012							640071217	CUST_5716_PI417174124
RSP_0022		50S ribosomal protein L13	-0.0243494	0.73566	-0.537408	0.034881	-0.88314	0.023182	-0.324432	0.158721	0.108496	0.124875							640071218	CUST_5719_PI417174124
RSP_0024	rfbC	Putative dTDP-4-dehydrorhamnose 3,5-epimerase (dTDP-L-rhamnose synthetase)( EC:5.1.3.13 )	-0.298916	0.20054	-0.238745	0.030036	-0.209249	0.059985	0.0107984	0.83998	0.23481	0.410531							640071220	CUST_5725_PI417174124
RSP_0025		probable NAD(P)-dependent oxidoreductase	-0.192937	0.053182	-0.312926	0.028722	-0.124932	0.173405	0.175524	0.00182037	0.021736	0.664153							640071221	CUST_5728_PI417174124
RSP_0026		Probable epimerase/dehydratase	-0.232793	0.47016	-0.274633	0.015839	-0.134124	0.0154378	0.0805399	0.20148	-0.00857227	0.933144							640071222	CUST_5731_PI417174124
RSP_0027		hypothetical protein	0.254324	0.132095	0.304492	0.28258	0.335492	0.26534	-0.0117305	0.95582									640071223	CUST_5734_PI417174124
RSP_0028		short chain dehydrogenase	-0.0841832	0.7399	-0.0197718	0.62944	-0.0211457	0.77152	-0.112904	0.168259									640071224	CUST_5737_PI417174124
RSP_0029		acetyl-CoA hydrolase/transferase family protein	-0.0595512	0.65006	-0.138319	0.073178	-0.115407	0.25454	-0.219618	0.24458	-0.194984	0.373381							640071225	CUST_5740_PI417174124
RSP_0030		PAS sensor diguanylatecyclase/phosphodiesterase	0.202671	0.030143	-0.501765	0.00098275	-0.157239	0.00074292	-0.144421	0.083141									640071226	CUST_5743_PI417174124
RSP_0032	fliA	sigma factor FliA (Sigma-28 group, flagellar)	0.0149194	0.93838	-0.0795786	0.073859	-0.132443	0.0131559	-0.255888	0.056915									640071229	CUST_5752_PI417174124
RSP_0033		hypothetical protein	0.00378696	0.98272	-0.0587353	0.094883	-0.131582	0.0195774	-0.176562	0.137798									640071230	CUST_5755_PI417174124
RSP_0034	flhA	flagellar biosynthesis protein, FlhA	0.0945011	0.6791	-0.205518	0.045123	-0.220938	0.30688	-0.184658	0.36044									640071231	CUST_5758_PI417174124
RSP_0035		hypothetical protein	0.00419257	0.9671	-0.0411846	0.23356	-0.0791702	0.33232	-0.162963	0.118381									640071232	CUST_5761_PI417174124
RSP_0036	flgA	flagellar basal-body P-ring formation protein FlgA	-0.0409468	0.75716	0.492779	0.064296	0.144728	0.48536	-0.0645877	0.35842									640071234	CUST_5767_PI417174124
RSP_0037	flgM	Putative FlgM, negative regulator of flagellin synthesis	-0.4082	0.30212	-0.754197	0.0188417	-0.964115	0.0091225	-1.59478	0.110562									640071235	CUST_5770_PI417174124
RSP_0038		hypothetical protein	-0.192514	0.46936	0.222201	0.51444	0.060757	0.86946	-1.06585	0.0739									640071240	CUST_5785_PI417174124
RSP_0039		hypothetical protein	-0.0187967	0.90262	0.128242	0.29174	0.140781	0.064136	0.206051	0.42706									640071241	CUST_5788_PI417174124
RSP_0040	fliS	putative flagellar protein FliS	-0.562372	0.102518	-0.897619	0.0064763	-1.07952	0.0071152	-1.27757	0.00158281									640071242	CUST_5791_PI417174124
RSP_0041		hypothetical protein	0.0479036	0.3046	0.00162301	0.96758	0.0877536	0.30858	-0.155801	0.0070648									640071243	CUST_5794_PI417174124
RSP_0042	cheA3	Chemotaxis histidine protein kinase, CheA3( EC:2.7.3.- )	-0.232014	0.174904	-0.468133	0.0157993	-0.522348	0.0182622	-0.30411	0.0048364									640071244	CUST_5797_PI417174124
RSP_0043	cheY6	chemotaxis response regulator, CheY6	-0.299538	0.20532	-0.525821	0.0038403	-0.577565	0.021175	-0.815849	0.182479									640071245	CUST_5800_PI417174124
RSP_0044	tlpT	putative cytoplasmic chemoreceptor, TlpT	-0.0782102	0.8203	-0.307174	0.0133045	-0.381263	0.039277	-0.505005	0.025901	-1.13532	0.00333636							640071246	CUST_5803_PI417174124
RSP_0045	slp	Slp	-0.0395134	0.30516	-0.152455	0.069042	-0.176013	0.008684	-0.226626	0.112975									640071247	CUST_5806_PI417174124
RSP_0046	cheW4	Chemotaxis protein, CheW4	-0.0889494	0.34582	0.0701903	0.2341	0.0420969	0.75304	-0.269352	0.05568									640071248	CUST_5809_PI417174124
RSP_0047	cheB2	chemotaxis methylesterase, CheB2( EC:3.1.1.61 )	0.291744	0.38328	0.0754865	0.70302	0.0352944	0.66414	-0.118003	0.6656									640071249	CUST_5812_PI417174124
RSP_0048	cheR3	MCP methyltransferase, CheR3( EC:2.1.1.80 )	0.0697478	0.63972	-0.120529	0.059595	-0.106216	0.153444	-0.0969696	0.44766									640071250	CUST_5815_PI417174124
RSP_0049	cheA4	Chemotaxis histidine protein kinase, CheA4( EC:2.7.3.- )	-0.232086	0.20228	-0.195453	0.111816	-0.390601	0.067178	-0.389149	0.43536									640071251	CUST_5818_PI417174124
RSP_0051	torF	Torf protein	-0.128747	0.062022	-0.384138	0.0176162	-0.405245	0.016362	-0.376799	0.0041401					RpoH2 Heptamer				640071253	CUST_5824_PI417174124
RSP_0052	fliE	flagellar protein FliE	0.0140369	0.8452	0.0114249	0.9314	-0.290953	0.049097											640071254	CUST_5827_PI417174124
RSP_0053	fliF1	Flagellar FliF M-ring protein	-0.110922	0.43068	-0.10585	0.078498	-0.143582	0.167844	-0.164856	0.050637									640071255	CUST_5830_PI417174124
RSP_0054	fliG	Probable flagellar motor switch protein FliG	-0.0379384	0.68624	-0.12053	0.2827	-0.172551	0.198019	-0.367696	0.0072998									640071256	CUST_5833_PI417174124
RSP_0055	fliH	flagellar protein FliH	0.0510459	0.4916	-0.0144183	0.8234	-0.0286141	0.5593	-0.112247	0.048583									640071257	CUST_5836_PI417174124
RSP_0056	fliI	FliI, Flagellum-specific ATPase( EC:3.6.3.14 )	-0.0324779	0.8041	-0.0307502	0.54128	-0.0431796	0.27758	-0.120127	0.131262									640071258	CUST_5839_PI417174124
RSP_0057	fliJ	Flagellar protein FliJ	0.255556	0.0121027	0.357566	0.074604	0.443542	0.43298	-0.0172455	0.87382									640071259	CUST_5842_PI417174124
RSP_0058	fliK	FliK, flagellar hook-length control protein	-0.0529581	0.75428	0.0589048	0.42406	0.0547593	0.48724	-0.355807	0.196216									640071260	CUST_5845_PI417174124
RSP_0059	fliL	flagellar biosynthesis protein, FliL	-0.000605357	0.99708	-0.0200735	0.172616	-0.020306	0.173798	-0.202954	0.133342	-0.595564	0.0129114							640071261	CUST_5848_PI417174124
RSP_0060	fliM	Flagellar switch protein FliM	0.000340858	0.99374	-0.314914	0.025636	-0.273288	0.0058246	-0.412213	0.63216									640071262	CUST_5851_PI417174124
RSP_0061	fliN	Flagellar motor switch FliN protein	-0.0107079	0.89144	-0.0431392	0.0046182	-0.0691453	0.0157039	-0.316985	0.068402									640071263	CUST_5854_PI417174124
RSP_0062	fliO	Flagellar protein FliO	-0.0559006	0.59012	-0.00228167	0.95218	-0.115577	0.0119982	-0.165428	0.013082									640071264	CUST_5857_PI417174124
RSP_0063	fliP	Flagellar transport protein FliP	-0.0591979	0.71084	-0.0304714	0.51572	-0.0709538	0.035501	-0.0489787	0.71896									640071265	CUST_5860_PI417174124
RSP_0064	fliQ	Flagellar protein FliQ	-0.10649	0.37384	0.114565	0.161637	0.0965222	0.44752	-0.0113608	0.55326									640071266	CUST_5863_PI417174124
RSP_0065	fliR	Flagellar protein FliR	0.128277	0.53376	0.358929	0.012079	0.534114	0.0036959	-0.268223	0.074003									640071267	CUST_5866_PI417174124
RSP_0066	flhB	Flagellar protein FlhB	-0.0272822	0.54652	-0.14976	0.047019	-0.141422	0.051782	-0.339587	0.082804									640071268	CUST_5869_PI417174124
RSP_0067		hypothetical protein	-0.000873934	0.99572	0.104609	0.080544	0.17022	0.33438	-0.215053	0.156776	-0.892938	0.0295818							640071269	CUST_5872_PI417174124
RSP_0068	rpoN2	Sigma-54 factor (RpoN2)	-0.122085	0.64498	-0.0156229	0.854	-0.104448	0.4047	-0.396712	0.33166									640071271	CUST_5878_PI417174124
RSP_0069	fliC	Flagellar filament protein	-0.625732	0.024065	-0.898148	0.0143981	-0.989983	0.0070028	-2.18484	0.043145	-1.1	0.00318698							640071272	CUST_5881_PI417174124
RSP_0070	fliD	possible flagellar hook-associated protein 2 (filament cap protein)	-0.0952655	0.60948	-0.201191	0.035281	-0.246296	0.026483	-0.462463	0.031284									640071273	CUST_5884_PI417174124
RSP_0071	fleQ	sigma54 specific transcriptional regulator, fis family	0.0569841	0.57876	0.0376647	0.58774	-0.0127625	0.61328	-0.175479	0.0188169									640071274	CUST_5887_PI417174124
RSP_0072		possible invasion protein	-0.0790298	0.68572	0.148973	0.095819	0.0480846	0.4502	-0.15735	0.075656									640071275	CUST_5890_PI417174124
RSP_0073	flgL	flagellar hook-associated protein 3 FlgL	0.00142059	0.94118	-0.028616	0.131598	-0.0273148	0.34462	-0.135358	0.071685									640071276	CUST_5893_PI417174124
RSP_0074	flgK1	FlgK flagellar hook-associated protein 1	-0.0167562	0.8877	-0.0751651	0.083298	-0.129392	0.24256	-0.186299	0.25084									640071277	CUST_5896_PI417174124
RSP_0076	flgI	flagellar P-ring protein	-0.082015	0.33942	-0.232003	0.0094774	-0.238562	0.0101755	-0.227366	0.074298									640071279	CUST_5902_PI417174124
RSP_0077	flgH	Flagellar L-ring protein	-0.0724705	0.60224	-0.2485	0.0090626	-0.247711	0.041138	-0.303575	0.061001	-1.26507	0.00112242							640071280	CUST_5905_PI417174124
RSP_0078	flgG	Flagellar distal rod protein	-0.111427	0.4961	-0.238119	0.0104033	-0.276737	0.025399	-0.138712	0.136744									640071281	CUST_5908_PI417174124
RSP_0079	flgF	flagellar proximal rod protein FlgF	-0.0797174	0.69586	-0.139234	0.0023001	-0.14361	0.059043	-0.198436	0.0042814									640071282	CUST_5911_PI417174124
RSP_0080	flgE	flagellar hook protein FlgE	0.0864752	0.59452	0.385428	0.023698	0.55612	0.028779	-0.249406	0.029043									640071283	CUST_5914_PI417174124
RSP_0081	flgD	Flagellar scaffolding protein FlgD	-0.0538466	0.58228	-0.193405	0.0092956	-0.245555	0.0111166	-0.305233	0.237									640071284	CUST_5917_PI417174124
RSP_0082	flgC	flagellar basal-body rod protein FlgC	-0.0352864	0.89442	-0.176995	0.051423	-0.117086	0.0132359	-0.497115	0.0065624									640071285	CUST_5920_PI417174124
RSP_0083	flgB	Flagellar proximal rod protein FlgB	-0.00315037	0.985	-0.0565904	0.3185	-0.0714965	0.61156	-0.336885	0.047575									640071286	CUST_5923_PI417174124
RSP_0084		hypothetical protein	0.0543189	0.87138	-0.0818498	0.044976	-0.0834792	0.100722	-0.404117	0.20106									640071287	CUST_5926_PI417174124
RSP_0085		multisensor hybrid histidine kinase( EC:2.7.3.- )	-0.0707231	0.7341	-0.482982	0.00071878	-0.321764	0.029405	0.114352	0.39144	-1.13465	0.00475473							640071288	CUST_5929_PI417174124
RSP_0086		hypothetical protein	-0.0890805	0.31548	-0.508679	0.031723	-0.153377	0.32668	0.1607	0.022976									640071289	CUST_5932_PI417174124
RSP_0087		two component transcriptional regulator, LuxR	-0.319769	0.178784	-0.228484	0.101723	-0.0396682	0.62744	-0.169352	0.6015	-0.348945	9.88527e-05							640071290	CUST_5935_PI417174124
RSP_0088		ycfI, putative structural proteins	-0.0346163	0.89244	-0.0637779	0.0144773	-0.076953	0.28318	-0.281393	0.192301									640071291	CUST_5938_PI417174124
RSP_0089		hypothetical protein	-0.327344	0.21632	-0.196746	0.0109378	-0.052935	0.44612	-0.0217324	0.59124									640071292	CUST_5941_PI417174124
RSP_0090	smoC	Operon regulator SmoC	-0.146348	0.161118	-0.0382271	0.56016	0.037651	0.55494	0.0103132	0.9285									640071293	CUST_5944_PI417174124
RSP_0091	smoE	ABC sorbitol/mannitol transporter, periplasmic binding protein	-0.849224	0.007101	-0.708438	0.000178187	-0.00424746	0.91542	0.191184	0.24812	0.0172772	0.732873							640071294	CUST_5947_PI417174124
RSP_0092	smoF	ABC sorbitol/mannitol transporter, inner membrane subunit	-0.140379	0.32964	-0.0352663	0.34082	0.0858745	0.038396	-0.0925941	0.36866									640071295	CUST_5950_PI417174124
RSP_0093	smoG	ABC sorbitol/mannitol transporter, inner membrane subunit	-0.182695	0.0084554	-0.209574	0.0079845	-0.0415628	0.36	-0.11762	0.40776									640071296	CUST_5953_PI417174124
RSP_0094	smoK	ABC sorbitol/mannitol transporter, ATPase subunit	-0.237726	0.14918	-0.0987335	0.106736	0.00920011	0.82804	-0.107458	0.0235	-0.0314515	0.617524							640071297	CUST_5956_PI417174124
RSP_0095	smoS	sorbitol dehydrogenase( EC:1.1.1.14 )	-0.11298	0.43828	-0.0820872	0.125323	-0.0278709	0.4139	-0.140935	0.21246									640071298	CUST_5959_PI417174124
RSP_0096	mtlK	Mannitol dehydrogenase( EC:1.1.1.67 )	-0.11631	0.060903	0.121231	0.182622	0.148575	0.142779	0.160009	0.157516	0.0253755	0.601592							640071299	CUST_5962_PI417174124
RSP_0097	smoM	TRAP-T family sorbitol/mannitol transporter, periplasmic binding protein, SmoM	-1.28903	0.061363	-1.20611	0.0035795	-0.353572	0.074722	0.169272	0.50818	0.00670903	0.959352							640071301	CUST_5965_PI417174124
RSP_0099		TRAP-T family sorbitol/mannitol transporter, DctQ (4TMs) subunit	-0.709095	0.08828	-0.600159	0.0177568	-0.401571	0.073095	0.144751	0.0031818	-0.181774	0.170456							640071303	CUST_5971_PI417174124
RSP_0100	nuoA	putative NADH dehydrogenase I chain A( EC:1.6.5.3 )	-0.34066	0.4675	0.53671	0.0075415	0.669016	0.0077407	0.36207	0.0025391								Chip RpoH1-2	640071304	CUST_5974_PI417174124
RSP_0101	nuoB	NADH dehydrogenase (ubiquinone), 20 kDa subunit( EC:1.6.5.3 )	0.0589475	0.90078	0.567193	0.005603	0.743237	0.0033978	0.179726	0.059544								Chip RpoH1-2	640071305	CUST_5977_PI417174124
RSP_0102	nuoCD	NADH-ubiquinone oxidoreductase, chain 49kDa / NADH dehydrogenase (ubiquinone), 30 kDa subunit( EC:1.6.5.3 )	0.146389	0.77412	0.488664	0.0141998	0.724203	0.0062028	-0.022323	0.77522								Chip RpoH1-2	640071306	CUST_5980_PI417174124
RSP_0103	nuoE	ATP synthase subunit E( EC:1.6.5.3 )	0.0547104	0.93646	0.389407	0.0185414	0.726855	0.0061966	0.120546	0.70334								Chip RpoH1-2	640071307	CUST_5983_PI417174124
RSP_0104	nuoF	Respiratory-chain NADH dehydrogenase, 51 kDa subunit( EC:1.6.5.3,EC:1.6.99.5 )	0.149698	0.69402	0.190227	0.084836	0.327289	0.0133431	-0.0797313	0.033775	0.221959	0.0704378						Chip RpoH1-2	640071308	CUST_5986_PI417174124
RSP_0105	nuoG	NADH dehydrogenase gamma subunit( EC:1.6.5.3 )	0.177635	0.72134	0.217801	0.069198	0.422837	0.0142381	0.0759822	0.33938								Chip RpoH1-2	640071309	CUST_5989_PI417174124
RSP_0106	nuoH	putative NADH dehydrogenase I chain H( EC:1.6.5.3 )	-0.179704	0.71532	0.172381	0.143379	0.322245	0.165344	-0.109598	0.1458								Chip RpoH1-2	640071310	CUST_5992_PI417174124
RSP_0107	nuoI	NADH-quinone oxidoreductase, chain I, ferredoxin( EC:1.6.5.3 )	-0.189428	0.80342	0.0708312	0.36674	0.251298	0.054217	-0.338	0.64462	0.377275	0.102965						Chip RpoH1-2	640071311	CUST_5995_PI417174124
RSP_0108	nuoJ	NADH dehydrogenase I chain J( EC:1.6.5.3 )	-0.202227	0.72282	0.545393	0.038476	0.710679	0.0138813	-0.255195	0.4229								Chip RpoH2	640071312	CUST_5998_PI417174124
RSP_0109	nuoK	putative NADH dehydrogenase I chain K( EC:1.6.5.3 )	-0.132652	0.72386	0.0584354	0.45158	0.326261	0.042503	-0.103743	0.172497								Chip RpoH2	640071313	CUST_6001_PI417174124
RSP_0110	nuoL	NADH-ubiquinone oxidoreductase, chain 5( EC:1.6.5.3 )	0.215222	0.25754	0.191899	0.0045403	0.321518	0.00037821	-0.0164372	0.7079								Chip RpoH2	640071314	CUST_6004_PI417174124
RSP_0111C	nuoM	0	-0.0238866	0.9329	0.337812	0.0155419	0.534488	0.00153773	0.220571	0.084137									640278537	CUST_9937_PI417174124
RSP_0111N	nuoM	0	-0.0656763	0.65426	0.210352	0.044719	0.398018	0.00041993	0.186617	0.079058									640278536	CUST_9934_PI417174124
RSP_0112	nuoN	NADH-ubiquinone oxidoreductase, chain 4( EC:1.6.5.3 )	-0.0635701	0.76554	0.262967	0.058957	0.44532	0.024244	-0.0378231	0.071775								Chip RpoH2	640071315	CUST_6007_PI417174124
RSP_0113		Phospholipase D/Transphosphatidylase( EC:3.1.4.4 )	-0.0591972	0.135202	0.0858726	0.36308	0.126557	0.2116	-0.0730026	0.21778									640071316	CUST_6010_PI417174124
RSP_0114		hypothetical protein	-0.00384278	0.96494	-0.0206411	0.63238	-0.0134032	0.82326	-0.0664527	0.179495									640071317	CUST_6013_PI417174124
RSP_0115		Class I triheme cytochrome c	0.119833	0.72796	-0.102321	0.044856	-0.0166487	0.4029	-0.345783	0.0074195									640071318	CUST_6016_PI417174124
RSP_0116		hypothetical protein	-0.036997	0.789	-0.00916448	0.71108	-0.0221645	0.67902	-0.0883602	0.2341									640071319	CUST_6019_PI417174124
RSP_0117		Cytochrome c oxidase, subunit I( EC:1.9.3.1 )	0.274332	0.033642	0.237411	0.048378	0.331213	0.062442	0.175679	0.3204									640071320	CUST_6022_PI417174124
RSP_0118		Cytochrome c oxidase, subunit IIc( EC:1.9.3.1 )	0.144312	0.45616	-0.0229208	0.90362	-0.0245464	0.75546	-0.274579	0.43758									640071321	CUST_6025_PI417174124
RSP_0119		PA-phosphatase related phosphoesterase	0.457163	0.20196	1.15295	0.0024199	0.883963	0.0047989	0.419258	0.0099446								Chip RpoH2	640071322	CUST_6028_PI417174124
RSP_0122	cerR	transcriptional regulator, LuxR family	-0.163634	0.093217	-0.0889963	0.122582	-0.00186098	0.97384	-0.0596841	0.42086									640071325	CUST_6037_PI417174124
RSP_0123	cerI	Autoinducer synthesis protein	-0.383076	0.158896	0.35164	0.0056969	0.54949	0.0076777	1.55504	0.0065793	-0.310852	0.0333543							640071327	CUST_6043_PI417174124
RSP_0124		hypothetical protein	-0.0545878	0.69806	-0.13361	0.127061	0.101855	0.069183	0.358293	0.0098979									640071328	CUST_6046_PI417174124
RSP_0125	opgG	periplasmic glucan biosynthesis protein	0.320397	0.161698	0.199075	0.087717	-0.161874	0.095838	0.00773651	0.97038	0.256137	0.115038						Chip RpoH1	640071329	CUST_6049_PI417174124
RSP_0126		hypothetical protein	0.473396	0.000103592	0.255466	0.0152004	-0.104224	0.181158	-0.0106293	0.97538								Chip RpoH1	640071330	CUST_6052_PI417174124
RSP_0127	opgH	Glycosyl transferase, family 2	0.407099	0.083935	0.0593483	0.22474	-0.0545427	0.3402	-0.0681756	0.052922									640071331	CUST_6054_PI417174124
RSP_0128	opgC	OpgC protein	0.38438	0.18864	0.0855007	0.025983	-0.15636	0.041004	0.0773575	0.20178									640071332	CUST_6057_PI417174124
RSP_0129	metN	ABC D-methionine uptake transporter, ATPase subunit	0.379034	0.181043	-0.0201547	0.57922	-0.0666149	0.105743	-0.172964	0.34538	-0.0205544	0.428876							640071334	CUST_6060_PI417174124
RSP_0130	metI	ABC D-methionine uptake transporter, inner membrane subunit	0.476245	0.058617	-0.0906035	0.238	-0.111035	0.113883	-0.00065467	0.93342									640071335	CUST_6063_PI417174124
RSP_0132	metQ	ABC D-methionine uptake transporter, substrate-binding protein	0.472935	0.0080772	-0.308805	0.101036	-0.234731	0.29572	0.0257913	0.69972	0.134219	0.146932							640071336	CUST_6066_PI417174124
RSP_0133		Na+/H+ antiporter, NhaC family	0.120361	0.3106	-0.00486426	0.77466	-0.0438964	0.131723	-0.0278037	0.7281									640071337	CUST_6069_PI417174124
RSP_0134		hypothetical protein	0.044109	0.82734	0.0886824	0.3635	0.0939039	0.53172	-0.0390349	0.63304									640071339	CUST_6072_PI417174124
RSP_0135		hypothetical protein	0.219347	0.1014	-0.0013266	0.96166	-0.0458396	0.62848	-0.273362	0.34064									640071340	CUST_6075_PI417174124
RSP_0136		putative integrase for prophage CP-933U	0.162269	0.7621	0.0716189	0.0096159	0.0907366	0.0105582	-0.21009	0.30874									640071341	CUST_6078_PI417174124
RSP_0137		hypothetical protein	-0.144713	0.2168	0.108993	0.19016	0.0923455	0.56244	0.0484083	0.088761									640071343	CUST_6081_PI417174124
RSP_0138		hypothetical protein	0.0379802	0.83878	0.137684	0.121856	0.285324	0.027078	-0.494728	0.045299									640071344	CUST_6084_PI417174124
RSP_0139		Ribosomal protein S6	-0.0112624	0.84664	-0.804273	0.00122271	-1.15168	0.00197806	-0.594987	0.028041	0.0886304	0.489808							640071345	CUST_6087_PI417174124
RSP_0140	rpsR	30S ribosomal protein S18	0.0195812	0.6857	-0.783765	9.9114e-05	-1.08383	0.00033952	-0.941738	0.0062437	-0.177363	0.295619							640071346	CUST_6090_PI417174124
RSP_0141		50S ribosomal protein L9	0.105105	0.183539	-0.792027	0.00113892	-1.09408	0.0020368	-0.77323	0.0197576	-0.0467404	0.47759							640071347	CUST_6093_PI417174124
RSP_0142	tig	trigger factor	-0.163107	0.3457	-0.286559	0.157244	-0.35258	0.020761	-0.134886	0.33904									640071348	CUST_6096_PI417174124
RSP_0144		0	0.253339	0.51878	-0.0223039	0.93178	0.00167321	0.99508	-0.257456	0.74526									640278538	CUST_9940_PI417174124
RSP_0145		0	0.0321356	0.59878	0.0315356	0.42946	0.0818702	0.23264	-0.020633	0.8205									640278539	CUST_9943_PI417174124
RSP_0146	glnB	Nitrogen regulatory protein P-II	-0.287196	0.024982	-0.694675	0.0160604	-0.609623	0.020363	-0.480401	0.100101	-0.126656	0.0459485							640071351	CUST_6102_PI417174124
RSP_0147	glnA	Glutamine synthetase class-I( EC:6.3.1.2 )	-0.549025	0.23336	-0.995324	0.00032313	-0.929817	0.0023617	-0.524061	0.070298	-0.282315	0.0571344							640071352	CUST_6105_PI417174124
RSP_0148		Signal transduction histidine kinase( EC:2.7.3.- )	0.307877	0.051703	0.37535	9.6722e-05	0.281586	0.0045353	0.391421	0.096718	0.324739	0.0036875			RpoH2 Heptamer			Chip RpoH2	640071353	CUST_6108_PI417174124
RSP_0149		CheY-like receiver protein( EC:2.7.3.- )	0.211115	0.161802	0.169819	0.052975	0.131139	0.092143	0.470259	0.0197218	0.52086	0.0284514			RpoH2 Heptamer			Chip RpoH2	640071354	CUST_6111_PI417174124
RSP_0150		chase sensor signal transducdtion histidine kinase( EC:2.7.3.- )	0.713065	0.035404	0.720639	0.00054486	0.509321	0.0025608	0.434501	0.0089444	0.607811	0.000134469			RpoH2 Heptamer			Chip RpoH2	640071355	CUST_6114_PI417174124
RSP_0151		hypothetical protein	0.723296	0.0168965	0.796278	0.00104378	0.708453	0.0004994	0.264164	0.046496								Chip RpoH2	640071357	CUST_6120_PI417174124
RSP_0152		P-loop ATPase	0.812649	0.035882	1.18382	0.0006819	1.10409	0.00089894	0.933662	0.00190131								Chip RpoH2	640071356	CUST_6117_PI417174124
RSP_0153		hypothetical protein	-0.292607	0.024044	-0.297007	0.0030597	-0.266139	0.034359	0.263748	0.0112201									640071358	CUST_6123_PI417174124
RSP_0154		3-hydroxyisobutyrate dehydrogenase( EC:1.1.1.31 )	-0.705425	0.0052611	-0.466021	0.0062826	-0.245302	0.050703	0.0304304	0.59756	0.210804	0.573255							640071359	CUST_6126_PI417174124
RSP_0155		enoyl-CoA hydratase( EC:4.2.1.17 )	-0.437971	0.033724	-0.322039	0.024459	-0.23288	0.036515	-0.0199151	0.29776									640071360	CUST_6129_PI417174124
RSP_0156		Acyl-CoA dehydrogenase( EC:1.3.99.2 )	-0.514942	0.024676	-0.249268	0.0065417	-0.0670038	0.090881	-0.236853	0.040604	-0.0448624	0.725535							640071361	CUST_6132_PI417174124
RSP_0157		Beta-mannanase( EC:3.2.1.4 )	0.153648	0.2404	0.211824	0.0139978	0.110996	0.029021	0.0498533	0.87302									640071363	CUST_6138_PI417174124
RSP_0158		cellulose synthase-like protein( EC:2.4.1.12 )	0.0486888	0.56114	0.198842	0.054105	0.0723909	0.35458	-0.117424	0.038085									640071364	CUST_6141_PI417174124
RSP_0159	galE-2	UDP-glucose 4-epimerase( EC:5.1.3.2 )	0.0948673	0.61722	0.319059	0.017878	0.129443	0.114658	0.0464043	0.36658									640071365	CUST_6144_PI417174124
RSP_0160		NAD-dependent epimerase/dehydratase family protein( EC:4.2.1.46 )	-0.0503605	0.72108	-0.0928151	0.11258	-0.059589	0.0191964	-0.18104	0.150055									640071366	CUST_6147_PI417174124
RSP_0161		Spermidine/putrescine-binding periplasmic protein	-1.31549	0.031361	-1.41424	0.00143899	-0.560798	0.0195591	0.104184	0.53034	-0.0398179	0.592437							640071367	CUST_6150_PI417174124
RSP_0162		hypothetical protein	-0.528886	0.21914	-0.290603	0.0068585	-0.124903	0.103083	-0.0908462	0.148399									640071368	CUST_6153_PI417174124
RSP_0163		putative iron(III) ABC transporter, fused inner membrane subunits	-0.019962	0.87628	0.0281	0.124402	-0.0589696	0.177317	0.0178826	0.65374									640071369	CUST_6156_PI417174124
RSP_0164		hypothetical protein	-0.0977722	0.61056	0.0295139	0.7941	0.0815375	0.25792	-0.291879	0.162097	0.091809	0.0979308							640071370	CUST_6159_PI417174124
RSP_0165		hypothetical protein	0.0631698	0.7947	0.0856469	0.23834	0.01351	0.94084	-0.183631	0.47446									640071371	CUST_6162_PI417174124
RSP_0166	dksA	DnaK suppressor protein	-0.195115	0.30512	-0.173177	0.0193426	0.0073135	0.62	-0.191416	0.22944									640071372	CUST_6165_PI417174124
RSP_0167		hypothetical protein	-0.184463	0.3833	-0.179912	0.045882	-0.0781514	0.177818	0.0595589	0.5213									640071373	CUST_6168_PI417174124
RSP_0169		Na+/solute symporter	-0.130585	0.117823	-0.098284	0.077398	-0.0215504	0.71346	-0.159748	0.089681									640071375	CUST_6174_PI417174124
RSP_0170		hypothetical protein	0.118547	0.65632	-0.0625827	0.169158	-0.018816	0.70654	-0.0716246	0.38342									640071376	CUST_6177_PI417174124
RSP_0171		Response regulator receiver protein	-0.351206	0.092996	-0.144903	0.41548	0.00523147	0.97908	-0.0668983	0.42468									640071377	CUST_6180_PI417174124
RSP_0172		Predicted transcriptional regulators	0.0366655	0.5997	0.255836	0.034836	0.425041	0.0111562	-0.338121	0.163341									640071378	CUST_6183_PI417174124
RSP_0173		2-keto-4-pentenoate hydratase/2-oxohepta-3-ene-1 7-dioic acid hydratase( EC:4.1.1.- )	-0.558103	0.26534	-0.510627	0.003536	-0.243147	0.073224	0.0650468	0.63502	0.241926	0.0809511							640071379	CUST_6186_PI417174124
RSP_0174	ucpA	short-chain dehydrogenase( EC:1.- )	-0.177705	0.2204	-0.193987	0.00104226	-0.12122	0.088039	-0.0360951	0.86944	0.273993	0.159431							640071380	CUST_6189_PI417174124
RSP_0175		Lactate dehydrogenase and related dehydrogenase	-0.0286414	0.86812	-0.0169433	0.67298	0.256325	0.0139152	0.289356	0.028556									640071381	CUST_6192_PI417174124
RSP_0176		dihydroxy-acid dehydratase( EC:4.2.1.9 )	-0.0747592	0.52768	0.0436033	0.36276	0.0866753	0.32988	-0.0159068	0.88684									640071382	CUST_6195_PI417174124
RSP_0177		FAD/FMN-containing dehydrogenase( EC:1.1.2.4 )	-0.081353	0.3524	0.132838	0.073177	0.168009	0.023564	-0.0048569	0.93314									640071383	CUST_6198_PI417174124
RSP_0179		ABC-type nitrate/sulfonate/bicarbonate transport systems, periplasmic components TauA	-0.566656	0.0182845	-0.575302	0.075319	-0.186182	0.092083	0.270842	0.050362	0.00268403	0.964145							640071384	CUST_6201_PI417174124
RSP_0180		ABC nitrate/sulfonate/bicarbonate transporter, inner membrane subunit	-0.10093	0.55176	-0.00264207	0.9818	-0.0961124	0.151595	-0.228522	0.0067205									640071385	CUST_6204_PI417174124
RSP_0181		ABC nitrate/sulfonate/bicarbonate transporter, inner membrane subunit	-0.055919	0.083581	-0.0215528	0.92034	-0.0195565	0.72106	-0.440101	0.39568									640071386	CUST_6207_PI417174124
RSP_0182		0	-0.0499397	0.42688	0.0091746	0.86106	0.0696113	0.5464	-0.0788623	0.72122									640278540	CUST_9946_PI417174124
RSP_0183	dht	dihydropyrimidinase( EC:3.5.2.2 )	-0.403375	0.0028619	-0.37955	0.0104969	-0.0802201	0.106137	-0.0622995	0.054702	-0.0686444	0.32518							640071387	CUST_6210_PI417174124
RSP_0184		N-carbamoyl-L-amino acid amidohydrolase( EC:3.5.1.6 )	-0.20456	0.170602	-0.189937	0.027018	0.132223	0.00029766	0.13387	0.077178	0.0191523	0.875217							640071388	CUST_6213_PI417174124
RSP_0185		Transcriptional regulator, TetR family	0.115537	0.053456	-0.11246	0.135116	-0.0611884	0.076144	-0.456847	0.08116									640071389	CUST_6216_PI417174124
RSP_0186		Transcriptional regulator, TetR family	0.132314	0.85078	0.0559443	0.777	0.27512	0.0093575	-0.553987	0.00037852									640071390	CUST_6219_PI417174124
RSP_0187		dihydropyrimidine dehydrogenase( EC:1.3.1.2 )	0.0844751	0.91806	0.305484	0.00102449	0.499131	0.0069402	-0.2991	0.025041	-0.491916	0.0306882							640071391	CUST_6222_PI417174124
RSP_0188		Uncharacterized membrane-associated protein	0.0772568	0.68572	0.0428834	0.7679	-0.16791	0.22498	-0.0247875	0.70234									640071392	CUST_6225_PI417174124
RSP_0189		NADPH-dependent glutamate synthase beta chain and related oxidoreductase( EC:1.4.1.13 )	0.118832	0.56352	-0.063003	0.115123	0.0615285	0.69426	-0.359225	0.0150827									640071393	CUST_6228_PI417174124
RSP_0190	accB	Biotin carboxyl carrier protein, AccB	-0.0399885	0.83118	0.134624	0.20204	-0.0789055	0.34646	-0.297056	0.0191421	0.17256	0.155427							640071394	CUST_6231_PI417174124
RSP_0191	accC	acetyl-CoA carboxylase( EC:6.3.4.14 )	-0.120367	0.49766	-0.242355	0.047322	-0.371396	0.037542	0.126032	0.0115602	0.0150925	0.872622							640071395	CUST_6234_PI417174124
RSP_0192	aat	possible leucyl/phenylalanyl-tRNA--protein transferase( EC:2.3.2.6 )	0.0770703	0.54126	0.0402729	0.15114	-0.00464058	0.79118	-0.046246	0.24226									640071396	CUST_6237_PI417174124
RSP_0193		hypothetical protein	0.0258724	0.6624	-0.159438	0.0104431	-0.152728	0.0198966	0.042179	0.043295									640071397	CUST_6240_PI417174124
RSP_0194		possible ABC transporter, substrate-binding protein	-0.0119554	0.95256	-0.148973	0.04914	-0.207081	0.2063	0.0298787	0.159441	0.062055	0.238466							640071398	CUST_6243_PI417174124
RSP_0195		NADH-ubiquinone oxidoreductase( EC:1.6.99.3 )	-0.18086	0.097276	0.0623545	0.064516	-0.0458636	0.08924	0.0997738	0.45636	0.116704	0.154466							640071399	CUST_6246_PI417174124
RSP_0196	clpX	ATP-dependent protease ATP-binding subunit	-0.276412	0.162179	0.194515	0.022423	0.309276	0.017619	0.573951	0.0119209	0.0686797	0.805629							640071400	CUST_6249_PI417174124
RSP_0197	clpP	Protease subunit of ATP-dependent Clp protease( EC:3.4.21.92 )	-0.0394154	0.74702	0.55877	0.0081627	0.352619	0.049925	0.936989	0.010936	0.469965	0.000422646		2D 1O2					640071401	CUST_6252_PI417174124
RSP_0198		Phosphatidylglycerophosphate synthase	0.268586	0.057757	0.0835931	0.23764	0.030834	0.098157	-0.0328679	0.38244									640071402	CUST_6255_PI417174124
RSP_0200		ABC transporter, periplasmic binding protein	0.150082	0.81982	0.181868	0.33872	0.168649	0.28538	-0.192382	0.120724	-0.0766948	0.51818							640071403	CUST_6258_PI417174124
RSP_0201		ABC transporter, fused inner membrane subunits	-0.0752496	0.13302	-0.117639	0.0170026	-0.136928	0.076684	-0.224229	0.136817									640071404	CUST_6261_PI417174124
RSP_0202		hypothetical protein	-0.0527804	0.68486	0.150272	0.53464	0.0454985	0.84766	-0.561991	0.109323									640071406	CUST_6267_PI417174124
RSP_0203		signal transduction kinase protein( EC:2.7.3.- )	-0.0851101	0.39008	0.0255729	0.6682	0.031087	0.70708	0.0384201	0.47536					RpoH2 Heptamer				640071407	CUST_6270_PI417174124
RSP_0204		metallo-beta-lactamase family protein( EC:3.1.2.6 )	0.0933478	0.70062	0.424025	0.00198351	0.610996	0.024578	-0.38344	0.014662									640071408	CUST_6273_PI417174124
RSP_0205		hypothetical protein	-0.236276	0.078179	-0.104851	0.186536	-0.148508	0.077416	-0.0156776	0.8823	-0.248257	0.0298477							640071410	CUST_6276_PI417174124
RSP_0206		hypothetical protein	0.0430079	0.24838	0.0870354	0.29378	0.0225407	0.74454	-0.241369	0.151041									640071411	CUST_6279_PI417174124
RSP_0207		hypothetical protein	-0.0802537	0.3671	0.00745629	0.77424	-0.00644075	0.95128	-0.307794	0.45408									640071412	CUST_6282_PI417174124
RSP_0208		hypothetical protein	-0.110325	0.153041	0.103533	0.32152	0.0630386	0.5143	0.0304499	0.42864									640071413	CUST_6285_PI417174124
RSP_0209		possible prophage Lp3 protein 18	0.0483638	0.24136	0.112442	0.161664	0.140558	0.182463	0.0104781	0.76618									640071414	CUST_6288_PI417174124
RSP_0211		hypothetical protein	0.0217507	0.6739	-0.00178596	0.97866	-0.0344055	0.69664	-0.132081	0.26632									640071415	CUST_6291_PI417174124
RSP_0212		HNH nuclease	0.0534018	0.6361	0.196208	0.151358	0.123787	0.23186	-0.0463741	0.0408									640071416	CUST_6294_PI417174124
RSP_0213		Phage terminase-like protein large subunit	0.0750513	0.43222	0.136425	0.0081962	0.268282	0.07104	-0.405982	0.072577									640071417	CUST_6297_PI417174124
RSP_0214		possible uncharacterized phage protein	-0.0383019	0.60232	0.148929	0.2077	0.0515585	0.66016	0.00118583	0.99042									640071418	CUST_6300_PI417174124
RSP_0215		hypothetical protein	0.0314524	0.125657	-0.118737	0.023458	-0.135837	0.059058	-0.351085	0.070423									640071419	CUST_6303_PI417174124
RSP_0216		hypothetical protein	0.0682298	0.43622	0.14803	0.048816	0.0899363	0.44752	-0.0814349	0.35822									640071420	CUST_6306_PI417174124
RSP_0217	int	possible phage-related integrase	0.215433	0.14434	0.129311	0.0021806	0.0844939	0.085744	0.202064	0.034799									640071422	CUST_6312_PI417174124
RSP_0218	mcpM	methyl accepting chemotaxis protein	-0.0253271	0.85816	-0.122984	0.32214	-0.138535	0.074436	-0.111077	0.082177									640071424	CUST_6315_PI417174124
RSP_0219		hypothetical protein	-0.0324027	0.84074	-0.00626761	0.93982	0.0287302	0.78438	-0.373879	0.42856									640071425	CUST_6318_PI417174124
RSP_0220		hypothetical protein	0.0100843	0.98018	-0.0658799	0.141937	0.0103608	0.54986	0.349626	0.03038									640071426	CUST_6321_PI417174124
RSP_0221		plasma membrane H+-transporting two-sector ATPase, C subunit	-0.26124	0.021944	-0.0562119	0.29128	-0.0386763	0.026475	0.143553	0.31726	-0.635527	0.0584647							640071428	CUST_6326_PI417174124
RSP_0223		hypothetical protein	-0.369	0.05928	-0.295889	0.032902	-0.198564	0.135276	-0.00645464	0.86586	-0.0836653	0.264787							640071429	CUST_6329_PI417174124
RSP_0224		ATP-dependent helicase( EC:3.6.1.- )	-0.152973	0.189496	0.0149272	0.65014	-0.0323783	0.31244	0.0660461	0.54552									640071430	CUST_6332_PI417174124
RSP_0226		Naringenin-chalcone synthase( EC:2.3.1.74 )	0.0075639	0.77846	0.232503	0.162824	0.058412	0.37374	-0.137563	0.0040367									640071433	CUST_6338_PI417174124
RSP_0227		hypothetical protein	0.134025	0.25664	0.420535	0.021061	0.450515	0.047757	-0.283718	0.091164									640071434	CUST_6341_PI417174124
RSP_0228	hmuS	putative hemin transport protein	0.0938007	0.35982	0.374812	0.0076034	0.403554	0.072761	0.161006	0.085984									640071436	CUST_6347_PI417174124
RSP_0229		multidrug efflux pump, MF Superfamily	0.095238	0.77032	0.314572	0.48678	0.378327	0.38322	-0.211677	0.38156									640071435	CUST_6344_PI417174124
RSP_0230		Neutral zinc metallopeptidase( EC:3.4.24.- )	-0.137192	0.169399	-0.0428716	0.3657	0.0228757	0.29548	-0.280144	0.56906									640071437	CUST_6350_PI417174124
RSP_0231	motB	flagellar MotB protein	-0.0271298	0.85534	0.167363	0.50562	0.341693	0.0178986	-0.268656	0.144283									640071439	CUST_6356_PI417174124
RSP_0233	motA	Flagellar motor protein MotA	-0.268284	0.26924	-0.185367	0.3043	-0.279646	0.054523	-0.509708	0.080978									640071440	CUST_6359_PI417174124
RSP_0234	tlpL	TlpL, putative cytoplasmic chemoreceptor	0.0320622	0.90886	0.312788	0.0040793	0.263113	0.039416	-0.244317	0.059898									640071441	CUST_6362_PI417174124
RSP_0235	moaA	molybdenum cofactor biosynthesis protein A	0.528013	0.115381	0.19953	0.22024	0.295632	0.020161	-0.188435	0.31644								Chip RpoH1	640071443	CUST_6368_PI417174124
RSP_0236		AgaE protein	-0.00974387	0.95578	-0.156335	0.070341	-0.0445649	0.55922	-0.0897644	0.69718									640071444	CUST_6371_PI417174124
RSP_0237	argE	acetylornithine deacetylase( EC:3.5.1.16 )	-0.145198	0.096005	0.0559153	0.30394	0.214854	0.0129184	-0.124058	0.45534									640071445	CUST_6374_PI417174124
RSP_0238		hypothetical protein	0.183168	0.64038	0.402943	0.0119168	0.487795	0.0123187	-0.105074	0.8282					RpoH2 Hexamer				640071446	CUST_6377_PI417174124
RSP_0239	PntB	Pyridine nucleotide transhydrogenase beta subunit( EC:1.6.1.2 )	-0.302692	0.040079	-0.496426	0.0177952	-0.39158	0.0352	-0.13167	0.57368	-0.1406	0.0176781							640071447	CUST_6380_PI417174124
RSP_0240	pntA	NAD(P) transhydrogenase subunit alpha( EC:1.6.1.2 )	-0.234622	0.59492	-0.371828	0.024782	-0.30781	0.039762	0.127089	0.169559	-0.147754	0.00850424							640071448	CUST_6383_PI417174124
RSP_0241		Putative protein-S-isoprenylcysteine methyltransferase	0.0686739	0.59806	0.205309	0.049716	0.0822695	0.025744	0.108548	0.25746									640071449	CUST_6386_PI417174124
RSP_0242		probable kyurenine hydrolase( EC:3.7.1.3 )	0.0502078	0.76676	0.0534092	0.022821	0.0437772	0.38558	-0.0413341	0.34798									640071450	CUST_6389_PI417174124
RSP_0243		putative lipoprotein	-0.282068	0.140136	-0.387358	0.0025247	-0.206402	0.0067964	0.0305576	0.56822	-0.412199	0.0179058							640071451	CUST_6392_PI417174124
RSP_0244		Predicted glutamine amidotransferase( EC:4.1.3.27 )	0.272987	0.130179	0.408852	0.00130323	0.345526	0.0033967	0.26581	0.0154364								Chip RpoH1	640071452	CUST_6395_PI417174124
RSP_0245		Serine-pyruvate aminotransferase/aspartate aminotransferase( EC:2.6.1.45 )	0.0735072	0.52798	0.300852	0.115856	0.23757	0.182521	-0.197617	0.073283									640071453	CUST_6398_PI417174124
RSP_0246		ABC lipid efflux transporter, fused ATPase and inner membrane subunits	0.0595062	0.53944	-0.00163067	0.98368	0.00652421	0.96384	0.140726	0.091423									640071454	CUST_6401_PI417174124
RSP_0247		aminomethyltransferase related to GcvT	-0.0503363	0.58612	-0.274501	0.0058774	-0.219625	0.0034805	0.116855	0.0919	-0.0509916	0.384182							640071455	CUST_6404_PI417174124
RSP_0248		elongation factor P	-0.0482588	0.89358	-0.129445	0.35684	-0.231714	0.144361	0.099778	0.36152	-0.140713	0.0636663							640071456	CUST_6407_PI417174124
RSP_0250		hypothetical protein	-0.27902	0.0183158	-0.130192	0.053442	0.260157	0.092556	0.272817	0.035182									640071458	CUST_6413_PI417174124
RSP_0251		Outer membrane efflux protein	-0.252609	0.26252	-0.840792	0.079182	-0.636145	0.0034446	-0.242334	0.048578	-0.0704387	0.649802							640071459	CUST_6416_PI417174124
RSP_0252		Protein-L-isoaspartate carboxylmethyltransferase( EC:2.1.1.77 )	-0.27884	0.118302	-0.564296	0.023403	-0.438601	0.023557	-0.109082	0.24914	-0.137897	0.014008							640071460	CUST_6419_PI417174124
RSP_0253		Glycine/D-amino acid oxidase (deaminating)	0.0144895	0.94896	-0.040956	0.60404	0.0281681	0.20318	-0.111242	0.43192	-0.124413	0.21734							640071461	CUST_6422_PI417174124
RSP_0254	dxsA	1-deoxy-D-xylulose-5-phosphate synthase( EC:2.2.1.7 )	-0.320637	0.27686	-0.444932	0.0007762	-0.396781	0.0107826	-0.308965	0.59602	-0.513978	6.47407e-05							640071462	CUST_6425_PI417174124
RSP_0255	pufX	Intrinsic membrane pufX protien	-1.27841	0.49632	-1.06416	0.095255	-0.859581	0.0022811	-0.278217	0.0136598	-0.487164	0.00206965							640071463	CUST_6428_PI417174124
RSP_0256	pufM	PufM, photosynthetic reaction center M subunit	-1.51603	0.48002	-1.01057	0.0062031	-0.826206	0.0079813	-0.348004	0.0153621									640071464	CUST_6431_PI417174124
RSP_0257	pufL	PufL, Photosynthetic reaction center L subunit	-1.59681	0.46354	-1.10795	0.00165948	-0.898562	0.00185863	-0.182462	0.2186	-0.745574	0.000808632							640071465	CUST_6434_PI417174124
RSP_0258	pufA	LHI alpha, Light-harvesting B875 protein	-1.46322	0.37722	-1.43919	0.0027617	-1.15307	0.008901	-0.922892	0.045656									640071466	CUST_6437_PI417174124
RSP_0259	pufQ	Protein pufQ	-0.907138	0.4036	-0.227746	0.149862	-0.201345	0.0182205	-0.0437601	0.7418									640071469	CUST_6443_PI417174124
RSP_0260	bchZ	putative chlorophyllide reductase, BchZ subunit( EC:1.18.- )	-0.939563	0.44536	-0.396148	0.061675	-0.428168	0.044117	-0.178403	0.050338	-1.43931	0.00119805							640071470	CUST_6446_PI417174124
RSP_0261	bchY	Chlorophyllide reductase, BchY subunit	-0.830166	0.46894	-0.332233	0.043375	-0.442644	0.052058	-0.119814	0.25204	-1.60088	9.49711e-06							640071471	CUST_6449_PI417174124
RSP_0262	bchX	Chlorophyllide reductase, BchX subunit( EC:1.18.6.1 )	-1.4564	0.46752	-0.39993	0.031125	-0.500814	0.024939	-0.323198	0.129961	-1.26593	1.38788e-07							640071472	CUST_6452_PI417174124
RSP_0263	bchC	Chlorophyll synthesis pathway, bchC( EC:1.1.1.14 )	-1.11484	0.45882	-0.275656	0.154695	-0.278748	0.09362	-0.267681	0.14918	-0.918402	2.14318e-05							640071473	CUST_6455_PI417174124
RSP_0264	crtF	Hydroxyneurosporene methyltransferase( EC:2.1.1.- )	-0.428224	0.39518	-0.154586	0.28824	-0.212789	0.21786	-0.326659	0.056904									640071474	CUST_6458_PI417174124
RSP_0265	crtE	Geranylgeranyl pyrophosphate synthetase( EC:2.5.1.10 )	-1.06433	0.41176	-0.681165	0.023105	-0.622457	0.0163618	-0.286225	0.067837									640071475	CUST_6461_PI417174124
RSP_0266	crtD	Methoxyneurosporene dehydrogenase( EC:1.3.- )	-0.55605	0.140379	-0.395492	0.0067821	-0.514492	0.0011577	-0.313665	0.00159933									640071476	CUST_6464_PI417174124
RSP_0267	ctrC	Hydroxyneurosporene dehydrogenase	-0.224317	0.28242	-0.0806415	0.09694	-0.112527	0.14424	-0.129366	0.124181									640071477	CUST_6467_PI417174124
RSP_0269	tspO	Tryptophan rich sensory protein	-0.280758	0.4423	0.127576	0.0094034	-0.0330969	0.41988	0.464465	0.00099717					RpoH2 Hexamer			Chip RpoH2	640071478	CUST_6470_PI417174124
RSP_0270	crtB	Squalene/phytoene synthase( EC:2.5.1.32 )	-0.597894	0.3776	0.000878784	0.981	0.0323784	0.81704	-0.258807	0.09644									640071479	CUST_6473_PI417174124
RSP_0271	crtI	Phytoene dehydrogenase( EC:1.3.- )	-0.921182	0.35304	-1.04954	0.102255	-1.02991	0.035244	-0.257067	0.022097	-0.821069	1.07369e-06							640071480	CUST_6476_PI417174124
RSP_0272	crtA	Spheroidene monooxygenase	-1.45011	0.46842	-0.596693	0.00034452	-0.481163	0.0043951	-0.362544	0.179745	-0.555755	6.0696e-07							640071481	CUST_6479_PI417174124
RSP_0273	bchI	Magnesium-chelatase, ChlI subunit( EC:6.6.1.1 )	-0.876149	0.37304	-0.446139	0.0027828	-0.383119	0.021663	-0.0293879	0.87096	-0.337099	0.0231655							640071482	CUST_6482_PI417174124
RSP_0274	bchD	Magnesium-chelatase, subunit D	-0.473939	0.5312	-0.0394567	0.028704	-0.049506	0.25422	-0.0985475	0.135323	-0.412498	0.098672							640071483	CUST_6485_PI417174124
RSP_0275	bchO	Magnesium-chelatase, BchO	-0.0573012	0.88278	0.00476049	0.78564	-0.00575164	0.83564	-0.298134	0.0102969									640071484	CUST_6488_PI417174124
RSP_0276		Isopentenyl-diphosphate delta-isomerase( EC:5.3.3.2 )	-0.913563	0.38904	-0.113358	0.133856	-0.0773775	0.41666	-0.181391	0.146181									640071485	CUST_6491_PI417174124
RSP_0277	bchP	Geranylgeranyl hydrogenase	-1.03858	0.45594	-0.45185	0.0021594	-0.461366	0.0036632	-0.217982	0.068642	-1.21831	1.88768e-06							640071486	CUST_6494_PI417174124
RSP_0278		putative light-harvesting 1 (B870) complex assembly protein PucC	-0.920347	0.42332	-0.490301	0.024505	-0.480047	0.048098	-0.162247	0.32686									640071487	CUST_6497_PI417174124
RSP_0279	bchG	bacteriochlorophyll a synthase	-1.13267	0.44932	-0.555642	0.0049838	-0.595438	0.021763	-0.139694	0.36254									640071488	CUST_6500_PI417174124
RSP_0280	bchJ	Bacteriochlorophyll synthase, 23 kDa subunit (bchJ)	-0.973765	0.39852	-0.379844	0.0087153	-0.614787	0.00025593	-0.795644	0.0057165									640071489	CUST_6503_PI417174124
RSP_0281	bchE	Magnesium-protoporphyrin IX monomethylester oxidative cyclase, 66 kDa subunit(bchE)( EC:1.97.1.4 )	-1.55425	0.47106	-0.530109	0.0031042	-0.523502	0.0021822	-0.102604	0.073724	-1.47718	3.55441e-07							640071490	CUST_6506_PI417174124
RSP_0282	ppsR	Transcriptional regulator, PpsR	-0.000763811	0.9958	-0.119504	0.0186042	-0.214303	0.072056	-0.102992	0.27292	-0.268332	0.0364036							640071491	CUST_6509_PI417174124
RSP_0283	ppaA	regulatory protein, PpaA	-0.28266	0.3569	-0.0953929	0.25064	-0.268486	0.00125773	-0.114014	0.56688									640071492	CUST_6512_PI417174124
RSP_0284	bchF	2-vinyl bacteriochlorophyllide hydratase	-0.528264	0.43348	-0.270954	0.034596	-0.308443	0.020421	-0.124493	0.042997									640071493	CUST_6515_PI417174124
RSP_0285	bchN	light-independent protochlorophyllide reductase subunit N( EC:1.18.- )	-0.573146	0.42332	-0.301132	0.11034	-0.309921	0.103759	-0.163447	0.130102	-0.529914	0.00439968							640071494	CUST_6518_PI417174124
RSP_0286	bchB	light-independent protochlorophyllide reductase subunit B( EC:1.18.- )	-0.321292	0.47844	-0.425644	0.00196494	-0.408422	0.0026015	-0.0792028	0.153076	-0.912841	0.000234894							640071495	CUST_6521_PI417174124
RSP_0287	bchH	Magnesium-chelatase subunit H	-0.806572	0.45982	-0.60158	0.0063628	-0.418241	0.00096465	-0.109715	0.021081	-1.48548	0.000421554							640071496	CUST_6524_PI417174124
RSP_0288	bchL	Light-independent protochlorophyllide reductase iron protein( EC:1.18.- )	-0.509477	0.52422	-0.407244	0.044681	-0.437429	0.0108777	-0.399245	0.048277	-0.994877	0.000219791							640071497	CUST_6527_PI417174124
RSP_0289	bchM	Mg-protoporphyrin IX methyl transferase( EC:2.1.1.11 )	-0.910069	0.34002	-0.625704	0.0060217	-0.425069	0.0167397	-0.18012	0.082581									640071498	CUST_6530_PI417174124
RSP_0290		Light-harvesting 1 (B870) complex assembly	-0.969604	0.3518	-0.833383	0.0020432	-0.566863	0.00077576	-0.0479402	0.75672									640071499	CUST_6533_PI417174124
RSP_0291	puhA	Reaction centre H protein	-1.06296	0.31088	-0.900412	0.0075752	-0.873473	0.0052823	-0.582253	0.0067394	-0.586061	0.0110567							640071500	CUST_6536_PI417174124
RSP_0292		hypothetical protein	-0.41506	0.3776	-0.321168	0.0028409	-0.245448	0.05592	-0.076212	0.56744	-1.41625	0.00105979							640071501	CUST_6539_PI417174124
RSP_0293		hypothetical protein	-0.543846	0.45122	-0.58528	0.0104577	-0.427454	0.0094997	-0.26683	0.162103	-1.30494	2.2795e-05							640071502	CUST_6542_PI417174124
RSP_0294		hypothetical protein	-0.280117	0.24348	-0.495846	0.0063351	-0.386215	0.0143427	-0.0862489	0.06714	-1.54431	1.23088e-05							640071504	CUST_6548_PI417174124
RSP_0295		hypothetical protein	-0.250198	0.2655	-0.372684	0.044442	-0.30879	0.0103607	-0.254762	0.5197									640071505	CUST_6551_PI417174124
RSP_0296	cycA	Cytochrome c2	-0.308551	0.5107	0.505597	0.0065644	0.577299	0.0126199	1.58128	0.00037947	0.761474	0.0121189	RpoE					Chip RpoH1	640071506	CUST_6554_PI417174124
RSP_0297		ABC branched chain amino acid transporter, ATPase subunit	-0.01463	0.83952	-0.244156	0.21448	-0.128066	0.11804	-0.343054	0.09172									640071507	CUST_6557_PI417174124
RSP_0298		ABC branched chain amino acid transporter, ATPase subunit	0.155858	0.34964	0.0533853	0.0103983	0.0358073	0.47834	-0.00552188	0.87712									640071508	CUST_6560_PI417174124
RSP_0299		ABC branched chain amino acid transporter, inner membrane subunit	0.0460941	0.80958	0.184369	0.0179248	0.218403	0.0050212	-0.124334	0.031035									640071509	CUST_6563_PI417174124
RSP_0300		ABC branched chain amino acid transporter, inner membrane subunit	-0.0786505	0.72362	-0.071129	0.414	-0.0997297	0.27856	-0.1963	0.0035411									640071510	CUST_6566_PI417174124
RSP_0301		ABC branched chain amino acid transporter, substrate binding protein	0.00749501	0.95934	0.043586	0.7233	0.0845871	0.45598	-0.0769662	0.5166									640071511	CUST_6569_PI417174124
RSP_0302	ureG	Urease accessory protein G	-0.0113132	0.88248	-0.0465761	0.052123	-0.0154107	0.60188	-0.178511	0.2448	0.069502	0.350635							640071512	CUST_6572_PI417174124
RSP_0303	ureF	Urease accessory protein UreF	0.141762	0.29736	-0.101038	0.2743	-0.160605	0.25242	-0.497567	0.0159021									640071513	CUST_6575_PI417174124
RSP_0304	ureE	urease accessory protein UreE	-0.0953553	0.30742	-0.0525722	0.186501	0.0335466	0.0188591	-0.0955558	0.21684									640071514	CUST_6578_PI417174124
RSP_0305		hypothetical protein	0.053219	0.31578	0.190368	0.131298	0.197686	0.0544	-0.0928252	0.36396									640071515	CUST_6581_PI417174124
RSP_0306		Class I diheme cytochrome c	-0.0264304	0.74334			0.0354131	0.70528	-0.0289112	0.72542									640071517	CUST_6587_PI417174124
RSP_0307		Antifreeze protein, type I	-0.175778	0.0196158	-0.134521	0.029684	0.0914012	0.32852	-0.129289	0.5368									640071518	CUST_6590_PI417174124
RSP_0308	ureB	Urease, beta subunit( EC:3.5.1.5 )	-0.0679205	0.7672	-0.0759074	0.53852	-0.013447	0.92756	-0.127721	0.21726									640071519	CUST_6593_PI417174124
RSP_0309	ureA	Urease, gamma subunit( EC:3.5.1.5 )	-0.0939511	0.50932	-0.396565	0.021104	-0.50764	0.024001	-0.565257	0.0033209									640071520	CUST_6596_PI417174124
RSP_0310	ureD	Urease accessory protein UreD	0.0880887	0.32136	-0.153031	0.00135738	-0.0744701	0.070896	-0.318263	0.071939									640071521	CUST_6599_PI417174124
RSP_0311		Putative aminotransferase protein( EC:2.6.1.- )	-0.0995967	0.36	0.0257516	0.50546	0.0477623	0.35358	-0.0462566	0.24428									640071522	CUST_6602_PI417174124
RSP_0312		Aminotransferase class-III	-0.176071	0.107039	-0.117023	0.0094794	-0.0189635	0.5877	-0.0509076	0.096561									640071523	CUST_6605_PI417174124
RSP_0313		hypothetical protein	-2.18227	0.49118	-1.31729	0.0073849	-1.27778	0.0040995	-0.447405	0.034445									640071524	CUST_6608_PI417174124
RSP_0314	pucB	LHII beta, light-harvesting B800/850 protein	-2.43478	0.49324	-0.785143	0.035618	-0.878289	0.037961	-1.00016	0.008056	-0.423667	0.136282							640071525	CUST_6611_PI417174124
RSP_0315	pucC	Light-harvesting 1 (B870) complex assembly	-0.56202	0.53802	-0.0450778	0.29268	-0.00322262	0.82834	-0.307355	0.192563									640071527	CUST_6616_PI417174124
RSP_0316		Transcriptional regulator, LuxR family	-0.205099	0.46954	0.416341	0.00147988	0.581563	0.00127819	0.531868	0.0143393									640071528	CUST_6619_PI417174124
RSP_0317	hemN	coproporphyrinogen III oxidase	-1.11411	0.3341	-0.52878	0.00096032	-0.270081	0.031019	-0.101269	0.124743	-0.694183	0.00172197			RpoH2 Heptamer				640071529	CUST_6622_PI417174124
RSP_0318		hypothetical protein	-0.0647365	0.3425	0.0113018	0.91598	-0.0134163	0.9243	-0.019529	0.7144									640071530	CUST_6625_PI417174124
RSP_0319		NnrU	-0.0407675	0.6165	-0.0613724	0.100257	-0.0254422	0.35952	-0.198109	0.00029921									640071531	CUST_6628_PI417174124
RSP_0320	NnrT	NnrT	-0.0326064	0.5265	0.191046	0.033499	0.127707	0.0121025	0.0621984	0.27022									640071532	CUST_6631_PI417174124
RSP_0321	norD	NorD Nitric oxide reductase activation protein	0.158899	0.5423	0.343263	0.036021	0.276461	0.089896	-0.241109	0.55054									640071533	CUST_6634_PI417174124
RSP_0322	norQ	NorQ protein required for nitric oxide reductase activity	0.130274	0.5153	0.140999	0.00022462	0.164825	0.0142003	0.0848348	0.117676									640071534	CUST_6637_PI417174124
RSP_0323	norB	Nitric oxide reductase large subunit, cytochrome b	-0.0174455	0.8749	0.147893	0.178383	0.121607	0.36522	0.0279552	0.68014									640071535	CUST_6640_PI417174124
RSP_0324	norC	nitric oxide reductase subunit C, cytochrome c( EC:1.7.99.7 )	-0.0546573	0.75336	-0.12002	0.0082007	-0.112829	0.063683	-0.452512	0.0137767									640071536	CUST_6643_PI417174124
RSP_0325		hypothetical protein	-0.044934	0.44328	0.212133	0.22914	0.139429	0.55066	-0.223752	0.132719									640071537	CUST_6646_PI417174124
RSP_0326		hypothetical protein	-0.0335734	0.86942	0.0520115	0.66032	-0.0181288	0.88234	-0.443201	0.21364									640071538	CUST_6649_PI417174124
RSP_0327	nnrR	Crp-Fnr regulatory protein (NnrR)	-0.0894733	0.59132	-0.00714152	0.73652	-0.0268026	0.062964	-0.0733	0.180624									640071539	CUST_6652_PI417174124
RSP_0328	nnrS	hypothetical protein	-0.0204216	0.90632	0.0368546	0.7168	0.0490444	0.62008	-0.109501	0.054303									640071540	CUST_6655_PI417174124
RSP_0329		GAF sensor diguanylate cyclase (GGDEF)	-0.58084	0.042416	-0.278221	0.041083	-0.0465472	0.28182	-0.0829491	0.136441									640071541	CUST_6658_PI417174124
RSP_0330		hypothetical protein	0.0581133	0.44702	0.217079	0.22374	0.24992	0.23748	-0.493185	0.131697									640071542	CUST_6661_PI417174124
RSP_0331		hypothetical protein	0.043135	0.82984	-0.297413	0.037055	-0.383803	0.099055	-0.163893	0.3972									640071543	CUST_6664_PI417174124
RSP_0332		possible cellulose synthase	-0.0971054	0.22128	-0.589255	0.0037823	-0.630069	0.00135995	-0.317217	0.067936									640071544	CUST_6667_PI417174124
RSP_0333		possible cellulose synthase	-0.0248004	0.84058	-0.0849159	0.32156	-0.180746	0.02092	0.11667	0.096458									640071545	CUST_6670_PI417174124
RSP_0334		hypothetical protein	-0.0368671	0.82308	-0.605674	0.00097656	-0.532127	0.00049621	0.00517653	0.96146									640071546	CUST_6673_PI417174124
RSP_0335		Probable dicyclicGMP cyclasephosphodiesterase	-0.311341	0.0116043	-0.264114	0.0048224	-0.13069	0.0174844	-0.255279	0.184978	-0.413223	0.110476							640071547	CUST_6676_PI417174124
RSP_0337		possible phospodiesterase	0.0531899	0.180036	0.000809289	0.9964	0.00899885	0.93518	-0.0801238	0.43352									640071548	CUST_6679_PI417174124
RSP_0338		hypothetical protein	-0.0523512	0.64734	-0.0520294	0.38922	-0.023594	0.65972	-0.14613	0.020801									640071549	CUST_6682_PI417174124
RSP_0339		hypothetical protein	-0.102283	0.141282	0.0165033	0.6887	-0.00860324	0.92144	0.0365513	0.76316									640071550	CUST_6685_PI417174124
RSP_0340		hypothetical protein	-0.148505	0.36656	-0.0898138	0.37034	-0.0834187	0.3327	-0.252516	0.00037988									640071551	CUST_6688_PI417174124
RSP_0341		cytosine deaminase	-0.214487	0.25908	-0.215407	0.029799	-0.103216	0.2457	-0.0202687	0.69266									640071552	CUST_6691_PI417174124
RSP_0342		putative ABC sugar transporter, inner membrane subunit	-0.15453	0.134701	-0.104355	0.073082	-0.0527655	0.26936	-0.0101606	0.90582									640071553	CUST_6694_PI417174124
RSP_0343		putative ABC sugar transporter, inner membrane subunit	-0.0368553	0.81414	-0.0451455	0.23388	-0.01364	0.72866	-0.274557	0.128221									640071554	CUST_6697_PI417174124
RSP_0344		putative ABC sugar transporter, fused ATPase subunits	-0.334024	0.049435	-0.395048	0.00168457	-0.223792	0.070982	-0.0287673	0.4465									640071555	CUST_6700_PI417174124
RSP_0345		Possible ABC transporter, periplasmic binding protein	-0.424737	0.082702	-0.253011	0.0089827	-0.0727491	0.189161	0.0182194	0.86188	0.0879308	0.304464							640071556	CUST_6703_PI417174124
RSP_0346		ABC transporter, substrate binding protein	-0.812755	0.0081017	-0.95443	0.00195885	-0.314766	0.0164589	0.029555	0.79158	-0.00234258	0.956999							640071557	CUST_6706_PI417174124
RSP_0347		ABC transporter, inner membrane subunit	-0.232483	0.058196	-0.300283	0.024902	-0.205064	0.038259	-0.00131204	0.98834									640071558	CUST_6709_PI417174124
RSP_0348		ABC transporter, inner membrane subunit	-0.267858	0.067082	-0.387909	0.0152428	-0.253804	0.033603	0.0197169	0.82104									640071559	CUST_6712_PI417174124
RSP_0349		ABC transporter, ATPase subunit	-0.591811	0.049255	-0.571671	0.128561	-0.399453	0.023518	-0.24773	0.032136	-0.0325756	0.839501							640071560	CUST_6715_PI417174124
RSP_0350		hypothetical protein	-0.18706	0.21542	-0.411482	0.0031767	-0.271645	0.080922	-0.184693	0.197336									640071561	CUST_6718_PI417174124
RSP_0351		D-threo-aldose 1-dehydrogenase	0.889465	0.025224	1.27068	3.6658e-05	1.0183	0.024179	1.31662	0.0056364	2.33735	1.48946e-05							640071562	CUST_6721_PI417174124
RSP_0352		probable ferredoxin	0.0147807	0.9717	-0.472332	0.079382	-0.469098	0.031721	0.219615	0.052863	0.186772	0.75975							640071563	CUST_6724_PI417174124
RSP_0353		0	0.201293	0.52966	0.265329	0.0045845	0.221183	0.022558	0.145231	0.25328									640278542	CUST_9952_PI417174124
RSP_0354		hypothetical protein	-0.00717063	0.97408	-0.172533	0.000135578	-0.129428	0.054475	-0.433415	0.087937									640071564	CUST_6727_PI417174124
RSP_0355		possible serine protease	0.451107	0.0026207	0.868657	0.00020431	0.704564	0.00110492	0.648676	0.0063603	0.527683	5.49325e-05		2D 1O2		2D RpoH2	2D RpoH1-H2		640071565	CUST_6730_PI417174124
RSP_0356		Probable HflC protein	0.671809	0.0063155	0.842516	0.00114323	0.530068	0.0076993	0.75323	0.0028365	0.603257	0.000732192							640071566	CUST_6733_PI417174124
RSP_0357		Probable HflK protein	0.53222	0.0145773	0.777713	0.0003778	0.517316	0.0087754	0.865252	0.00086357	0.689071	0.00533739						Chip RpoH1	640071567	CUST_6736_PI417174124
RSP_0358	gor	probable glutathione reductase( EC:1.8.1.7 )	-0.109174	0.3884	-0.276007	0.078301	-0.314163	0.050242	-0.0963953	0.19714	0.0377777	0.698692							640071568	CUST_6739_PI417174124
RSP_0359	cbbI	Ribose-5-phosphate isomerase( EC:5.3.1.6 )	-0.114111	0.10562	-0.374707	0.043937	-0.348778	0.044057	0.0912794	0.26018	-0.17337	0.326603							640071569	CUST_6742_PI417174124
RSP_0360		hypothetical protein	-0.00448534	0.97954	-0.0412707	0.34092	-0.0163444	0.5419	-0.483358	0.024964									640071570	CUST_6745_PI417174124
RSP_0361	sda	probable L-serine dehydratase protein	0.23989	0.049779	0.633125	0.008616	0.79806	0.0050206	-0.0851206	0.56384								Chip RpoH1	640071571	CUST_6748_PI417174124
RSP_0362		hypothetical protein	0.273909	0.06748	0.388813	0.0108225	0.379768	0.1133	-0.0789715	0.100764								Chip RpoH1	640071572	CUST_6751_PI417174124
RSP_0363		hypothetical protein	0.286462	0.0183994	0.271673	0.058022	0.0765166	0.3017	-0.169295	0.74384								Chip RpoH1	640071574	CUST_6757_PI417174124
RSP_0364		possible transporter, RarD family, DMT superfamily	-0.000631819	0.99166	0.0891594	0.0054843	0.0324058	0.48778	-0.1708	0.139918									640071573	CUST_6754_PI417174124
RSP_0365		hypothetical protein	0.0942756	0.58432	0.278045	0.0060821	0.401694	0.0031387	-0.479309	0.037942									640071575	CUST_6760_PI417174124
RSP_0366		adenylosuccinate synthetase( EC:6.3.4.4 )	-0.12559	0.25304	-0.0331003	0.73376	-0.0741149	0.46002	0.0429944	0.5565	-0.113275	0.196179							640071577	CUST_6766_PI417174124
RSP_0367		Preprotein translocase SecG subunit	-0.163208	0.40348	0.0205385	0.8984	-0.172992	0.30126	0.325595	0.0113793					RpoH2 Hexamer				640071578	CUST_6769_PI417174124
RSP_0368		CTP synthetase( EC:6.3.4.2 )	0.00269108	0.94076	-0.318871	0.00097724	-0.334062	0.0042579	-0.129399	0.51052	-0.115848	0.117689							640071579	CUST_6772_PI417174124
RSP_0369		hypothetical protein	0.190815	0.077241	-0.291612	0.0160374	-0.318068	0.027959	-0.0712405	0.29574	-0.0424101	0.846412							640071580	CUST_6775_PI417174124
RSP_0370		hypothetical protein	0.916499	0.0035785	1.43186	0.0020204	1.27106	0.0022415	1.0263	0.0007814								Chip RpoH1-2	640071581	CUST_6778_PI417174124
RSP_0371		ABC basic amino acid transporter, ATPase subunit	-0.381955	0.1186	-0.109923	0.132218	0.0295114	0.44478	0.269646	0.187237	0.101421	0.286848							640071582	CUST_6781_PI417174124
RSP_0372		ABC basic amino acid transporter, solute-binding protein	-0.678487	0.123398	-0.662633	0.135617	-0.134853	0.24982	0.477579	0.059816	0.207047	0.0278452							640071583	CUST_6784_PI417174124
RSP_0373		ABC basic amino acid transporter, inner membrane subunit	-0.386883	0.028285	-0.368888	0.037383	-0.300809	0.055881	-0.0368073	0.80906									640071584	CUST_6787_PI417174124
RSP_0374		ABC basic amino acid transporter, inner membrane subunit	-0.23881	0.109741	-0.0634709	0.119884	-0.157763	0.088157	0.0710194	0.61988									640071585	CUST_6790_PI417174124
RSP_0375		probable glutamine synthetase	-0.3293	0.0163242	-0.203079	0.043264	-0.157199	0.048876	-0.044438	0.69716									640071586	CUST_6793_PI417174124
RSP_0376		Glutamine amidotransferase class-I	-0.0895991	0.6135	-0.0121249	0.84354	-0.00234781	0.96476	-0.271531	0.20364									640071587	CUST_6796_PI417174124
RSP_0377		probable glutamine synthetase	-0.0269806	0.50818	-1.65339e-06	0.99998	-0.0529258	0.50504	0.0517127	0.64038	0.0878954	0.532829						Chip RpoH1	640071588	CUST_6799_PI417174124
RSP_0378		hypothetical protein	-0.0124766	0.81324	-0.036861	0.73236	-0.025255	0.7906	0.0253339	0.14124									640071589	CUST_6802_PI417174124
RSP_0379		putative aminotransferase protein	-0.233318	0.176717	0.0336956	0.0198191	0.270307	0.025738	0.774095	0.0100613	0.22832	0.142959							640071590	CUST_6805_PI417174124
RSP_0380		hypothetical protein	-0.387101	0.062136	-0.195293	0.115761	-0.147848	0.146197	-0.128214	0.00096396	0.218665	7.68708e-05							640071591	CUST_6808_PI417174124
RSP_0381		hypothetical protein	1.03761	0.065143	-0.744148	0.03294	-1.36263	0.0146245	-2.27989	0.003239	0.0526598	0.0796828							640071592	CUST_6811_PI417174124
RSP_0382		poly-beta-hydroxybutyrate polymerase	-0.167351	0.00120388	-0.0623064	0.027155	-0.0102462	0.82388	0.155752	0.139844	-0.188722	0.0228291							640071593	CUST_6814_PI417174124
RSP_0383		hypothetical protein	-0.451061	0.097283	-0.509359	0.143301	-0.670597	0.0038807	-0.304208	0.0088975	-0.0999368	0.374746							640071594	CUST_6817_PI417174124
RSP_0384		hypothetical protein	-0.146027	0.090845	-0.10711	0.061236	0.0762962	0.16904	-0.348102	0.026423									640071595	CUST_6820_PI417174124
RSP_0385		Threonyl-tRNA synthetase, class IIa	0.0138961	0.9277	-0.00241913	0.95706	-0.146388	0.166222	0.047926	0.66688	0.0720384	0.439547							640071596	CUST_6823_PI417174124
RSP_0386		Cold-shock DNA-binding domain protein	-0.854788	0.22708	-0.899216	0.00025541	-0.369934	0.109899	-0.0357019	0.6088	-0.00761283	0.949658							640071597	CUST_6826_PI417174124
RSP_0387		hypothetical protein	-0.0829402	0.029916	-0.538495	0.039803	-0.561394	0.026623	-0.410229	0.064742	-0.150708	0.0709007							640071598	CUST_6829_PI417174124
RSP_0388		hypothetical protein	-0.0983038	0.165478	-0.109433	0.105636	0.00368307	0.90236	-0.0456862	0.61718									640071599	CUST_6832_PI417174124
RSP_0389	folA	Dihydrofolate reductase	0.0240344	0.70218	-0.0146596	0.49094	-0.0196076	0.56916	-0.104909	0.128721									640071600	CUST_6835_PI417174124
RSP_0390		Thymidylate synthase	0.00869093	0.90762	0.105137	0.032804	0.11157	0.071904	-0.00104948	0.98386									640071601	CUST_6838_PI417174124
RSP_0392		probable lactoylglutathione lyase	0.995493	0.054595	1.32044	0.00049826	1.17504	0.00153679	1.85079	0.0031558				2D 1O2	RpoH2 Hexamer	2D RpoH2		Chip RpoH2	640071602	CUST_6841_PI417174124
RSP_0393		probable riboflavin biosynthesis protein	-0.250549	0.084465	-0.867481	0.00187536	-0.770084	0.0139611	-0.300311	0.0110164									640071603	CUST_6844_PI417174124
RSP_0394		hypothetical protein	-0.098645	0.58414	-0.608645	0.0152449	-0.577121	0.0115968	-0.768591	0.00035685	-0.145922	0.0603108							640071604	CUST_6847_PI417174124
RSP_0395	rpoD	RNA polymerase sigma factor	0.207263	0.114644	0.636717	0.0117619	0.42625	0.040078	0.425662	0.048482	0.13901	0.0689608							640071606	CUST_6853_PI417174124
RSP_0396		hypothetical protein	0.359422	0.02798	0.313169	0.0037364	0.193592	0.0739	0.187864	0.2169	0.748404	0.127653							640071605	CUST_6850_PI417174124
RSP_0397	dnaG	DNA primase	0.311077	0.03934	0.250211	0.0116801	0.193586	0.068241	-0.114736	0.5652	-0.457532	0.0195259							640071607	CUST_6856_PI417174124
RSP_0398		dehydrogenase( EC:1.4.1.3 )	0.470981	0.35594	1.55956	0.00188417	1.45815	0.000139307	1.82409	0.0051815	1.04923	0.00046586			RpoH2 Hexamer			Chip RpoH2	640071608	CUST_6859_PI417174124
RSP_0399		hypothetical protein	-0.117227	0.098544	0.115499	0.0144397	0.134081	0.0196244	-0.724272	0.0051151									640071609	CUST_6862_PI417174124
RSP_0400		hypothetical protein	-0.100492	0.29316	-0.218305	0.052895	-0.276308	0.09354	-0.138948	0.29896									640071610	CUST_6865_PI417174124
RSP_0401		hypothetical protein	-0.0387024	0.47878	-0.107266	0.142917	-0.120364	0.051683	-0.307608	0.36868									640071611	CUST_6868_PI417174124
RSP_0402		transcriptional regulator, TetR family	-0.0611844	0.6847	0.0879954	0.081945	0.142468	0.05954	0.0894812	0.182683									640071612	CUST_6871_PI417174124
RSP_0403		homoserine dehydrogenase( EC:1.1.1.3 )	0.141475	0.46262	0.0121033	0.92416	-0.0621712	0.5291	-0.0348077	0.8438	0.0827801	0.266328							640071613	CUST_6874_PI417174124
RSP_0404		fructose - 1,6 - bisphosphatase, GlpX-like	-0.15193	0.52944	-0.289753	0.0196828	-0.367268	0.038358	-0.269157	0.020478	-0.0497283	0.490942		2D 1O2					640071614	CUST_6877_PI417174124
RSP_0405		probable single-stranded DNA-specific exonuclease	0.050787	0.6297	-0.0264243	0.49546	-0.0605866	0.118956	-0.0608342	0.36162									640071615	CUST_6880_PI417174124
RSP_0406		periplasmic sensor diguanylate cyclase (GGDEF)	-0.0521043	0.14762	-0.00153008	0.9789	0.0435119	0.3499	-0.0649784	0.23534									640071617	CUST_6883_PI417174124
RSP_0407		D-lactate dehydrogenase	-0.189715	0.148578	-0.0848419	0.120985	-0.0214396	0.45704	-0.0612091	0.129065	0.0263993	0.856062							640071618	CUST_6886_PI417174124
RSP_0408		hypothetical protein	0.601451	0.136805	0.501204	0.0039015	0.461576	0.0094617	0.00489881	0.9847								Chip RpoH1	640071619	CUST_6889_PI417174124
RSP_0409		hypothetical protein	0.453315	0.0092426	-0.0171199	0.79828	0.098673	0.7642	-0.360064	0.110276								Chip RpoH1	640071620	CUST_6892_PI417174124
RSP_0410		sensor diguanylate cyclase (GGDEF)	-0.0857588	0.5861	0.0373858	0.26206	0.0223382	0.62426	-0.354843	0.053344									640071621	CUST_6895_PI417174124
RSP_0411		hypothetical protein	-0.0632863	0.04636	0.116206	0.07812	0.168946	0.025983	0.0777827	0.44908					RpoH2 Heptamer				640071623	CUST_6901_PI417174124
RSP_0412		putative phosphatase	-0.0483429	0.82106	-0.0104043	0.66148	0.0500157	0.102118	0.155579	0.062262									640071624	CUST_6904_PI417174124
RSP_0413		two component diguanylate cyclase	0.0643489	0.62982	0.116566	0.113664	0.104537	0.2461	-0.0930828	0.51826									640071626	CUST_6910_PI417174124
RSP_0414		hypothetical protein	-0.00834691	0.95256	0.0954042	0.085198	0.193307	0.04334	0.241153	0.0099623									640071627	CUST_6913_PI417174124
RSP_0415		RNA polymerase sigma-70 factor	-0.0182484	0.88534	0.122388	0.0059206	0.243727	0.041156	0.477614	0.040621									640071629	CUST_6919_PI417174124
RSP_0416		putative calcium-binding EF-hand domain protein	0.0132611	0.95216	0.114932	0.029683	0.328683	0.0132225	0.752201	0.061479									640071630	CUST_6922_PI417174124
RSP_0418		hypothetical protein	-0.371526	0.020403	-0.379137	0.036683	-0.261876	0.0025249	-0.361799	0.0186176									640071631	CUST_6925_PI417174124
RSP_0419		hypothetical protein	-0.109921	0.47984	-0.060624	0.2439	-0.0864148	0.38232	-0.283092	0.37218	0.0709081	0.529284							640071632	CUST_6928_PI417174124
RSP_0420		hypothetical protein	0.210599	0.22102	0.13229	0.020482	0.0972804	0.155743	-0.145639	0.130145									640071633	CUST_6931_PI417174124
RSP_0421		hypothetical protein	0.290986	0.03254	0.305786	0.053597	0.299987	0.00074075	-0.0487875	0.54332									640071634	CUST_6934_PI417174124
RSP_0422		hypothetical protein	0.240191	0.52724	0.113468	0.30206	0.0388144	0.60346	-0.47269	0.020216								Chip RpoH2	640071635	CUST_6937_PI417174124
RSP_0423		Aldo/keto reductase	0.440274	0.100602	0.800343	9.551e-05	0.577873	0.00020366	0.674145	0.037055	1.03998	3.88652e-05		2D 1O2	RpoH2 Heptamer	2D RpoH2		Chip RpoH2	640071636	CUST_6940_PI417174124
RSP_0424		hypothetical protein	0.019601	0.85598	-0.0513159	0.38152	-0.070232	0.118984	-0.147209	0.2094									640071637	CUST_6943_PI417174124
RSP_0425	metG	methionyl-tRNA synthetase	0.220861	0.5029	0.0155443	0.819	-0.162181	0.187557	0.452236	0.051819	-0.121518	0.159908							640071638	CUST_6946_PI417174124
RSP_0426		putative Na+/H+ antiporter with cyclic nucleotide-binding domain	-0.22332	0.20016	-0.184971	0.0143166	-0.128835	0.077696	-0.0763559	0.28464									640071639	CUST_6949_PI417174124
RSP_0427		hypothetical protein	-0.706166	0.0084824	-0.278206	0.135382	-0.0237903	0.69284	0.099448	0.4613									640071640	CUST_6952_PI417174124
RSP_0428		hypothetical protein	-0.0847558	0.123524	-0.0414738	0.114556	-0.0272478	0.64402	-0.317905	0.0040991									640071641	CUST_6955_PI417174124
RSP_0429		Probable ABC drug/toxin efflux transporter; fused ATPase and inner membrane subunits	0.246813	0.177905	0.0741305	0.141937	0.0311593	0.72694	0.0184794	0.59778									640071642	CUST_6958_PI417174124
RSP_0430	cobD	cobalamin biosynthesis protein CobD	0.0847805	0.126777	0.10102	0.192096	0.0840438	0.29092	-0.126416	0.050061									640071644	CUST_6964_PI417174124
RSP_0431		putative selenocysteine lyase( EC:4.4.1.16 )	0.175464	0.015796	0.0364112	0.38578	0.0530835	0.29458	0.163479	0.1983	0.292233	0.0727014							640071645	CUST_6967_PI417174124
RSP_0432		hypothetical protein	0.169752	0.51396	0.0862325	0.24638	0.129268	0.07958	0.154327	0.128958									640071646	CUST_6970_PI417174124
RSP_0433		hypothetical protein	0.147273	0.063996	0.41803	0.0071832	0.531819	0.0094439	0.664379	0.0076433									640071647	CUST_6973_PI417174124
RSP_0434	SufD	0	0.365831	0.0099193	0.355478	0.0026428	0.478685	0.0043617	0.915826	0.023185	0.436014	0.124519		2D 1O2					640278543	CUST_9955_PI417174124
RSP_0437	SufC	Suf C, ATPase	0.490192	0.121337	0.390986	4.3621e-05	0.556877	0.0023565	1.51687	0.0099016	0.441741	0.0561798							640071648	CUST_6976_PI417174124
RSP_0439		hypothetical protein	0.550294	0.0179759	0.319583	0.00107576	0.443347	0.00058187	1.04302	0.0066374									640071649	CUST_6979_PI417174124
RSP_0440	sufB	putative SufB	0.482345	0.52534	0.491534	0.0079757	0.699194	0.0022373	1.1874	0.013098	0.381911	0.010253							640071650	CUST_6982_PI417174124
RSP_0442		putative aminotransferase	0.113807	0.2311	-0.0036123	0.94152	-0.02235	0.32066	-0.0588583	0.3563									640071651	CUST_6985_PI417174124
RSP_0443		Rrf2 family transcriptional regulator	0.0642817	0.45488	0.0832802	0.39638	0.179187	0.167561	0.48144	0.0172763	0.0909368	0.336549							640071652	CUST_6988_PI417174124
RSP_0444		hypothetical protein	-0.275247	0.41496	-0.124996	0.32908	-0.175197	0.21518	-0.00871496	0.91962	-0.0226817	0.78817							640071653	CUST_6991_PI417174124
RSP_0445		hypothetical protein	0.00473017	0.97654	-0.296232	0.0040249	-0.26491	0.0084842	-0.099007	0.56992	-0.248247	0.00219159							640071654	CUST_6994_PI417174124
RSP_0446		isocitrate dehydrogenase( EC:1.1.1.42 )	-0.465252	0.021635	-0.516822	0.0027975	-0.618608	0.0024608	-0.474498	0.05192	-0.0867637	0.437592							640071655	CUST_6997_PI417174124
RSP_0447		hypothetical protein	-0.0206437	0.77378	0.0386515	0.22368	0.0163516	0.68554	0.0708473	0.066983									640071656	CUST_7000_PI417174124
RSP_0448		EF-Tu; elongation factor Tu	0.0214511	0.9545	-0.278633	0.189098	-0.485224	0.13356	-0.123405	0.188502	-0.15709	0.00273504							640071657	CUST_7003_PI417174124
RSP_0449		putative glutamine amidotransferase	-0.0756891	0.53164	-0.229636	0.022202	-0.174237	0.108425	-0.136295	0.128684									640071658	CUST_7006_PI417174124
RSP_0450		hypothetical protein	-0.0182922	0.70232	-0.58247	0.00031896	-0.458291	0.0155241	-0.257481	0.162344									640071659	CUST_7009_PI417174124
RSP_0451	alaS	alanyl-tRNA synthetase	-0.146048	0.126399	-0.10969	0.23404	-0.166417	0.0042216	0.00588924	0.94542	-0.147195	0.128353							640071660	CUST_7012_PI417174124
RSP_0452	recA	recombinase A	-0.144598	0.22416	-0.0577369	0.41336	-0.0288434	0.2916	0.202086	0.049517	0.071894	0.496941							640071661	CUST_7015_PI417174124
RSP_0453		hypothetical protein	-0.127689	0.4884	-0.0821358	0.35686	-0.0414979	0.38866	-0.0846384	0.49462									640071662	CUST_7018_PI417174124
RSP_0454		multisensor hybrid histidine kinase	0.182912	0.02478	0.230862	0.129437	0.27398	0.181682	-0.116639	0.399									640071663	CUST_7021_PI417174124
RSP_0455		possible NOL1/NOP2/sun family protein	0.174846	0.131883	0.431613	0.025663	0.505344	0.0092369	-0.079049	0.80536									640071664	CUST_7024_PI417174124
RSP_0456		hypothetical protein	0.0266888	0.31196	0.126395	0.22244	0.114055	0.141981	-0.191346	0.052095									640071666	CUST_7030_PI417174124
RSP_0457	glpR	probable glycerol-3-phosphate regulon repressor	0.0133987	0.94318	0.0321134	0.59016	0.00451783	0.96108	0.0519323	0.20666									640071665	CUST_7027_PI417174124
RSP_0458		hypothetical protein	-0.0408087	0.48208	0.179241	0.040239	0.0779055	0.078645	0.0599787	0.7706									640071667	CUST_7033_PI417174124
RSP_0459		hypothetical protein	-0.129015	0.46598	0.0602954	0.3089	-0.0634381	0.30238	0.0460573	0.0036215									640071668	CUST_7036_PI417174124
RSP_0460		AcrB/AcrD/AcrF family cation/multidrug efflux pump	0.0454304	0.64816	0.363225	0.040584	0.445333	0.06004	0.0104557	0.94532	-0.233893	0.407797							640071669	CUST_7039_PI417174124
RSP_0461		multidrug/cation efflux pump, membrane fusion protein (MFP) family	0.0867399	0.75812	0.00284913	0.9348	-0.0279517	0.78476	-0.238444	0.038185									640071670	CUST_7042_PI417174124
RSP_0462		hypothetical protein	0.108682	0.065218	0.154664	0.08072	0.190872	0.21368	-0.187224	0.3563									640071671	CUST_7045_PI417174124
RSP_0463		cation efflux transporter, CDF family	-0.140294	0.123979	-0.00761891	0.60376	-0.0240667	0.182022	-0.0672101	0.49056									640071672	CUST_7048_PI417174124
RSP_0464		putative protease	-1.07337	0.429	-0.271102	0.153544	-0.087179	0.33152	-0.110757	0.09148	-1.17543	0.0888184							640071673	CUST_7051_PI417174124
RSP_0465		putative protease	-0.727092	0.43386	-0.168626	0.0077827	-0.112411	0.055984	-0.184043	0.184977	-1.09356	0.000115821							640071674	CUST_7054_PI417174124
RSP_0466		hypothetical protein	-0.75782	0.47482	-0.149278	0.23858	-0.104461	0.183583	-0.366147	0.091022									640071675	CUST_7057_PI417174124
RSP_0467	ubiD	3-octaprenyl-4-hydroxybenzoate carboxy-lyase	-0.369416	0.190577	-0.0575738	0.22636	-0.00507817	0.9325	-0.155443	0.133762	-0.574	0.162781							640071676	CUST_7060_PI417174124
RSP_0468		putative 3-octaprenyl-4-hydroxybenzoate carboxy-lyase	-0.260442	0.40888	-0.0259133	0.50816	-0.0203417	0.21714	-0.307348	0.063236									640071677	CUST_7063_PI417174124
RSP_0469		hypothetical protein	-0.272111	0.115362	-0.0637975	0.044716	0.0454375	0.2798	0.00559962	0.90464	0.201825	0.286682							640071678	CUST_7066_PI417174124
RSP_0470		hypothetical protein	0.111164	0.20244	0.106202	0.07732	0.128733	0.029916	-0.105013	0.071117									640071679	CUST_7069_PI417174124
RSP_0472		hypothetical protein	0.669243	0.00187568	1.03233	0.00075534	1.01299	0.00036117	0.506732	0.0053562	1.53424	0.00354578						Chip RpoH1-2	640071681	CUST_7075_PI417174124
RSP_0473		phospholipase-D family protein	0.779961	0.0019797	0.852507	0.000196411	0.726528	0.0004782	0.103795	0.005242								Chip RpoH1-2	640071682	CUST_7078_PI417174124
RSP_0474	cycP	Cytochrome c'	0.239975	0.136244	0.232359	0.0026753	0.221933	0.058937	0.443903	0.0041231	0.414035	0.0158359						Chip RpoH2	640071683	CUST_7081_PI417174124
RSP_0475		cytochrome b	0.0452809	0.75068	0.369952	0.00060211	0.318732	0.000138969	0.335452	0.10166									640071684	CUST_7084_PI417174124
RSP_0476		L-fuculose-phosphate aldolase( EC:4.1.2.17 )	0.333682	0.3523	0.0794376	0.02286	0.0538556	0.5877	-0.242829	0.52506									640071685	CUST_7087_PI417174124
RSP_0477		hypothetical protein	-3.48326e-05	0.99944	0.238813	0.00067768	0.280646	0.102624	-0.0962074	0.50232									640071686	CUST_7090_PI417174124
RSP_0478		putative lysyl-tRNA synthetase	-0.0678951	0.69184	-0.0696221	0.21982	-0.176406	0.0114011	-0.108684	0.3087									640071687	CUST_7093_PI417174124
RSP_0479		elongation factor P	-0.0970395	0.188298	-0.244947	0.0325	-0.334807	0.027261	0.106829	0.194479	-0.391365	0.151177							640071688	CUST_7096_PI417174124
RSP_0480	uxuB	D-mannonate oxidoreductase( EC:1.1.1.57 )	0.265699	0.131823	0.235955	0.0029365	0.189876	0.0094758	0.0608598	0.61828									640071689	CUST_7099_PI417174124
RSP_0481		possible 2-deoxy-D-gluconate 3-dehydrogenase( EC:1.1.1.125 )	0.199369	0.27434	0.306447	0.005216	0.201707	0.0183594	0.0353167	0.36868									640071690	CUST_7102_PI417174124
RSP_0482	kduI	4-deoxy-L-threo-5-hexosulose-uronate ketol-isomerase( EC:5.3.1.17 )	0.187085	0.0025249	0.491627	0.0041362	0.340049	0.0162849	0.321726	0.027583								Chip RpoH2	640071691	CUST_7105_PI417174124
RSP_0483		hypothetical protein	0.140499	0.176457	0.449645	0.0039793	0.345988	0.066384	0.805239	0.003019									640071692	CUST_7108_PI417174124
RSP_0484		TRAP-T family transporter, DctM (12 TMs) subunit	-0.121367	0.42988	0.0909786	0.040984	0.0935556	0.21372	0.0615082	0.41206									640071693	CUST_7111_PI417174124
RSP_0485		TRAP-T family transporter, DctQ (4 TMs) subunit	-0.0256181	0.91746	0.0302912	0.82852	0.0612027	0.69	-0.330977	0.149224									640071694	CUST_7114_PI417174124
RSP_0487		TRAP-T family transporter, DctP (periplasmic binding) subunit	-0.278694	0.224	-0.438229	0.0104755	0.318656	0.078815	0.754351	0.059643	0.173867	0.146288							640071695	CUST_7117_PI417174124
RSP_0488	uxaC	uronate isomerase	-0.122342	0.33898	0.0184065	0.75844	0.285868	0.0145156	0.0606199	0.61816									640071696	CUST_7120_PI417174124
RSP_0489		GntR family transcriptional regulator	0.052635	0.82988	-0.019372	0.25012	0.0452073	0.4104	-0.0112036	0.96022									640071697	CUST_7123_PI417174124
RSP_0490		carbohydrate kinase	-0.005511	0.90834	0.0265141	0.49248	0.0361517	0.53264	0.197833	0.073376									640071698	CUST_7126_PI417174124
RSP_0491	hupT	Hydrogen uptake histidine-kinase	-0.200156	0.194741	0.0653509	0.26858	0.0870997	0.158195	0.0590664	0.075902									640071699	CUST_7129_PI417174124
RSP_0492	hupU	hydrogenase small subunit	-0.158432	0.0187583	-0.286458	0.00108068	-0.158619	0.30568	-0.17644	0.121224									640071700	CUST_7132_PI417174124
RSP_0493	hupV	hydrogenase large subunit	0.00583715	0.9817	0.0451809	0.53718	0.0937609	0.32594	-0.0577004	0.57152									640071701	CUST_7135_PI417174124
RSP_0494	hypF	hydrogenase maturation factor F	-0.0621375	0.1907	0.120783	0.189785	0.19385	0.145442	-0.161576	0.39544									640071702	CUST_7138_PI417174124
RSP_0495	hupS	hydrogenase protein small subunit( EC:1.12.99.6 )	0.101083	0.59902	0.0725853	0.106498	0.0994679	0.20596	0.04851	0.114865									640071703	CUST_7141_PI417174124
RSP_0496	hupL	hydrogenase protein large subunit	-0.0129052	0.85916	0.0896938	0.4997	0.0600337	0.5743	-0.131927	0.65908									640071704	CUST_7144_PI417174124
RSP_0497		HupE/UreJ accessory protein	0.109454	0.094121	0.0859788	0.065698	0.117616	0.30558	-0.304675	0.066219									640071705	CUST_7147_PI417174124
RSP_0498	hupC	Ni, Fe hydrogenase I cytochrome b subunit	-0.104372	0.25516	0.124416	0.024882	0.122146	0.096419											640071706	CUST_7150_PI417174124
RSP_0499	hupD	HycI, hydrogenase maturation protease	-0.0404844	0.48452	0.117089	0.16928	0.180989	0.094678	-0.122063	0.2487									640071707	CUST_7153_PI417174124
RSP_0500		putative HupF/HypC hydrogenase protein	0.180927	0.55984	0.364498	0.020322	0.401594	0.049902	-0.0549263	0.7738									640071708	CUST_7156_PI417174124
RSP_0501	hupG	HupG hydrogenase expression/formation protein	-0.0108909	0.94876	0.0408195	0.4106	0.10791	0.099216	-0.0377449	0.58954									640071709	CUST_7159_PI417174124
RSP_0502	hupH	HupH hydrogenase expression/formation protein	-0.0626703	0.47996	-0.0289596	0.32102	0.0121801	0.62862	-0.244775	0.0044645									640071710	CUST_7162_PI417174124
RSP_0503	hupJ	HupJ, contains rubredoxin domain	-0.0971869	0.039681	-0.0453496	0.090403	-0.0309019	0.68628	-0.0844558	0.60426									640071711	CUST_7165_PI417174124
RSP_0504	hupK	HupK	0.058778	0.51186	0.0669508	0.099244	0.0298649	0.080998	-0.0294806	0.69622									640071712	CUST_7168_PI417174124
RSP_0505	hypA	Hydrogenase expression/synthesis, HypA family	0.592912	0.0129183	0.389623	0.0134412	0.50994	0.0029575	0.367208	0.071338									640071713	CUST_7171_PI417174124
RSP_0506	hypB	NI2+-binding GTPase protein HypB	-0.0995229	0.43344	0.0416383	0.156019	0.029237	0.59434	-0.0668578	0.58768									640071714	CUST_7174_PI417174124
RSP_0507		HupR response regulator	-0.129114	0.42776	-0.0130543	0.83202	0.0370766	0.3365	-0.19812	0.090122									640071715	CUST_7177_PI417174124
RSP_0508	hypC	Hydrogenase expression/formation protein HypC	0.175728	0.33976	0.142614	0.21968	0.308213	0.29266	0.0605074	0.86706									640071716	CUST_7180_PI417174124
RSP_0509	hypD	hydrogenase isoenzyme formation protein HypD	-0.113198	0.59428	-0.110713	0.30152	-0.0701949	0.5359	-0.163799	0.063723									640071717	CUST_7183_PI417174124
RSP_0510	hypE	hydrogenase expression/formation protein HypE	0.00527455	0.98422	-0.0901694	0.092677	-0.0512546	0.38948	-0.0795325	0.65654									640071718	CUST_7186_PI417174124
RSP_0511		two component transcriptional regulator, LuxR family	0.0149749	0.90032	0.0506587	0.158561	0.0233668	0.32434	0.0180197	0.74852									640071720	CUST_7192_PI417174124
RSP_0512		multisensor hybrid histidine kinase	-0.0653328	0.53706	-0.045568	0.087756	-0.0623027	0.5388	-0.217036	0.0117449									640071721	CUST_7195_PI417174124
RSP_0513		hypothetical protein	0.040173	0.92616	-0.225958	0.035382	-0.0710265	0.42536	-0.29989	0.20308									640071722	CUST_7198_PI417174124
RSP_0514		dTDP-glucose 4,6-dehydratase protein( EC:4.2.1.46 )	0.00333289	0.9609	0.00257488	0.96634	-0.00587368	0.95036	-0.244374	0.028977									640071723	CUST_7201_PI417174124
RSP_0515		hypothetical protein	0.102715	0.41944	0.0757148	0.057603	0.148836	0.28652	-0.30918	0.141802									640071724	CUST_7204_PI417174124
RSP_0516		hypothetical protein	0.0227628	0.90078	0.163829	0.0024821	0.182412	0.0072648	-0.017894	0.60164									640071725	CUST_7207_PI417174124
RSP_0517		hypothetical protein	0.148127	0.085541	0.155676	0.0148551	0.141961	0.075144	-0.0125276	0.80746									640071726	CUST_7210_PI417174124
RSP_0518		putative glycosyltransferase protein	0.204661	0.042876	0.164931	0.0087646	0.159542	0.177137	-0.135887	0.149302									640071727	CUST_7213_PI417174124
RSP_0519		NAD-dependent epimerase/dehydratase	-0.0310395	0.8311	0.0559035	0.083463	0.0292004	0.2849	-0.108349	0.058735									640071728	CUST_7216_PI417174124
RSP_0520		NAD-dependent dehydratase/epimerase	0.0413574	0.51342	0.0522289	0.44466	0.0227438	0.74626	-0.352097	0.021802									640071729	CUST_7219_PI417174124
RSP_0521		putative Zn-containing dehydrogenase	0.106448	0.54982	0.100463	0.5282	0.0855292	0.027456	-0.0933935	0.57254									640071730	CUST_7222_PI417174124
RSP_0522		putative oxidoreductase	0.0381245	0.72666	0.158521	0.048741	0.130816	0.085137	-0.085811	0.26128									640071731	CUST_7225_PI417174124
RSP_0523		hypothetical protein	0.0464168	0.69244	-0.0660813	0.398	-0.0985901	0.146783	-0.20078	0.25818									640071732	CUST_7228_PI417174124
RSP_0524		hypothetical protein	0.138799	0.79956	-0.125326	0.030621	-0.105846	0.14244	-0.523	0.0060638									640071733	CUST_7231_PI417174124
RSP_0525		hypothetical protein	-0.0798991	0.54942	-0.275235	0.0063776	-0.0510421	0.42024	-0.108248	0.26612									640071734	CUST_7234_PI417174124
RSP_0526		hypothetical protein	-0.0686008	0.55826	-0.189549	0.023885	-0.0660338	0.21156	-0.040753	0.30168	0.138173	0.32803							640071735	CUST_7237_PI417174124
RSP_0527	rpoN	sigma-54, RpoN	-0.0953642	0.6445	-0.0846471	0.0117558	-0.0110829	0.63032	-0.036697	0.38534					RpoH2 Heptamer				640071736	CUST_7240_PI417174124
RSP_0528	nifW	nitrogenase stabilizing/protective protein	-0.0238509	0.88988	-0.0157275	0.72828	-0.0324551	0.70702	-0.138637	0.30998									640071737	CUST_7243_PI417174124
RSP_0529	nifV	Homocitrate synthase	-0.00888751	0.96422	0.0710377	0.42818	0.0982789	0.24704	-0.066123	0.36456									640071738	CUST_7246_PI417174124
RSP_0530	nifS	Cysteine desulfurase( EC:2.8.1.7 )	0.000961887	0.98808	0.244955	0.132905	0.189095	0.059299	-0.0123528	0.79994									640071739	CUST_7249_PI417174124
RSP_0531	nifU	Nitrogen fixation protein	0.196044	0.167219	-0.0199224	0.73618	0.0316579	0.7661	-0.252243	0.028022									640071740	CUST_7252_PI417174124
RSP_0532		hypothetical protein	0.0692571	0.68854	-0.0292757	0.3111	-0.0453013	0.00184213	-0.485535	0.0181223									640071741	CUST_7255_PI417174124
RSP_0533	nifQ	putative nitrogen fixation protein nifQ	0.0576323	0.70612	0.018263	0.67362	0.03812	0.43574	-0.140253	0.146955									640071742	CUST_7258_PI417174124
RSP_0534		putative dimeric ferredoxin (FdIII)	0.043333	0.82316	0.0202086	0.082019	0.0173509	0.61776	0.0240894	0.2907									640071743	CUST_7261_PI417174124
RSP_0535		hypothetical protein	0.201602	0.41334	0.152635	0.052039	0.143145	0.088765	-0.0822524	0.47964									640071744	CUST_7264_PI417174124
RSP_0536	nifX	putative nitrogenase molybdenum-iron protein NifX	0.243158	0.33264	0.0120991	0.65964	0.0216027	0.75178	-0.166392	0.38278									640071745	CUST_7267_PI417174124
RSP_0537	nifN	nitrogenase molybdenum-iron protein beta chain, nifN	-0.0293939	0.61624	0.0770037	0.52248	0.0334828	0.6763	-0.187697	0.138763									640071746	CUST_7270_PI417174124
RSP_0538	nifE	nifE, nitrogenase molybdenum-cofactor synthesis protein	-0.0178136	0.87846	-0.0362517	0.84146	-0.0915736	0.4379	-0.109307	0.21686									640071747	CUST_7273_PI417174124
RSP_0539	nifK	nitrogenase molybdenum-iron protein beta chain	0.0876391	0.53176	-0.185139	0.0044991	-0.210967	0.171043	-0.225395	0.59014									640071748	CUST_7276_PI417174124
RSP_0540	nifD	Nitrogenase iron-molybdenum protein, alpha chain( EC:1.18.6.1 )	-0.0866916	0.72746	-0.134587	0.133558	-0.191391	0.0170555	-0.23302	0.033619									640071749	CUST_7279_PI417174124
RSP_0541	nifH	Nitrogenase iron protein (Nitrogenase component II)( EC:1.18.6.1 )	0.222337	0.4869	-0.209686	0.0026783	-0.191998	0.126677	-0.59955	0.0103246									640071750	CUST_7282_PI417174124
RSP_0542		hypothetical protein	0.0512246	0.8175	0.175236	0.031476	0.146872	0.152536	-0.0265581	0.8034									640071751	CUST_7285_PI417174124
RSP_0543	fixU	hypothetical protein	0.322652	0.26656	0.276847	0.03428	0.205231	0.042943	0.199645	0.30412									640071752	CUST_7288_PI417174124
RSP_0544	nifZ	probable NifZ	0.0826438	0.6869	-0.0092595	0.90826	-0.00487623	0.9241	-0.325372	0.074944									640071753	CUST_7291_PI417174124
RSP_0545		hypothetical protein	-0.00444979	0.9689	0.200641	0.1274	0.177905	0.21294	-0.117461	0.312									640071754	CUST_7294_PI417174124
RSP_0546	nifB	NifB family--FeMo cofactor biosynthesis protein	0.172285	0.60696	0.371189	0.008043	0.378994	0.0040153	-0.0418391	0.74242									640071755	CUST_7297_PI417174124
RSP_0547	nifA	NifA transcriptional activator	-0.0186299	0.88928	0.19875	0.088619	0.219874	0.22578	-0.284014	0.042322									640071756	CUST_7300_PI417174124
RSP_0548		hypothetical protein	-0.266628	0.033857	-0.282319	0.016202	0.0630481	0.068442	0.175239	0.0101998	0.0280638	0.931444							640071757	CUST_7303_PI417174124
RSP_0549		hypothetical protein	0.0536498	0.42478	0.232889	0.033358	0.326522	0.0046441	0.28024	0.132536	0.404691	0.00564021							640071758	CUST_7306_PI417174124
RSP_0550		putative D-alanyl-D-alanine carboxypeptidase	-0.047441	0.90342	-0.213093	0.054685	-0.118721	0.157381	-0.0384117	0.83418	0.104422	0.42736			RpoH2 Heptamer				640071759	CUST_7309_PI417174124
RSP_0551		putative thymidylate kinase( EC:2.7.4.9 )	0.10761	0.25734	-0.0430059	0.13516	0.0422375	0.35408	-0.0468301	0.60262					RpoH2 Heptamer				640071760	CUST_7312_PI417174124
RSP_0552		putative multidrug transporter, SMR family, DMT Superfamily	0.0449621	0.8372	0.0767729	0.52892	0.0517108	0.53628	-0.026927	0.44274									640071762	CUST_7318_PI417174124
RSP_0553	ruvB	Holliday junction DNA helicase RuvB	0.127644	0.48274	0.175838	0.00043815	0.0720222	0.028398	0.0634862	0.26694									640071763	CUST_7321_PI417174124
RSP_0554	htpx	heat shock protein HtpX	0.254462	0.051463	0.469387	0.0062033	0.289031	0.128998	0.483614	0.0078557								Chip RpoH1	640071764	CUST_7324_PI417174124
RSP_0555	ruvA	Holliday junction DNA helicase motor protein	0.00875295	0.92144	-0.102697	0.076463	-0.134716	0.126918	-0.196451	0.089482	-0.133947	0.387189							640071765	CUST_7327_PI417174124
RSP_0556	ruvC	Holliday junction resolvase	-0.057965	0.79134	-0.150327	0.193582	-0.194929	0.040358	-0.033149	0.58616									640071766	CUST_7330_PI417174124
RSP_0557		hypothetical protein	1.01336	0.118636	0.782989	0.0133995	-0.0844958	0.46136	-0.947251	0.0193572								Chip RpoH2	640071767	CUST_7333_PI417174124
RSP_0558		Possible ribosomal protein L11 methyltransferase	0.199306	0.50806	0.238667	0.26282	0.0740941	0.31658	-0.306513	0.004916	0.15535	0.302092		2D 1O2		2D RpoH2			640071768	CUST_7336_PI417174124
RSP_0559	msrA	Peptide methionine sulfoxide reductase	0.323983	0.191716	0.821888	0.0004443	0.653675	0.00031712	1.1091	0.0065967	1.3858	0.000371591						Chip RpoH1	640071769	CUST_7339_PI417174124
RSP_0560	priA	Probable pimosomal protein N'	0.193327	0.0185016	0.0954441	0.26148	0.0429881	0.40508	-0.0384507	0.4191									640071770	CUST_7342_PI417174124
RSP_0561		transaldolase	-0.177221	0.44402	-0.230298	0.019863	-0.240985	0.065903	0.013381	0.85752	0.155062	0.615368							640071771	CUST_7345_PI417174124
RSP_0562		hypothetical protein	-0.0346343	0.70318	-0.246121	0.0108619	-0.219436	0.0162361	-0.0566585	0.44336	-0.0176004	0.746347							640071772	CUST_7348_PI417174124
RSP_0563		tyrosine recombinase	0.1055	0.126105	0.0544499	0.28632	0.034023	0.55232	-0.192835	3.6649e-05									640071773	CUST_7351_PI417174124
RSP_0564		hypothetical protein	0.101181	0.43516	-0.00952097	0.89104	0.0222555	0.8783	-0.203313	0.27514									640071774	CUST_7354_PI417174124
RSP_0565		putative phosphatidylcholine synthase	-0.151137	0.0056607	0.0193392	0.8235	-0.0452459	0.56602	0.0964821	0.074644									640071775	CUST_7357_PI417174124
RSP_0566		possible transporter, DMT superfamily	0.0543389	0.84802	-0.0176094	0.67118	-0.0344406	0.3893	-0.0280408	0.6906									640071776	CUST_7360_PI417174124
RSP_0567		Probable Methylated-DNA-(protein)-cysteine S-methyltransferase	0.255787	0.048097	-0.0124433	0.5688	-0.0619617	0.038037	-0.1593	0.35884									640071777	CUST_7363_PI417174124
RSP_0568		isoleucyl-tRNA synthetase	0.100701	0.7087	-0.102687	0.351	-0.214675	0.091021	0.0348941	0.59918	-0.00388339	0.912213							640071779	CUST_7369_PI417174124
RSP_0569		hypothetical protein	0.714685	0.037781	1.05011	0.00119907	0.786178	0.00025817	0.439067	0.025535									640071780	CUST_7372_PI417174124
RSP_0570		hypothetical protein	0.701073	0.0061382	0.95307	0.00051858	0.738694	0.00077774	0.394835	0.023175								Chip RpoH1-2	640071781	CUST_7375_PI417174124
RSP_0571		tRNA pseudouridine synthase	-0.181854	0.29326	-0.000678634	0.98062	0.0413776	0.42602	-0.280498	0.062755									640071782	CUST_7378_PI417174124
RSP_0572		putative exonuclease	-0.00893382	0.128623	0.0171088	0.7627	0.102526	0.155316	-0.117118	0.177005									640071783	CUST_7381_PI417174124
RSP_0573	phoB	Response regulator receiver protein	0.00788774	0.95636	-0.0422345	0.23524	0.0243968	0.53876	-0.0724669	0.6693	0.314675	0.488307							640071784	CUST_7384_PI417174124
RSP_0574		hypothetical protein	-0.140305	0.3384	-0.126849	0.067963	-0.0678239	0.29304	-0.181686	0.0117988									640071785	CUST_7387_PI417174124
RSP_0575		Predicted signal transduction protein containing cyclic nucleotide-binding and CBS domains	-0.0664517	0.71452	-0.147201	0.0196023	0.0264276	0.68112	-0.238552	0.0199199									640071786	CUST_7390_PI417174124
RSP_0576		Na+/solute symporter	-0.390593	0.0118972	-0.259061	0.054337	0.123316	0.190057	0.333407	0.110603	-0.275046	0.000278539							640071787	CUST_7393_PI417174124
RSP_0577		hypothetical protein	-0.598657	0.0142591	-0.561441	0.0067986	0.0132079	0.73068	0.354402	0.046444									640071788	CUST_7396_PI417174124
RSP_0578		Adenylate kinase( EC:2.7.4.3 )	-0.465248	0.068105	-0.184207	0.140058	0.291789	0.046796	0.181591	0.0089963									640071789	CUST_7399_PI417174124
RSP_0579		Acetyl-coenzyme A synthetase( EC:6.2.1.1 )	-0.499498	0.41938	-0.0172274	0.77854	0.0966129	0.091361	0.209203	0.6622	-0.0680058	0.297049							640071790	CUST_7402_PI417174124
RSP_0580		Putative sulfate transporter, SulP family	0.039317	0.80062	0.0917118	0.26148	0.134815	0.00096388	-0.0540124	0.48792									640071791	CUST_7405_PI417174124
RSP_0581		hypothetical protein	0.229794	0.25242	0.152408	0.123184	0.123213	0.038518	-0.168755	0.023183									640071792	CUST_7408_PI417174124
RSP_0582		possible penicillin binding protein	-0.063222	0.23004	0.00120303	0.92684	0.0911832	0.060141	-0.028415	0.70468									640071793	CUST_7411_PI417174124
RSP_0583		hypothetical protein	0.0560107	0.68276	0.2572	0.020865	0.293321	0.0115561	0.0431598	0.47896									640071794	CUST_7414_PI417174124
RSP_0584		lysyl-tRNA synthetase	0.0725924	0.7066	-0.0341193	0.72382	-0.0703527	0.56112	0.00819321	0.95854	-0.00942164	0.867707							640071795	CUST_7417_PI417174124
RSP_0585	osmC	osmotically inducible protein OsmC	0.0592938	0.35218	-0.283778	0.031863	-0.299982	0.052862	-0.240678	0.0026638	-0.0950088	0.147523							640071796	CUST_7420_PI417174124
RSP_0586	nadD	nicotinic acid mononucleotide adenyltransferase	0.156695	0.076204	0.137989	0.046223	0.277564	0.014916	0.105457	0.29388									640071797	CUST_7423_PI417174124
RSP_0587		Putative ABC transporter, fused ATPase subunits	-0.115534	0.2449	-0.0677219	0.44372	-0.128243	0.28362	0.0548216	0.70308	-0.066026	0.620715							640071798	CUST_7426_PI417174124
RSP_0588		hypothetical protein	0.0944444	0.48918	-0.0468085	0.137942	0.0135713	0.75718	-0.244632	0.0057369									640071799	CUST_7429_PI417174124
RSP_0589		hypothetical protein	-0.0264828	0.88298	-0.00159342	0.97958	-0.00563154	0.60978	0.0220898	0.76202					RpoH2 Heptamer				640071800	CUST_7432_PI417174124
RSP_0590		hypothetical protein	0.0400795	0.82614	0.444516	0.014264	0.301451	0.00118134	0.419191	0.0079182									640071802	CUST_7438_PI417174124
RSP_0591		Cold-shock protein	-0.463797	0.123064	-1.03125	0.0059641	-0.544686	0.0114013	-0.233128	0.33336	-0.218844	0.00103646							640071803	CUST_7441_PI417174124
RSP_0592		Putative lipase/esterase	-0.0396366	0.58948	-0.12736	0.0039361	-0.0836237	0.047939	0.05638	0.150857									640071804	CUST_7444_PI417174124
RSP_0594		Putative choline sulfatase( EC:3.1.6.6 )	-0.0454714	0.53804	0.0640172	0.31698	0.00628667	0.8527	-0.0441531	0.65178									640071805	CUST_7447_PI417174124
RSP_0595		hypothetical protein	0.697304	0.021244	1.38062	0.00018406	1.45414	0.00175774	1.3772	0.0028839								Chip RpoH2	640071806	CUST_7450_PI417174124
RSP_0596		Putative peptidyl-dipeptidase	-0.0366619	0.54086	0.167485	0.005219	0.161869	0.046299	0.506419	0.0126204	0.273244	0.0800112			RpoH2 Heptamer				640071807	CUST_7453_PI417174124
RSP_0597		Probable molybdopterin biosynthesis protein	0.0906482	0.65944	0.0341458	0.73092	0.0411588	0.55258	0.0682989	0.40864									640071808	CUST_7456_PI417174124
RSP_0598		Probable deoxyuridine-triphosphatase( EC:3.6.1.23 )	0.0624016	0.15876	-0.128265	0.185721	-0.190833	0.0148802	-0.0847846	0.0173575									640071809	CUST_7459_PI417174124
RSP_0599		phosphopantothenoylcysteine synthase/decarboxylase	0.436643	0.065921	0.205055	0.021976	0.22187	0.0032045	-0.130919	0.21322									640071810	CUST_7462_PI417174124
RSP_0600		hypothetical protein	2.21447	0.0173006	1.89379	0.00157998	2.06281	0.00026231	1.18402	0.0024847									640071811	CUST_7465_PI417174124
RSP_0601	rpoH2	RNA polymerase sigma factor	1.98965	0.0164376	2.1305	0.0145216	2.23594	0.00074017	2.15526	0.00191993			RpoE					Chip RpoH2	640071812	CUST_7468_PI417174124
RSP_0602		Possible adenosyl cobinamide kinase/ cobinamide phosphate guanylyltransferase( EC:2.7.1.156 )	1.2443	0.0067245	1.18882	0.0096427	1.01139	0.00026288	0.343309	0.112057	-0.000591703	0.992156							640071813	CUST_7471_PI417174124
RSP_0603		hypothetical protein	0.322322	0.02424	0.218867	0.0156439	0.177859	0.026717	-0.172961	0.146084									640071814	CUST_7474_PI417174124
RSP_0604		hypothetical protein	-0.015295	0.90118	0.0665129	0.38904	-0.0486925	0.40976	-0.25825	0.053721									640071816	CUST_7477_PI417174124
RSP_0605		hypothetical protein	-0.0369135	0.45836	0.0480873	0.54844	-0.00414458	0.91656	0.0572262	0.53758									640071817	CUST_7480_PI417174124
RSP_0606		Putative redox protein	-0.0202253	0.93328	0.0223709	0.6207	0.0164316	0.9118	-0.0295636	0.68648									640071818	CUST_7483_PI417174124
RSP_0607		RNA polymerase sigma-70 factor	-0.125706	0.077685	-0.0714235	0.052736	-0.0497846	0.14986	-0.0600029	0.50076									640071819	CUST_7486_PI417174124
RSP_0608		hypothetical protein	0.095827	0.38986	0.0474893	0.4149	-0.0418956	0.4819	0.0225121	0.92404									640071821	CUST_7492_PI417174124
RSP_0609		hypothetical protein	0.352164	0.140719	0.0973346	0.81886	0.0228243	0.95222	-0.039305	0.96204									640071820	CUST_7489_PI417174124
RSP_0610		Putative 3-oxoacyl-(acyl-carrier-protein) reductase	0.102609	0.2438	0.0616244	0.31492	-0.0334043	0.6969	0.0507894	0.7944								Chip RpoH1	640071822	CUST_7495_PI417174124
RSP_0611		transcriptional regulator, ArsR family	-0.105729	0.7415	0.020272	0.64504	0.0761183	0.0035959	-0.225546	0.122757									640071823	CUST_7498_PI417174124
RSP_0612		RhtB family transporter	-0.27104	0.184337	-0.0120673	0.73278	-0.025592	0.48792	-0.500487	0.051338									640071824	CUST_7501_PI417174124
RSP_0613		hypothetical protein	-0.0515223	0.2461	0.0760089	0.163135	-0.00611739	0.93126	-0.426301	0.054042									640071825	CUST_7504_PI417174124
RSP_0614		hypothetical protein	-0.0133449	0.93242	0.0908089	0.43104	0.0207358	0.86226	0.0262375	0.79284									640071826	CUST_7507_PI417174124
RSP_0615		Putative oxidoreductase	-0.0211633	0.71876	-0.00888113	0.92596	-0.115393	0.117741	-0.48786	0.132479	-0.170705	0.177375							640071827	CUST_7510_PI417174124
RSP_0616		transcriptional regulator, AraC family	0.098057	0.55374	0.211954	0.38664	0.160013	0.54034	-0.094433	0.30754									640071828	CUST_7513_PI417174124
RSP_0617		hypothetical protein	-0.0693871	0.34666	0.0363	0.33742	-0.0185972	0.88218	-0.0637453	0.60702									640071829	CUST_7516_PI417174124
RSP_0618		hypothetical protein	0.042709	0.66024	0.22964	0.182835	0.151791	0.4068	-0.0454818	0.7593									640071830	CUST_7519_PI417174124
RSP_0619		hypothetical protein	-0.149705	0.0546	0.0207767	0.64674	0.0496065	0.23582	-0.319839	0.117656									640071831	CUST_7522_PI417174124
RSP_0620		hypothetical protein	0.144291	0.5558	0.258701	0.063443	0.176783	0.08776	0.0340244	0.91392									640071832	CUST_7525_PI417174124
RSP_0621		Possible DNA helicase	-0.0870061	0.49254	0.106155	0.22652	0.0741385	0.6232	0.0560296	0.52474	-1.26104	0.0948974							640071833	CUST_7528_PI417174124
RSP_0623		hypothetical protein	0.0806487	0.81286	-0.100294	0.50602	-0.152511	0.4588	-0.515302	0.037076									640071835	CUST_7531_PI417174124
RSP_0624		hypothetical protein	0.119292	3.6716e-05	-0.262675	0.024476	-0.33051	0.081918	-0.32434	0.025159	0.0251308	0.305374							640071836	CUST_7534_PI417174124
RSP_0625		Putative Maf-like protein	0.0442851	0.63608	-0.312479	0.02282	-0.373888	0.00080297	0.188487	0.073618	0.167802	0.197758							640071837	CUST_7537_PI417174124
RSP_0626	infA	translation initiation factor IF-1	-0.123413	0.32734	-0.152549	0.33094	-0.28687	0.157137	0.520631	0.0138838	0.0680715	0.124271							640071838	CUST_7540_PI417174124
RSP_0627		Putative amidohydrolase	-0.188481	0.038959	-0.192026	0.016879	-0.112415	0.029117	-0.0527077	0.67174									640071839	CUST_7543_PI417174124
RSP_0628		hypothetical protein	-0.131122	0.42448	-0.0211639	0.102181	-0.0493747	0.0170776	-0.102591	0.145744									640071840	CUST_7546_PI417174124
RSP_0629		hypothetical protein	-0.111856	0.6727	-0.200601	0.0117377	-0.130332	0.126201	0.252815	0.084062									640071841	CUST_7549_PI417174124
RSP_0630		hypothetical protein	-0.0470101	0.64438	-0.261705	0.030175	-0.221612	0.053281	-0.159536	0.3737									640071842	CUST_7552_PI417174124
RSP_0631		hypothetical protein	-0.118145	0.29914	-0.352881	0.029157	-0.249313	0.0094637	-0.400527	0.33014									640071843	CUST_7555_PI417174124
RSP_0632	hisD1	histidinol dehydrogenase( EC:1.1.1.23 )	-0.0176098	0.92532	-0.0895966	0.0166237	-0.099788	0.20608	0.27668	0.133944	-0.288701	0.298692							640071844	CUST_7558_PI417174124
RSP_0633		UDP-N-acetylglucosamine enolpyruvyl transferase( EC:2.5.1.7 )	-0.015636	0.7973	-0.0214078	0.64506	-0.0766695	0.071125	-0.01542	0.90292	-0.110489	0.212444							640071846	CUST_7564_PI417174124
RSP_0634		TRAP-T family transporter, DctM (12 TMs) subunit	-0.111908	0.059221	-0.0737169	0.2433	-0.0317053	0.71656	-0.268628	0.0023641									640071848	CUST_7567_PI417174124
RSP_0635		TRAP-T family transporter, DctQ (4 TMs) subunit	-0.0375226	0.89272	-0.0738603	0.162941	-0.0297525	0.60844	-0.206602	0.1739									640071849	CUST_7570_PI417174124
RSP_0636		TRAP-T family transporter, DctP (periplasmic binding) subunit	-0.211178	0.108201	-0.188075	0.0075832	-0.0758022	0.061643	0.00137316	0.9848	-0.2022	0.0697487							640071850	CUST_7573_PI417174124
RSP_0637		hypothetical protein	-0.0369366	0.34668	0.0215378	0.69114	0.023433	0.42878	-0.172441	0.045342									640071851	CUST_7576_PI417174124
RSP_0638		putative FAD dependent oxidoreductase protein	-0.0644974	0.23666	-0.0336669	0.6948	-0.0483831	0.45576	-0.0849741	0.182116									640071852	CUST_7579_PI417174124
RSP_0639		Putative N-methylhydantoinase B	-0.0538221	0.22676	-0.00903534	0.65294	-0.00379332	0.95522	0.0630531	0.54632	-0.243621	0.0017054							640071853	CUST_7582_PI417174124
RSP_0640		putative N-methylhydantoinase A	-0.113653	0.0070594	0.0832581	0.045135	0.132579	0.11372	-0.122253	0.6394									640071854	CUST_7585_PI417174124
RSP_0641		transcriptional regulator, XRE family	0.0122696	0.85212	0.130401	0.139696	0.0246626	0.51924	-0.0496086	0.35732									640071855	CUST_7588_PI417174124
RSP_0642		possible transporter, RhaT family, DMT superfamily	0.00819581	0.9144	0.132397	0.121638	0.196079	0.141461	-0.282004	0.057459									640071856	CUST_7591_PI417174124
RSP_0643		periplasmic sensor signal transduction histidine kinase	-0.362216	0.55264	-0.229734	0.051422	-0.0230956	0.86148	-0.303923	0.13542									640071857	CUST_7594_PI417174124
RSP_0644		ABC transporter, inner membrane subunit	0.072208	0.35968	0.182633	0.176523	0.14432	0.058623	-0.0974746	0.072104									640071858	CUST_7597_PI417174124
RSP_0645		ABC transporter, ATPase subunit	0.119918	0.170015	0.031367	0.73094	0.0113564	0.90108	-0.202857	0.51382									640071859	CUST_7600_PI417174124
RSP_0646		ABC transporter, substrate-binding protein	0.0899926	0.055979	0.175483	0.222	0.159045	0.170616	-0.0874388	0.038658	0.02467	0.855461							640071860	CUST_7603_PI417174124
RSP_0647	thiD	phosphomethylpyrimidine kinase( EC:2.7.4.7 )	0.283718	0.153404	0.264647	0.008884	0.244948	0.0056606	0.0390978	0.85722									640071861	CUST_7606_PI417174124
RSP_0648	thiE	Thiamine-phosphate pyrophosphorylase	0.210371	0.36362	0.218115	0.00078176	0.177613	0.079395	0.0154697	0.91346									640071862	CUST_7609_PI417174124
RSP_0649	thiM	Putative hydoxyethylthiazole kinase( EC:2.7.1.50 )	0.0825199	0.86926	0.123306	0.0179764	0.0594278	0.3643	-0.00663339	0.66294									640071863	CUST_7612_PI417174124
RSP_0650		Probable transglycosylase	-0.367698	0.155282	-0.659608	0.00162252	-0.508197	0.01054	-0.503158	0.21696									640071864	CUST_7615_PI417174124
RSP_0651		Putative inositol monophosphatase protein	-0.305893	0.034036	-0.478452	0.0053401	-0.179574	0.080563	-0.161091	0.159262									640071865	CUST_7618_PI417174124
RSP_0652		UDP-glucose 4-epimerase	-0.167809	0.35192	-0.252455	0.053059	-0.214176	0.14346	-0.10342	0.26916	-0.226549	0.0209042							640071866	CUST_7621_PI417174124
RSP_0653		UDP-glucose 6-dehydrogenase( EC:1.1.1.22 )	-0.303881	0.104737	-0.209544	0.04428	-0.214835	0.0165036	-0.310392	0.12766	0.0211642	0.750097							640071867	CUST_7624_PI417174124
RSP_0654		possible transporter, DMT superfamily	-0.152078	0.023057	-0.0328504	0.3353	0.0462331	0.3885	-0.225475	0.6769									640071868	CUST_7627_PI417174124
RSP_0655		hypothetical protein	-0.0153142	0.95456	-0.0967128	0.37612	-0.220637	0.090056	0.0581078	0.132064	0.013376	0.957424							640071869	CUST_7630_PI417174124
RSP_0656		Probable sodium/sulphate symporter	-0.119606	0.14094	-0.211253	0.0089804	-0.195414	0.025783	0.0107848	0.85654									640071870	CUST_7633_PI417174124
RSP_0657		hypothetical protein	-0.164828	0.244	-0.375873	0.015821	-0.352961	0.0096976	-0.10679	0.037777	-0.114328	0.205351							640071871	CUST_7636_PI417174124
RSP_0658		Probable ATP-dependent helicase	0.187472	0.072699	0.443196	0.0072758	0.388974	0.0170991	-0.0833168	0.37002									640071872	CUST_7639_PI417174124
RSP_0659		Putative metallo-phosphoesterase	0.284223	0.33458	0.283311	0.0054411	0.200853	0.020564	-0.0962385	0.41992									640071873	CUST_7642_PI417174124
RSP_0660		hypothetical protein	0.0663922	0.0087198	0.100797	0.27542	0.020429	0.124257	-0.0864711	0.2139									640071874	CUST_7645_PI417174124
RSP_0661		Probable tetrahydrofolate dehydrogenase/cyclohydrolase( EC:1.5.1.5 )	0.331975	0.44816	0.121183	0.17362	0.176975	0.034736	0.202369	0.058303	0.105889	0.0229211							640071875	CUST_7648_PI417174124
RSP_0662		Putative chorismate mutase	0.267903	0.26546	0.375637	0.0153984	0.451916	0.033097	0.297465	0.040122									640071876	CUST_7651_PI417174124
RSP_0663		Formate-tetrahydrofolate ligase( EC:6.3.4.3 )	0.304814	0.062899	0.56601	0.00052185	0.701081	2.3558e-05	0.827264	0.0076842	0.916522	0.000691416		2D 1O2	RpoH2 Hexamer	2D RpoH2		Chip RpoH2	640071877	CUST_7654_PI417174124
RSP_0664		hypothetical protein	-0.0647731	0.67842	-0.00877644	0.82754	0.0178257	0.7348	-0.0196901	0.90544									640071878	CUST_7657_PI417174124
RSP_0665	ftsH	FtsH( EC:3.4.24.- )	0.418603	0.024459	0.988719	2.1694e-05	0.757172	0.0003961	0.770018	0.0048012	0.536841	0.000163292						Chip RpoH1-2	640071879	CUST_7660_PI417174124
RSP_0666		Probable cell cycle protein	0.187323	0.1051	0.0787301	0.090062	0.173478	0.125038	-0.0213278	0.41846									640071880	CUST_7663_PI417174124
RSP_0667		hypothetical protein	0.0686546	0.421	-0.0418927	0.34992	-0.0263128	0.5502	0.0870955	0.6336	0.304007	0.000537905							640071881	CUST_7666_PI417174124
RSP_0668		OmpA/MotB family protein	-0.0139895	0.70978	0.0600528	0.061477	0.0436964	0.075956	0.317301	0.085824	0.272799	0.00290593							640071882	CUST_7669_PI417174124
RSP_0669	tolB	translocation protein TolB precursor	0.205485	0.136803	0.116911	0.20226	-0.089555	0.134217	-0.261672	0.012243	0.29996	0.0762077							640071883	CUST_7672_PI417174124
RSP_0670		Possible TolA protein	0.279497	0.148803	0.189078	0.009704	0.120803	0.02554	0.107352	0.068524	0.317979	0.0998206							640071884	CUST_7675_PI417174124
RSP_0671		ExbD/TolR family protein	0.188888	0.65688	0.107727	0.041116	0.0396186	0.2006	0.0154347	0.79374	0.264111	0.0296002							640071885	CUST_7678_PI417174124
RSP_0672	TolQ	Biopolymer transport protein, TolQ	-0.167127	0.049638	0.343335	0.0164983	0.276305	0.042922	0.413499	0.023398									640071886	CUST_7681_PI417174124
RSP_0673		Putative thioesterase	0.324473	0.023536	0.33275	0.053318	0.215106	0.0142001	0.262341	0.157223									640071887	CUST_7684_PI417174124
RSP_0674		DNA polymerase III subunit delta	0.00472181	0.98008	0.0244825	0.3718	0.0320969	0.5593	-0.153833	0.0042822	0.0125257	0.915187							640071889	CUST_7690_PI417174124
RSP_0675		putative TatD-related deoxyribonuclease	-0.0761528	0.79148	-0.0428893	0.46002	-0.108581	0.29476	-0.16096	0.031737	-0.303187	0.0419144							640071890	CUST_7693_PI417174124
RSP_0676		PhnP-like protein	0.0258037	0.92654	-0.252774	0.34114	-0.135693	0.127818	-0.157908	0.31232									640071891	CUST_7696_PI417174124
RSP_0677		Putative malonate transporter, mdcF, AEC family	0.0227988	0.89776	-0.171629	0.11942	-0.13989	0.31634	-0.13559	0.130477									640071892	CUST_7699_PI417174124
RSP_0678		hypothetical protein	-0.170161	0.47042	-0.134834	0.0147019	-0.0411631	0.034078	-0.298261	0.0142816									640071893	CUST_7702_PI417174124
RSP_0679	hemC	porphobilinogen deaminase( EC:2.5.1.61 )	-0.543717	0.137223	-0.652281	0.0143208	-0.567484	0.04618	-0.421554	0.0184985	-0.331802	0.000326482							640071895	CUST_7708_PI417174124
RSP_0680	hemE	Uroporphyrinogen decarboxylase	-0.471174	0.150157	-0.363033	0.002443	-0.376796	0.000118233	-0.524515	0.0054773	-0.164584	0.22204							640071896	CUST_7711_PI417174124
RSP_0681		hypothetical protein	0.0662363	0.68698	0.61646	0.002681	0.515319	5.5869e-05	0.328731	0.0040404									640071897	CUST_7714_PI417174124
RSP_0682	hemF	coproporphyrinogen III oxidase( EC:1.3.3.3 )	-0.156992	0.049858	-0.184857	0.027495	-0.122852	0.118165	-0.0463186	0.46564									640071898	CUST_7717_PI417174124
RSP_0683		hypothetical protein	-0.146224	0.50742	-0.0290845	0.80254	0.0965568	0.095598	-0.0625305	0.54466	-0.0378638	0.669501							640071899	CUST_7720_PI417174124
RSP_0684		Possible oxidoreductase; Short-chain dehydrogenase/reductase SDR	0.536367	0.0189994	0.341555	0.0090363	0.264441	0.027558	0.19048	0.025979	0.387425	0.00291971							640071900	CUST_7723_PI417174124
RSP_0685		Possible ribosomal RNA small subunit methyltransferase C RsmC	0.421168	0.102317	0.402584	0.0126841	0.326462	0.0108845	-0.0619394	0.6885									640071901	CUST_7726_PI417174124
RSP_0686		ATP-dependent Clp protease adaptor protein clpS	0.357148	0.034876	0.824803	0.00098457	0.763553	0.0015001	0.345854	0.076181	1.006	2.54297e-05						Chip RpoH2	640071902	CUST_7729_PI417174124
RSP_0687		Predicted hydrolase (haloacid dehalogenase (HAD) superfamily)	-0.0602411	0.50944	-0.218949	0.0051557	-0.232089	0.059461	-0.419097	0.023438	-0.138563	0.0393929							640071903	CUST_7732_PI417174124
RSP_0688		Probable penicillin-binding protein	-0.502241	0.124735	-0.312634	0.095495	-0.287605	0.117858	-0.0893174	0.355	-2.10183	4.55073e-06							640071904	CUST_7735_PI417174124
RSP_0689	rdxS	RdxS, cytochrome oxidase maturation protein, cbb3-type	-0.101816	0.33156	0.00557908	0.94796	-0.0465582	0.4951	-0.159449	0.072035									640071905	CUST_7738_PI417174124
RSP_0690	rdxI	Copper-translocating P-type ATPase, RdxI	-0.0702855	0.79166	0.0980305	0.063361	0.0892558	0.0150038	-0.0434749	0.2302									640071906	CUST_7741_PI417174124
RSP_0691	rdxH	RdxH	-0.00108582	0.99808	0.0596963	0.39678	0.102876	0.045442	-0.311728	0.035903									640071907	CUST_7744_PI417174124
RSP_0692	rdxB	iron-sulfur cluster-binding protein	-0.244184	0.305	0.0280668	0.22526	0.0460493	0.4252	0.121057	0.110396	-0.362113	0.0709726							640071908	CUST_7747_PI417174124
RSP_0693	ccoP	Cbb3-type cytochrome c oxidase CcoP subunit	-0.804156	0.37288	-0.675801	0.0065838	-0.560318	0.00161657	-0.340442	0.040416									640071909	CUST_7750_PI417174124
RSP_0694	ccoQ	Cbb3-type cytochrome c oxidase CcoQ subunit	-0.705528	0.23538	-0.735741	0.0004363	-0.677009	0.00035865	-0.411469	0.021957									640071910	CUST_7753_PI417174124
RSP_0695	ccoO	Cbb3-type cytochrome c oxidase CcoO subunit	-0.933585	0.34586	-0.823553	0.00072071	-0.683168	0.0021999	-0.614194	0.0040417									640071911	CUST_7755_PI417174124
RSP_0696	ccoN	Cbb3-type cytochrome oxidase CcoN subunit	-0.928245	0.148343	-0.636277	2.1034e-05	-0.484707	0.0037242	-0.0720484	0.33516									640071912	CUST_7758_PI417174124
RSP_0697		Universal stress protein (Usp)	-1.0497	0.43464	-0.212967	0.026477	0.0240213	0.52776	-0.20362	0.091202									640071913	CUST_7761_PI417174124
RSP_0698	fnrL	Crp-Fnr regulatory protein (FnrL)	-0.177612	0.53448	-0.266307	0.0069236	-0.255126	0.005544	-0.151056	0.28702	-0.0708586	0.413061							640071914	CUST_7764_PI417174124
RSP_0699	hemZ	coproporphyrinogen III oxidase	-0.630205	0.130958	-0.349783	0.012959	-0.204389	0.0091434	-0.0480593	0.68118									640071915	CUST_7767_PI417174124
RSP_0700		probable glycosyltransferase	0.0129131	0.95854	0.164124	0.108224	0.105077	0.32158	-0.0769171	0.185776									640071916	CUST_7770_PI417174124
RSP_0701		ABC peptide transporter, fused ATPase domains	-0.0482501	0.62478	0.123935	0.086161	0.211259	0.0069368	0.0697074	0.103978	-0.197089	0.226358							640071917	CUST_7773_PI417174124
RSP_0702		ABC peptide transporter, inner membrane subunit	-0.108843	0.2642	0.104769	0.060263	0.092449	0.0131562	0.00585052	0.78176									640071918	CUST_7776_PI417174124
RSP_0703		ABC peptide transporter, inner membrane subunit	-0.130513	0.51186	0.0738781	0.194445	0.130963	0.127696	-0.00766068	0.89704	0.0384205	0.899548							640071919	CUST_7779_PI417174124
RSP_0704		ABC peptide transporter, substrate binding protein	-0.0975367	0.157759	0.278831	0.0418	0.393363	0.0124442	0.328163	0.125637	0.126398	0.206103							640071920	CUST_7782_PI417174124
RSP_0705		Cytochrome cy	0.0982081	0.2336	0.271317	0.0067623	0.382613	0.0094758	0.652334	0.051223	0.153628	0.394464							640071921	CUST_7785_PI417174124
RSP_0706	pheA	prephenate dehydratase	-0.0504101	0.87056	-0.274735	0.122256	-0.364568	0.067519	-0.155004	0.11246	-0.284734	0.0563828							640071922	CUST_7788_PI417174124
RSP_0707		hypothetical protein	0.0566391	0.66268	-0.0569081	0.066038	-0.128505	0.0130785	-0.213875	0.169898	-0.0245689	0.703251							640071923	CUST_7791_PI417174124
RSP_0708		NUDIX hydrolase	-0.0157164	0.95696	0.120812	0.047479	0.198802	0.042938	-0.167904	0.130583									640071924	CUST_7794_PI417174124
RSP_0709	cpdB	2',3'-cyclic-nucleotide 2'-phosphodiesterase	0.0953534	0.32832	0.039036	0.032741	0.0869359	0.26336	-0.131099	0.06374					RpoH2 Heptamer				640071925	CUST_7797_PI417174124
RSP_0710	dnaX	DNA polymerase III subunits gamma and tau	-0.0266407	0.7712	0.324636	0.0044995	0.248345	0.0069796	0.120113	0.0083439	0.0835314	0.41536							640071927	CUST_7800_PI417174124
RSP_0711	YbaB	hypothetical protein	-0.266833	0.20562	-0.119338	0.024415	-0.047794	0.097265	0.086435	0.33352	0.211355	0.00247485							640071928	CUST_7803_PI417174124
RSP_0712	recR	recombination protein RecR	0.00831122	0.70764	0.139156	0.32446	0.15619	0.22118	-0.360509	0.187937									640071929	CUST_7806_PI417174124
RSP_0713		hypothetical protein	0.0904737	0.7019	-0.0940054	0.0155979	-0.18111	0.084601	-0.100225	0.40426									640071930	CUST_7809_PI417174124
RSP_0714		hypothetical protein	-0.113546	0.64922	-0.0606398	0.52636	-0.225311	0.08552	0.296827	0.03704	0.0268094	0.876676							640071931	CUST_7812_PI417174124
RSP_0715		Ribonuclease T2	0.0297866	0.93408	0.00109404	0.86536	0.0395749	0.43678	-0.31165	0.5937									640071932	CUST_7815_PI417174124
RSP_0716		NADPH/quinone reductase and related Zn-dependent oxidoreductase	0.1822	0.116921	0.283253	0.0177647	0.302747	0.0046247	0.0211025	0.68466	0.242261	0.0170514							640071933	CUST_7818_PI417174124
RSP_0717		hypothetical protein	0.00453728	0.9691	0.41315	0.0104378	0.364585	0.0170399	0.421253	0.04866									640071934	CUST_7821_PI417174124
RSP_0718	rpsU	30S ribosomal protein S21	-0.0345739	0.70504	-0.274025	0.0111027	-0.200544	0.0124785	-0.311199	0.084542	1.87755e-06	0.999925							640071935	CUST_7824_PI417174124
RSP_0719		phosphatidylserine decarboxylase	-0.022318	0.64868	-0.00226185	0.89226	-0.152397	0.037078	-0.0741307	0.2397	-0.201708	0.0813168						Chip RpoH1	640071936	CUST_7827_PI417174124
RSP_0720	pssA	CDP-alcohol phosphatidyltransferase	0.0434738	0.87908	-0.0484059	0.104565	-0.16666	0.0098152	-0.0142156	0.179218								Chip RpoH1	640071937	CUST_7830_PI417174124
RSP_0721	PmtA	Phosphatidylethanolamine N-methyltransferase( EC:2.1.1.17 )	0.040052	0.7203	-0.24858	0.00184239	-0.337062	0.0046187	-0.287755	0.144418	-0.791564	4.75391e-08							640071938	CUST_7833_PI417174124
RSP_0722		transcriptional regulator, AsnC family	-0.0240454	0.82678	0.0536179	0.41864	0.15301	0.027755	-0.0551945	0.8424									640071939	CUST_7836_PI417174124
RSP_0723	ald	alanine dehydrogenase( EC:1.4.1.1 )	-0.0172918	0.51144	-0.0723285	0.198117	0.210277	0.0020005	0.19035	0.002778									640071940	CUST_7839_PI417174124
RSP_0724	mscL	Large-conductance mechanosensitive channel	-0.334009	0.036739	-0.0876461	0.153382	0.0216528	0.24338	0.0859366	0.271	-0.104665	0.392748							640071941	CUST_7842_PI417174124
RSP_0725		Thioredoxin, thioldisulfide interchange protein	0.394999	0.029344	1.07968	0.00053967	0.875433	0.00060237	0.810584	0.00078081	1.05121	0.0193111							640071942	CUST_7845_PI417174124
RSP_0726		argininosuccinate lyase( EC:4.3.2.1 )	-0.155314	0.4822	-0.175057	0.0120956	-0.213344	0.00076204	-0.178917	0.024681	-0.0695838	0.592255							640071943	CUST_7848_PI417174124
RSP_0727		hypothetical protein	0.0494256	0.434	0.0716696	0.39324	0.105822	0.024239	0.246281	0.22196									640071944	CUST_7851_PI417174124
RSP_0728		hypothetical protein	0.00678771	0.91652	-0.22556	0.024385	-0.217127	0.136859	-0.0815651	0.31858									640071945	CUST_7854_PI417174124
RSP_0729	lysA	Orn/DAP/Arg decarboxylase, family 2( EC:4.1.1.20 )	-0.0843704	0.20506	-0.214493	0.000182281	-0.193893	0.33784	-0.326837	0.139182	-0.244557	0.440714							640071946	CUST_7857_PI417174124
RSP_0730		hypothetical protein	0.447693	0.0024401	0.881872	0.0023998	0.768735	0.0021992	0.0634521	0.117519									640071947	CUST_7860_PI417174124
RSP_0731		hypothetical protein	0.109632	0.34648	0.054646	0.37852	0.130176	0.20308	0.187283	0.0042632									640071948	CUST_7863_PI417174124
RSP_0732		hypothetical protein	-0.210589	0.141099	-0.325692	0.0036781	-0.225769	0.0057173	-0.160262	0.139937									640071949	CUST_7866_PI417174124
RSP_0733		cell division ATP-binding protein FtsE	0.0423442	0.93194	0.185336	0.028915	0.339682	0.069301	-0.0328059	0.94524									640071950	CUST_7869_PI417174124
RSP_0734		cell division protein FtsX	-0.0628768	0.71548	-0.149398	0.0072442	-0.12972	0.094342	-0.217477	0.38708									640071951	CUST_7872_PI417174124
RSP_0735		Phospholipid/glycerol acyltransferase	-0.173664	0.37098	-0.144475	0.00178184	-0.0883503	0.062617	-0.130861	0.091723									640071952	CUST_7875_PI417174124
RSP_0736	mobC	MobC protein	0.0833371	0.35922	0.0875049	0.059745	0.039995	0.55866	-0.0836306	0.27008									640071953	CUST_7878_PI417174124
RSP_0737	mobB	Molybdopterin guanine dinucleotide synthesis	0.0365788	0.57896	-0.0413603	0.39156	-0.0116094	0.6049	-0.151431	0.165383	0.0641257	0.686706							640071954	CUST_7881_PI417174124
RSP_0738	mobA	molybdopterin-guanine dinucleotide biosynthesis protein A	0.215706	0.30486	0.307544	0.0181583	0.365343	0.0028584	0.404201	0.080043									640071955	CUST_7884_PI417174124
RSP_0739		Branched chain amino acid efflux pump, large (AzlC) subunit	-0.030227	0.8903	0.0197533	0.66578	-0.0253978	0.62382	-0.0322863	0.55852									640071956	CUST_7887_PI417174124
RSP_0741		putative metallo-beta-lactamase family protein	-0.409523	0.030842	-0.587487	0.002817	-0.467527	0.087675	-0.291875	0.35812									640071960	CUST_7899_PI417174124
RSP_0742		probable acyl-CoA dehydrogenase	-0.225003	0.077964	-0.0632663	0.42754	0.0572573	0.46692	-0.14167	0.01538	-0.0804458	0.0861145							640071961	CUST_7902_PI417174124
RSP_0743		Putative translation factor	0.118964	0.42262	0.310633	0.076164	0.230513	0.246	-0.151928	0.23692									640071962	CUST_7905_PI417174124
RSP_0744		DNA-3-methyladenine glycosylase I( EC:3.2.2.20 )	0.00426258	0.95586	-0.149592	0.170141	-0.127977	0.118179	-0.200874	0.41514									640071963	CUST_7908_PI417174124
RSP_0745		acetyl-CoA acetyltransferase( EC:2.3.1.9 )	-0.16428	0.57432	-0.669839	0.023263	-0.752597	0.042218	-0.540685	0.064745	-0.129459	0.346111							640071964	CUST_7911_PI417174124
RSP_0747		Short-chain dehydrogenase/reductase( EC:1.1.1.36 )	-0.382868	0.024284	-0.35722	0.003604	-0.38016	0.0025602	-0.171926	0.114156	-0.167011	0.0119383							640071965	CUST_7914_PI417174124
RSP_0748		N-6 Adenine-specific DNA methylase	0.0152514	0.50026	-0.0120603	0.68878	-0.025489	0.113301	-0.022226	0.78002									640071966	CUST_7917_PI417174124
RSP_0749		hypothetical protein	-0.129877	0.60954	-0.0927577	0.43286	-0.0991383	0.4841	-0.0325163	0.36756									640071967	CUST_7920_PI417174124
RSP_0750		Geranylgeranyl pyrophosphate synthase/Polyprenyl synthetase	0.251766	0.111756	0.662116	0.0051755	0.54675	0.0170773	0.583705	0.0056831	0.416238	0.00392942						Chip RpoH2	640071968	CUST_7923_PI417174124
RSP_0751		hypothetical protein	0.145948	0.3642	0.158184	0.136477	0.11951	0.24222	-0.224622	0.05756									640071969	CUST_7926_PI417174124
RSP_0752		Acetyltransferase (GNAT) family	0.073013	0.50488	0.255433	0.055541	0.271413	0.030422	-0.0893808	0.172944									640071971	CUST_7932_PI417174124
RSP_0753	SspA	Salt-stress induced outer membrane protein	-0.0162799	0.88518	-0.360008	0.0094033	-0.336155	0.0044432	-0.181428	0.179463									640071973	CUST_7935_PI417174124
RSP_0754		hypothetical protein	-0.707824	0.024724	-0.475693	0.00172253	-0.113167	0.115444	0.367685	0.0011447									640071974	CUST_7938_PI417174124
RSP_0755	nusB	putative N utilization substance protein B	0.00845563	0.98668	-0.353334	0.049083	-0.351683	0.011342	-0.201506	0.191602	0.08383	0.0453074							640071975	CUST_7941_PI417174124
RSP_0756	ribH1	6,7-dimethyl-8-ribityllumazine synthase beta chain	0.086838	0.55488	-0.0554422	0.29858	-0.164331	0.0027036	0.0226622	0.76668	0.144201	0.0374517							640071976	CUST_7944_PI417174124
RSP_0757	ribBA	Bifunctional GTP cyclohydrolase II/3,4-dihydroxy-2butanone-4-phosphate synthase	-0.0927405	0.68732	-0.254436	0.124143	-0.323116	0.059221	-0.104485	0.056764									640071977	CUST_7947_PI417174124
RSP_0758		riboflavin synthase subunit alpha	-0.0619344	0.78932	-0.168033	0.196922	-0.166093	0.39386	0.179358	0.21432									640071979	CUST_7953_PI417174124
RSP_0759		putative capsule polysaccharide exporter	-0.164197	0.87184	-0.398616	0.0044448	-0.339288	0.00185678	-0.469808	0.199019					RpoH2 Hexamer				640071980	CUST_7956_PI417174124
RSP_0760	mucS	transcriptional regulator, MarR family	0.0534576	0.50054	0.194358	0.07402	0.163393	0.095342	0.403862	0.039182									640071981	CUST_7959_PI417174124
RSP_0761		hypothetical protein	0.13178	0.55334	0.355165	0.00048278	0.341485	0.0161047	0.555951	0.0096022	0.182994	0.0251189			RpoH2 Hexamer				640071982	CUST_7962_PI417174124
RSP_0762		transcriptional regulator, XRE family	0.107331	0.33626	0.149677	0.21586	0.0817659	0.49384	0.704515	0.0056606					RpoH2 Hexamer				640071983	CUST_7965_PI417174124
RSP_0763	aatA	aspartate aminotransferase( EC:2.6.1.1 )	-0.149287	0.3074	-0.0367164	0.146901	-0.0625915	0.192195	-0.0107963	0.94296	-0.129376	0.344248							640071984	CUST_7968_PI417174124
RSP_0764		Multi Antimicrobial Extrusion (MATE) family efflux pump NorM	0.0492849	0.808	-0.528009	0.020899	-0.594291	0.0060188	-0.156446	0.148585									640071985	CUST_7971_PI417174124
RSP_0765		SAM-dependent methyltransferase	0.145584	0.31834	-0.0254277	0.63114	0.0310687	0.61498	-0.179578	0.32328									640071986	CUST_7974_PI417174124
RSP_0766		hypothetical protein	-0.0661994	0.74476	-0.10759	0.34416	-0.0516205	0.071404	-0.460618	0.0198592	0.143204	0.0466485							640071987	CUST_7977_PI417174124
RSP_0768		transcriptional regulator, LuxR family	0.538603	0.160543	-0.0196341	0.90304	0.0515832	0.80566	-0.0785156	0.52422									640071989	CUST_7983_PI417174124
RSP_0769		Glutathione S-transferase	-0.247407	0.0112584	-0.101226	0.048857	0.0751745	0.062596	0.0355902	0.73828					RpoH2 Heptamer				640071990	CUST_7986_PI417174124
RSP_0772	parE	DNA topoisomerase IV subunit B	-0.216225	0.27184	-0.1485	0.141903	-0.0902233	0.103499	-0.030958	0.67646	-0.385017	0.00213898							640071991	CUST_7989_PI417174124
RSP_0773		mannonate dehydratase( EC:4.2.1.8 )	0.0993394	0.76822	-0.00213988	0.96436	0.258672	0.0072225	0.0848034	0.21954	0.268618	0.192661							640071992	CUST_7992_PI417174124
RSP_0774		RNA binding protein	0.0653369	0.82024	-0.0551111	0.03138	-0.0252299	0.0040958	-0.173786	0.095062	-0.049636	0.518063							640071993	CUST_7995_PI417174124
RSP_0775		Class I monoheme cytochrome c	-0.153918	0.80994	-0.182882	0.035825	-0.162591	0.115018	-0.220505	0.21926									640071994	CUST_7998_PI417174124
RSP_0776	LolD	ABC lipoprotein efflux transporter, ATPase subunit, LolD	0.0161838	0.85932	-0.255808	0.00175558	-0.314332	0.031145	-0.0716051	0.20978	0.139048	0.239408							640071995	CUST_8001_PI417174124
RSP_0777	LolE	ABC lipoprotein efflux transporter, inner membrane subunit, LolE	0.229741	0.036161	0.0486559	0.23768	-0.00272894	0.89668	-0.190809	0.153842									640071996	CUST_8004_PI417174124
RSP_0778	ProS	prolyl-tRNA synthetase	-0.125419	0.73032	-0.0718371	0.47722	-0.17645	0.141897	-0.0109502	0.8494	-0.00783512	0.834112							640071997	CUST_8007_PI417174124
RSP_0779	perM	Lipocalin-related protein and Bos/Can/Equ allergen	0.0189451	0.90278	0.216958	0.028116	0.108269	0.055983	0.0413612	0.2631									640071998	CUST_8010_PI417174124
RSP_0780		hypothetical protein with ATP/GTP-binding site	0.176958	0.3446	-0.0498336	0.172683	-0.0620817	0.0047028	-0.194465	0.07278	0.0487803	0.652988							640071999	CUST_8013_PI417174124
RSP_0781		polyphosphate kinase( EC:2.7.4.1 )	0.0487618	0.84024	-0.0580741	0.028317	-0.0517133	0.164737	-0.0320922	0.31992	-0.0193329	0.81815							640072000	CUST_8016_PI417174124
RSP_0782		Ppx/GppA phosphatase	0.191466	0.43224	0.462588	0.0124159	0.352692	0.031576	0.0230566	0.6076	-0.0441625	0.816028						Chip RpoH2	640072001	CUST_8019_PI417174124
RSP_0783		hypothetical protein	0.103704	0.032282	0.222589	0.079197	0.0868808	0.177159	-0.00422089	0.96538									640072002	CUST_8022_PI417174124
RSP_0784		putative acetyltransferase, GNAT family	0.0860721	0.54074	0.0758291	0.42294	0.0494137	0.47424	-0.130716	0.4009									640072003	CUST_8025_PI417174124
RSP_0785		Putative heat shock protein DnaJ	-0.136347	0.45242	-0.0548542	0.31832	0.0215962	0.0021404	-0.100554	0.53832									640072004	CUST_8028_PI417174124
RSP_0786		possible Endonuclease/Exonuclease/phosphatase fa	0.00454504	0.91566	-0.0464693	0.20764	0.0525384	0.186783	-0.0934932	0.2847									640072005	CUST_8031_PI417174124
RSP_0787		hypothetical protein	0.171539	0.46228	0.467015	0.0191644	0.418897	0.0158439	0.161342	0.0070246									640072006	CUST_8034_PI417174124
RSP_0788		hypothetical protein	-0.0109666	0.71468	0.273133	0.018784	0.234523	0.067299	-0.106813	0.3693									640072007	CUST_8037_PI417174124
RSP_0789	cobC	Aminotransferase, class-I	0.262088	0.020621	0.141795	0.33788	0.149532	0.0067404	-0.141395	0.084117									640072008	CUST_8040_PI417174124
RSP_0790	pqqE	pyrroloquinoline quinone biosynthesis protein PqqE	-0.0369809	0.62084	0.0650111	0.049776	0.209413	0.024038	-0.19021	0.61552									640072009	CUST_8043_PI417174124
RSP_0791	pqqD	putative pyrroloquinoline quinone synthesis protein D	0.200965	0.030965	0.0195373	0.78964	0.0643978	0.43652	-0.258745	0.140781									640072010	CUST_8046_PI417174124
RSP_0792	pqqC	pyrroloquinoline quinone biosynthesis protein PqqC	-0.136039	0.093677	0.0585978	0.31382	0.272818	0.019979											640072011	CUST_8049_PI417174124
RSP_0793	pqqB	pyrroloquinoline quinone biosynthesis protein PqqB	-0.11845	0.045761	0.153976	0.137483	0.458528	0.0048448	-0.0331482	0.68902									640072012	CUST_8052_PI417174124
RSP_0794	catR	transcriptional regulator, LysR family	0.0145651	0.82068	0.094904	0.081958	0.195947	0.087123	-0.110054	0.08042									640072014	CUST_8056_PI417174124
RSP_0795		hypothetical protein	0.116497	0.52846	-0.210636	0.026119	-0.0618551	0.22784	-0.315959	0.147318									640072015	CUST_8059_PI417174124
RSP_0796	cobQ	cobyric acid synthase	-0.00166113	0.99206	0.289228	0.0083613	0.345044	0.0113007	0.0874496	0.140985					RpoH2 Heptamer				640072016	CUST_8062_PI417174124
RSP_0797	gltX	glutamyl-tRNA synthetase( EC:6.1.1.17 )	-0.0577079	0.6675	-0.142977	0.113019	-0.269473	0.029422	-0.0168165	0.70676	-0.0712673	0.588895							640072018	CUST_8068_PI417174124
RSP_0798		Neutral zinc metallopeptidase	-0.105522	0.11374	-0.119083	0.022399	-0.0571544	0.167362	-0.344906	0.0053772									640072019	CUST_8071_PI417174124
RSP_0799		hypothetical protein	1.34837	0.021	2.10547	0.00199863	1.84128	0.0025369	1.98548	0.025964				2D 1O2		2D RpoH2		Chip RpoH2	640072020	CUST_8074_PI417174124
RSP_0800		hypothetical protein	0.400494	0.104604	0.549245	0.0051645	0.62388	0.0020397	0.565844	0.0019023									640072021	CUST_8077_PI417174124
RSP_0801		deacetylase / probable acetylpolyamine aminohydrolase	0.214294	0.34426	0.347055	0.00026288	0.224922	0.045022	-0.373177	0.126381									640072022	CUST_8080_PI417174124
RSP_0802		Dipeptidase( EC:3.4.13.19 )	-0.152594	0.60444	-0.20063	0.014061	-0.193324	0.007704	-0.225947	0.125795	-0.0621821	0.665076							640072023	CUST_8083_PI417174124
RSP_0803	DppF	ABC dipeptide transporter, ATPase subunit DppF	-0.226119	0.176104	-0.277412	0.052624	-0.196042	0.067982	-0.429805	0.056103									640072024	CUST_8086_PI417174124
RSP_0804	DppD	ABC dipeptide transporter, ATPase subunit DppD	-0.154235	0.048557	-0.182789	0.066363	-0.0802112	0.3117	-0.137869	0.082297									640072025	CUST_8089_PI417174124
RSP_0805	DppC	ABC dipeptide transporter, inner membrane subunit DppC	0.0159112	0.94442	-0.168301	0.054597	-0.140855	0.168195	-0.220648	0.161736									640072026	CUST_8092_PI417174124
RSP_0806	DppB	ABC dipeptide transporter, inner membrane subunit DppB	-0.291173	0.2244	-0.440302	0.0054391	-0.287521	0.096841	-0.232511	0.149381									640072027	CUST_8095_PI417174124
RSP_0807	DdpA	ABC dipeptide transporter, substrate-binding subunit DdpA	-0.531556	0.0193162	-0.146756	0.063141	0.039936	0.314	-0.112653	0.161562	-0.0977939	0.134912							640072028	CUST_8098_PI417174124
RSP_0809		hypothetical protein	-0.191061	0.0083837	-0.00691065	0.5992	0.00146224	0.97624	0.00764914	0.80656									640072029	CUST_8101_PI417174124
RSP_0810		hypothetical protein	-0.14849	0.023679	-0.0160149	0.3113	0.0443623	0.65006	0.134253	0.0102978									640072030	CUST_8104_PI417174124
RSP_0811		hypothetical protein	-0.236127	0.077845	-0.188168	0.138622	-0.172789	0.21296	0.0816557	0.057144									640072031	CUST_8107_PI417174124
RSP_0812		Glyoxalase I (lactoylglutathione lyase)( EC:4.4.1.5 )	-0.287471	0.111862	-0.181816	0.116102	-0.181797	0.083039	0.116766	0.032144	-0.292075	0.0517433							640072032	CUST_8110_PI417174124
RSP_0813		Response regulator receiver protein	-0.0379986	0.59096	-0.00301868	0.95472	0.061153	0.46884	-0.300946	0.060445									640072033	CUST_8113_PI417174124
RSP_0814		Acetyltransferase	0.2293	0.3606	0.0364398	0.34116	0.0573201	0.6605	-0.0979694	0.69918									640072034	CUST_8116_PI417174124
RSP_0815	aspS	aspartyl-tRNA synthetase( EC:6.1.1.12 )	0.00601456	0.8441	-0.366782	0.0105367	-0.494349	0.020904	-0.3638	0.0070156	-0.0355631	0.798796							640072035	CUST_8119_PI417174124
RSP_0816		Putative aminotransferase, class IV	0.195187	0.32338	0.0536904	0.160664	-0.0342805	0.22086	-0.006642	0.85968					RpoH2 Hexamer				640072036	CUST_8122_PI417174124
RSP_0817		para-aminobenzoate synthase component I	0.0804819	0.46938	0.186338	0.026861	0.185778	0.092339	0.0737375	0.116545					RpoH2 Hexamer				640072037	CUST_8125_PI417174124
RSP_0818	carB	carbamoyl-phosphate synthase large subunit( EC:6.3.5.5 )	0.0247764	0.90152	-0.129711	0.26622	-0.308389	0.083098	-0.146542	0.188424	-0.104735	0.0724393							640072038	CUST_8128_PI417174124
RSP_0819	rhlE2	DEAD/DEAH box helicase	0.253053	0.0069371	-0.720413	2.4354e-05	-0.966901	0.00137755	-0.475708	0.068177	0.00584113	0.870453							640072039	CUST_8131_PI417174124
RSP_0820		Putative cytochrome B561	-0.571381	0.52796	-0.302283	0.033243	-0.0612309	0.21492	0.0156085	0.38356									640072041	CUST_8137_PI417174124
RSP_0821		Esterase/lipase/thioesterase	0.120793	0.6796	0.0486893	0.161697	-0.0248739	0.20522	-0.011462	0.84802									640072042	CUST_8140_PI417174124
RSP_0822		hypothetical protein	-0.166515	0.175664	0.00839389	0.93644	0.203736	0.074718	-0.0422279	0.7737									640072043	CUST_8143_PI417174124
RSP_0823	SHMT	serine hydroxymethyltransferase protein( EC:2.1.2.1 )	-0.193562	0.119442	-0.15342	0.127716	-0.275864	0.057704	-0.190058	0.32066	-0.107302	0.456189							640072044	CUST_8146_PI417174124
RSP_0824	pth	peptidyl-tRNA hydrolase( EC:3.1.1.29 )	0.0307272	0.91824	-0.150273	0.107577	-0.182198	0.138098	-0.0522439	0.47874	-0.125067	0.278506							640072046	CUST_8152_PI417174124
RSP_0825	ppnk	probable inorganic polyphosphate/ATP-NAD kinase( EC:2.7.1.23 )	-0.084887	0.42218	-0.0701895	0.172245	-0.099225	0.3233	-0.0194039	0.77636									640072045	CUST_8149_PI417174124
RSP_0826		hypothetical protein	-0.00747689	0.94678	-0.0343024	0.63724	0.0237781	0.73934	0.137516	0.085717	-0.186366	0.068736							640072047	CUST_8155_PI417174124
RSP_0827		Ribosomal protein L25	0.0926937	0.48636	-0.167714	0.129144	-0.738983	0.0064155	-0.107547	0.33476	0.0817611	0.673303							640072048	CUST_8158_PI417174124
RSP_0828		Major facilitator superfamily (MFS) transporter	0.291517	0.111817	0.111023	0.033219	0.182192	0.0067157	-0.337127	0.0110433									640072049	CUST_8161_PI417174124
RSP_0829	lctB	Lactate dehydrogenase( EC:1.1.2.3 )	-0.265213	0.53468	-0.135905	0.126403	-0.119395	0.197904	0.00316696	0.5656	-0.211882	0.0238106							640072050	CUST_8164_PI417174124
RSP_0830		CBS-domain-containing membrane protein	0.110799	0.20954	0.177697	0.34312	0.0978592	0.20166	0.193981	0.61196									640072051	CUST_8167_PI417174124
RSP_0831	trpA	tryptophan synthase subunit alpha( EC:4.2.1.20 )	-0.0543813	0.88836	-0.140882	0.107339	-0.173227	0.21526	-0.210943	0.0048226	-0.0918814	0.295727							640072052	CUST_8170_PI417174124
RSP_0832		Putative GTP-binding protein	-0.036027	0.8699	-0.0760948	0.41818	-0.167505	0.107262	-0.254611	0.080916	-0.0286394	0.649478							640072054	CUST_8174_PI417174124
RSP_0834	xanB	mannose-6-phosphate isomerase / mannose-1-phosphate guanylyltransferase( EC:2.7.7.22 )	0.0601813	0.75388	-0.0227818	0.56842	-0.0375162	0.53434	-0.0645811	0.5888									640072055	CUST_8177_PI417174124
RSP_0835	manB	phosphomannomutase( EC:5.4.2.8 )	-0.123084	0.69024	0.0994855	0.146842	0.238481	0.0188969	-0.330312	0.14638									640072056	CUST_8180_PI417174124
RSP_0836		Putative flavoprotein	0.272761	0.0191592	0.264232	0.0146445	0.347599	0.017459	0.240135	0.0958					RpoH2 Heptamer				640072058	CUST_8186_PI417174124
RSP_0837		hypothetical protein	-0.308538	0.063162	-0.4202	0.016082	-0.404966	0.0039622	0.468419	0.049739									640072059	CUST_8189_PI417174124
RSP_0838		putative DNA polymerase III, delta subunit / DNA binding( EC:2.7.7.7 )	0.0371372	0.78598	0.0871788	0.39068	0.0490683	0.54324	-0.066425	0.395									640072060	CUST_8192_PI417174124
RSP_0839		Predicted secreted periplasmic protein	-0.201753	0.054517	-0.20393	0.040504	-0.171088	0.0103834	-0.129732	0.024875									640072061	CUST_8195_PI417174124
RSP_0840	leuS	leucyl-tRNA synthetase( EC:6.1.1.4 )	-0.104526	0.65088	-0.186723	0.068115	-0.249835	0.0168394	0.144669	0.2347	-0.0390068	0.25246							640072062	CUST_8198_PI417174124
RSP_0841		hypothetical protein	-0.252395	0.45182	-0.236353	0.192217	-0.282586	0.120221	0.0314441	0.49212									640072063	CUST_8201_PI417174124
RSP_0842		putative porin	-0.689539	0.0058387	-2.44724	0.0010765	-2.47155	0.00058495	-1.25995	0.0161189	-0.47663	0.000262128							640072064	CUST_8204_PI417174124
RSP_0843		Conserved protein containing sulfotransfer domain	-0.233099	0.039459	-1.62273	0.000115412	-1.51785	0.00095819	-0.620961	0.00244									640072066	CUST_8210_PI417174124
RSP_0844		hypothetical protein	-0.0140487	0.90464	-1.40109	0.00043714	-1.41249	0.00106457	-0.776903	0.071237	-0.0932682	0.0989078							640072067	CUST_8213_PI417174124
RSP_0845		hypothetical protein	0.0467711	0.042702	0.0692981	0.043965	0.102876	0.46764	-0.221709	0.6964									640072068	CUST_8216_PI417174124
RSP_0846	ribA	GTP cyclohydrolase II( EC:3.5.4.25 )	0.966206	0.0151645	0.550817	0.0029795	0.705787	0.00140461	0.618667	0.00109993									640072069	CUST_8219_PI417174124
RSP_0847		two component transcriptional regulator, winged helix family	2.44557	0.00160195	1.47535	0.0022786	0.717795	0.00147736	0.863363	0.0044977				2D 1O2		2D RpoH2	2D RpoH1-H2	Chip RpoH1-2	640072070	CUST_8222_PI417174124
RSP_0848	xthA1	Exodeoxyribonuclease III( EC:3.1.11.2 )	0.259057	0.111418	-0.0561096	0.053944	-0.0397495	0.047541	-0.0505457	0.28412	0.0175536	0.896521							640072071	CUST_8225_PI417174124
RSP_0850		hypothetical protein	0.483771	0.065024	0.830296	0.000115986	1.08344	0.004978	1.36119	0.0053639									640072074	CUST_8233_PI417174124
RSP_0851		Putative transporter, AEC family	0.00299251	0.99456	-0.000872179	0.95882	0.10698	0.101818	0.0554625	0.113141									640072075	CUST_8236_PI417174124
RSP_0852	fghA	S-formylglutathione hydrolase( EC:3.1.1.1,EC:3.1.2.12 )	-0.159836	0.66244	-0.205172	0.029521	-0.0939987	0.118699	-0.37817	0.026861	-0.138316	0.633558							640072076	CUST_8239_PI417174124
RSP_0853		hypothetical protein	-0.00558177	0.97948	-0.162702	0.20858	-0.145254	0.0173175	-0.194839	0.023523									640072077	CUST_8242_PI417174124
RSP_0854		Predicted ornithine cyclodeaminase( EC:4.3.1.12 )	-0.0946345	0.43974	-0.141879	0.0121629	-0.116843	0.0090773	-0.015792	0.78054	0.0398806	0.881687							640072078	CUST_8245_PI417174124
RSP_0855		hypothetical protein	0.202014	0.47704	0.437304	0.0619	0.337314	0.043759	-0.0133807	0.94416					RpoH2 Hexamer			Chip RpoH2	640072079	CUST_8248_PI417174124
RSP_0856	btaA	S-adenosylmethionine-diacylglycerol 3-amino-3-carboxypropyl transferase	-0.0121199	0.70698	0.122725	0.0064419	0.118427	0.37024	-0.223638	0.084901									640072080	CUST_8251_PI417174124
RSP_0857	btaB	S-adenosylmethionine-diacylgycerolhomoserine-N- methlytransferase	0.094897	0.64084	0.136174	0.020944	0.132257	0.065959	-0.296665	0.30634									640072081	CUST_8254_PI417174124
RSP_0858		Putative transporter, RhaT family, DMT superfamily	-0.0861654	0.57508	-0.089276	0.0053578	-0.0963791	0.22922	-0.120236	0.22474									640072083	CUST_8257_PI417174124
RSP_0859	leuB	hypothetical protein( EC:1.1.1.85 )	-0.15551	0.024436	-0.280236	0.113319	-0.372231	0.0110831	-0.343881	0.0164358	-0.0692196	0.620335							640072084	CUST_8260_PI417174124
RSP_0860		hypothetical protein	0.0262064	0.9126	-0.359431	0.0055642	-0.364932	0.044816	-0.250481	0.0115229									640072085	CUST_8263_PI417174124
RSP_0861		putative transmembrane hypothetical protein	-0.167814	0.072063	-0.569255	0.0152384	-0.370489	0.02048	-0.0545654	0.0101192									640072086	CUST_8266_PI417174124
RSP_0862	leuD	isopropylmalate isomerase small subunit( EC:4.2.1.33 )	0.0417199	0.8445	-0.609092	0.00141619	-0.686756	0.0020016	-0.402099	0.00091942	-0.284531	0.325592							640072087	CUST_8269_PI417174124
RSP_0863	leuC	isopropylmalate isomerase large subunit( EC:4.2.1.33 )	0.0647636	0.030004	-0.36402	0.026384	-0.443262	0.048184	-0.329295	0.150484	-0.288947	0.249233							640072089	CUST_8275_PI417174124
RSP_0864		Puative heme-binding hypothetical protein	0.0174152	0.81682	-0.0210319	0.151897	-0.017545	0.40088	-0.401669	0.015556									640072090	CUST_8278_PI417174124
RSP_0865		hypothetical protein	-0.155183	0.30646	0.148407	0.064657	0.204262	0.00153924	-0.209891	0.055479									640072091	CUST_8281_PI417174124
RSP_0866		hypothetical protein	-0.0481463	0.80038	-0.185803	0.126023	-0.0955677	0.3269	0.0600398	0.48036									640072092	CUST_8284_PI417174124
RSP_0867	rnhA	ribonuclease H( EC:3.1.26.4 )	0.0385773	0.9475	-0.0643439	0.88184	-0.179653	0.68792	-0.429521	0.62316									640072093	CUST_8287_PI417174124
RSP_0868		putative transcriptional regulator	-0.474613	0.028522	-0.454414	0.0173437	-0.271929	0.029364	-0.269357	0.041097									640072094	CUST_8290_PI417174124
RSP_0869	osp	response regulator receive protein	-0.127773	0.25662	-0.0121366	0.45328	-0.0111407	0.91596	-0.0810589	0.36614									640072095	CUST_8293_PI417174124
RSP_0870		hypothetical protein	0.550457	0.099924	1.11627	0.0023225	0.916474	0.0025421	1.15448	0.00179821	0.989661	0.000272413						Chip RpoH1-2	640072096	CUST_8296_PI417174124
RSP_0871	patB	putative aminotransferase	-0.194821	0.144119	-0.0256408	0.48848	0.0337322	0.47714	0.0401193	0.47278									640072097	CUST_8299_PI417174124
RSP_0872	def1	Formylmethionine deformylase( EC:3.5.1.88 )	-0.0350994	0.689	-0.0302605	0.6852	-0.205266	0.072763	0.0775458	0.26676	-0.217245	0.395159						Chip RpoH1	640072098	CUST_8302_PI417174124
RSP_0873		N-formylmethionyl tRNA deformylase	0.0096283	0.94378	-0.0538638	0.0113635	-0.0929319	0.24592	-0.17443	0.24126								Chip RpoH1	640072099	CUST_8305_PI417174124
RSP_0874		Formylmethionine deformylase	0.029442	0.56834	-0.192459	0.13968	-0.247598	0.274	-0.373833	0.62908								Chip RpoH1	640072100	CUST_8308_PI417174124
RSP_0875	fmt	methionyl-tRNA formyl transferase( EC:2.1.2.9 )	0.162466	0.126061	0.00311297	0.93152	-0.0884028	0.163944	-0.150158	0.39624								Chip RpoH1	640072101	CUST_8311_PI417174124
RSP_0876		Chromosome segregation protein SMC2	-0.0405414	0.89384	-0.223103	0.0055399	-0.183622	0.052157	-0.172927	0.034261	-0.30178	0.11302							640072102	CUST_8314_PI417174124
RSP_0877		Putative transporter, RhaT family, DMT superfamily	-0.0161093	0.9469	-0.0484789	0.62118	-0.0657299	0.34362	-0.291538	0.0154792									640072104	CUST_8320_PI417174124
RSP_0878		putative acetyltransferase protein	0.108154	0.30334	0.0673461	0.32206	0.0704607	0.23278	0.00105712	0.9277									640072103	CUST_8317_PI417174124
RSP_0879		hypothetical protein	0.0223479	0.82808	-0.096242	0.052443	0.0688676	0.52274	-0.351297	0.029118									640072105	CUST_8323_PI417174124
RSP_0880	dadA	putative oxidoreductase, possibly D-amino acid oxidase protein	-0.0618414	0.7195	0.194608	0.0196624	0.233297	0.0111602	0.0912153	0.28692									640072106	CUST_8326_PI417174124
RSP_0881		Putative soluble lytic transglycosylase	-0.0290446	0.72872	0.200688	0.0032044	0.23373	0.017822	-0.140314	0.023539	-0.446051	0.0532417							640072107	CUST_8329_PI417174124
RSP_0882	dapA	dihydrodipicolinate synthase( EC:4.2.1.52 )	-0.0242419	0.78834	-0.136915	0.185603	-0.187602	0.056821	0.122849	0.54734	-0.155021	0.523599							640072108	CUST_8332_PI417174124
RSP_0883		SsrA-binding protein	0.20615	0.167876	0.420929	0.0098841	0.296323	0.033379	0.212237	0.044665									640072109	CUST_8335_PI417174124
RSP_0885	SseA	Thiosulfate sulfurtransferase, Rhodanese-like( EC:2.8.1.1,EC:2.8.1.2 )	-0.0342873	0.41176	0.084948	0.21486	0.0155132	0.89612	0.00218033	0.9872	-0.355431	0.0273345							640072110	CUST_8338_PI417174124
RSP_0886	TyrB	aspartate aminotransferase( EC:2.6.1.57 )	-0.211629	0.137662	-0.263446	0.0191646	-0.24047	0.0179234	-0.187311	0.102364	-0.168289	0.147934							640072111	CUST_8341_PI417174124
RSP_0887	MrcB	Glycosyl transferase, family 51	-0.105173	0.32488	-0.172192	0.0081567	-0.0920986	0.037785	-0.0979351	0.173244	-0.570015	0.00282795							640072114	CUST_8350_PI417174124
RSP_0888	amtB	Ammonium transporter, AmtB	-0.0744821	0.076042	0.0234403	0.72956	-0.00945215	0.91154	0.0466937	0.24028									640072112	CUST_8344_PI417174124
RSP_0889	glnK	Nitrogen regulatory protein P-II	-0.0149426	0.81254	-0.227597	0.096244	-0.230577	0.0039793	-0.267358	0.23196									640072113	CUST_8347_PI417174124
RSP_0890		possible protein yrbC precursor	0.326767	0.077416	0.615239	0.00052135	0.244394	0.0059391	1.31856	0.00067682	0.926824	0.004318						Chip RpoH1	640072115	CUST_8353_PI417174124
RSP_0891	vacJ	putative lipoprotein	-0.0837144	0.63832	0.0403607	0.58276	-0.0979511	0.51004	0.0927427	0.106996									640072116	CUST_8356_PI417174124
RSP_0892		ABC protein toxin exporter, fused ATPase and inner membrane domain	0.1412	0.056963	0.363209	0.00033816	0.262422	0.0132612	0.150025	0.184482	0.104719	0.55072							640072117	CUST_8359_PI417174124
RSP_0893		RTX secretion protein D, HlyD family	0.158909	0.21996	0.0102722	0.78078	0.0315724	0.45224	-0.282261	0.085884	0.232626	0.139398							640072118	CUST_8362_PI417174124
RSP_0894		hypothetical protein	-0.0580603	0.64686	-0.1281	0.2754	-0.195971	0.086875	-0.167543	0.55946	0.0467795	0.758326			RpoH2 Heptamer				640072119	CUST_8365_PI417174124
RSP_0895		phosphodiesterase-like	-0.379037	0.0028577	-0.330218	0.098438	-0.266359	0.117457	-0.298956	0.0181822					RpoH2 Heptamer				640072120	CUST_8368_PI417174124
RSP_0896		hypothetical protein	0.460363	0.42766	0.635347	0.0434	0.450913	0.0027373	-0.223493	0.071541								Chip RpoH2	640072121	CUST_8371_PI417174124
RSP_0897		Glutathione S-transferase( EC:2.5.1.18 )	0.343956	0.34406	0.360129	0.106541	0.280833	0.037265	0.0178766	0.80982								Chip RpoH2	640072122	CUST_8374_PI417174124
RSP_0898	DCOHM	pterin dehydratase( EC:4.2.1.96 )	0.307916	0.177844	0.520558	0.0043032	0.517295	0.0033214	0.27268	0.0122377								Chip RpoH2	640072123	CUST_8377_PI417174124
RSP_0899		AhpC/TSA family protein	0.391606	0.090323	1.03615	0.00075502	0.757611	0.0012408	1.41681	0.0128024	0.637997	0.0010283					2D RpoH1-H2		640072124	CUST_8380_PI417174124
RSP_0900		FAD-dependent pyridine nucleotide-disulphide oxidoreductase	0.121082	0.35452	0.206074	0.054778	0.239948	0.0082225	0.0901163	0.33118	-0.0266293	0.553428							640072125	CUST_8383_PI417174124
RSP_0901		N-6 Adenine-specific DNA methylase	0.113817	0.26826	0.229523	0.0122159	0.089054	0.024777	-0.0966589	0.30388									640072126	CUST_8386_PI417174124
RSP_0902		Hydrolase, haloacid dehalogenase-like hydrolase	-0.0588131	0.112899	-0.0358023	0.71548	-0.0831725	0.7126	-0.614969	0.034738									640072127	CUST_8389_PI417174124
RSP_0903		Catalase	0.0901464	0.31698	-0.12521	0.47686	-0.184668	0.148062	-0.14026	0.20162									640072128	CUST_8392_PI417174124
RSP_0904	sitA	ABC Mn+2/Fe+2 transporter, periplasmic substrate-binding protein SitA	0.79527	0.059501	1.80988	0.0009049	1.95919	0.00183541	1.29515	0.00019524				2D 1O2					640072129	CUST_8395_PI417174124
RSP_0905	sitB	ABC Mn+2/Fe+2 transporter, ATPase subunit SitB	0.795024	0.089621	1.71964	4.1372e-05	1.97721	0.00020154	1.3891	0.00078078									640072130	CUST_8398_PI417174124
RSP_0906	sitC	ABC Mn+2/Fe+2 transporter, inner membrane subunit SitC	0.656199	0.0156047	1.25481	0.00080414	1.40913	0.00035676	0.768293	0.0150369									640072131	CUST_8401_PI417174124
RSP_0907	dctR	two component transcriptional regulator, LuxR family	-0.0914656	0.21216	-0.064035	0.39646	0.00687211	0.97818	-0.115347	0.2075									640072133	CUST_8407_PI417174124
RSP_0908	sitD	ABC Mn+2/Fe+2 transporter, inner membrane subunit SitD	0.446861	0.173261	0.923513	0.00055734	1.0613	0.0025383	0.338667	0.025663									640072132	CUST_8404_PI417174124
RSP_0909	dctS	multisensor signal transduction histidine kinase	-0.115577	0.64516	-0.156275	0.0094819	-0.0376263	0.4676	-0.227907	0.0104176									640072134	CUST_8410_PI417174124
RSP_0910	dctP	TRAP-T family transporter, C4-dicarboxylate-binding protein DctP	-1.68367	0.0119019	-1.40403	0.002076	-0.637381	0.0166362	-0.2206	0.04934	-0.00770834	0.916049							640072135	CUST_8413_PI417174124
RSP_0911	dctQ	TRAP-T family C4-dicarboxylate transporter, DctQ (4TMs) subunit	-1.2619	0.0175555	-1.28654	0.00158035	-0.818779	0.0074381	-0.67364	0.039463	-0.290083	0.00589802							640072136	CUST_8416_PI417174124
RSP_0912	dctM	TRAP-T family C4-dicarboxylate transporter, DctM (12TMs) subunit	-1.33727	0.020501	-1.08204	0.0121767	-0.631366	0.0186413	-0.362669	0.085978	-0.114739	0.375659							640072137	CUST_8419_PI417174124
RSP_0913	crt	Enoyl-CoA hydratase/isomerase	0.289347	0.2381	0.245336	0.03926	0.203841	0.071443	0.0603187	0.21198	0.209222	0.107149							640072138	CUST_8422_PI417174124
RSP_0914		Short-chain dehydrogenase/reductase SDR	0.0373914	0.65034	0.271016	0.0196976	0.202568	0.08196	0.405305	0.05062	0.271062	0.00679783							640072139	CUST_8425_PI417174124
RSP_0915		hypothetical protein	-0.229269	0.19896	0.11313	0.084881	0.13284	0.25776	0.364443	0.0099554	0.267848	0.0882691							640072140	CUST_8428_PI417174124
RSP_0916	pmbA	Putative PmbA/TldD protein invoved in modulation of DNA gyrase	0.142638	0.106075	0.200877	0.08698	0.106089	0.118818	0.210484	0.099201									640072141	CUST_8431_PI417174124
RSP_0917		Inositol monophosphatase	0.305971	0.014221	0.0578223	0.104143	-0.00785371	0.53102	-0.147961	0.185597									640072142	CUST_8434_PI417174124
RSP_0918		hypothetical protein	0.202377	0.3419	0.602834	0.117841	0.324351	0.3473	-0.588937	0.20262									640072143	CUST_8437_PI417174124
RSP_0919		Short-chain dehydrogenase/reductase SDR	0.073939	0.67514	-0.0122245	0.26502	0.00421315	0.94286	-0.135282	0.53758									640072144	CUST_8440_PI417174124
RSP_0920	exbB	Biopolymer transport protein, ExbB	0.181542	0.451	-0.0778624	0.47346	0.0936083	0.40464	0.220956	0.055683									640072145	CUST_8443_PI417174124
RSP_0921	exbD	biopolymer transport protein, ExbD	0.22078	0.084236	-0.0466448	0.148036	0.0194264	0.91068	-0.44941	0.52702									640072146	CUST_8446_PI417174124
RSP_0922		Putative TonB protein	0.410749	0.168723	0.0573026	0.20566	0.0361631	0.5681	-0.293615	0.0129992									640072147	CUST_8449_PI417174124
RSP_0923	map1	Methionine aminopeptidase, subfamily 1( EC:3.4.11.18 )	0.0100827	0.95032	0.164096	0.155516	0.0965122	0.155403	0.0557057	0.51442	0.111876	0.483529						Chip RpoH1	640072148	CUST_8452_PI417174124
RSP_0924	cinA	Predicted nucleotide-utilizing enzyme/competence-damage associated protein	-0.242354	0.0059431	-0.0605758	0.034897	-0.0795258	0.053944	-0.221088	0.062402									640072149	CUST_8455_PI417174124
RSP_0925	yobR	Putative acetyl transferase	0.193233	0.44414	-0.054292	0.0185824	0.121199	0.55084	-0.131045	0.71002									640072150	CUST_8458_PI417174124
RSP_0926		OmpA/MotB family protein	-0.0569976	0.48958	-0.313766	0.011719	-0.281884	0.0083424	-0.301941	0.073016									640072151	CUST_8461_PI417174124
RSP_0927	lyrS	transcriptional regulator, LyrR family	-0.392303	0.0022023	-0.869355	8.0199e-05	-0.952482	0.00041606	-0.227836	0.02822									640072152	CUST_8464_PI417174124
RSP_0928		hypothetical protein	0.241592	0.108742	-0.0200809	0.71352	0.160943	0.68812	-0.399242	0.28788									640072153	CUST_8467_PI417174124
RSP_0929	accD	Acetyl-CoA carboxylase carboxyl transferase, beta subunit	0.0408899	0.57378	0.334437	0.0067163	0.0247736	0.76146	0.261199	0.025296	0.115663	0.0691951						Chip RpoH1	640072154	CUST_8470_PI417174124
RSP_0930	folC	Folylpolyglutamate synthetase( EC:6.3.2.12 )	0.232778	0.23828	0.167739	0.059864	0.0281458	0.70304	0.0111992	0.78964								Chip RpoH1	640072155	CUST_8473_PI417174124
RSP_0931	ialA	NUDIX hydrolase( EC:3.6.1.- )	0.169772	0.081843	0.149628	0.035341	0.133053	0.041135	-0.116907	0.2521									640072156	CUST_8476_PI417174124
RSP_0932	ctpA	Peptidase family S41( EC:3.4.21.102 )	0.099865	0.55548	0.328189	0.0049361	0.320764	0.0054374	0.686862	0.00029623	0.188297	0.0717081							640072157	CUST_8479_PI417174124
RSP_0933		hypothetical protein	0.0913716	0.32882	-0.232243	0.0051237	-0.263222	0.0043774	-0.195758	0.107539									640072158	CUST_8482_PI417174124
RSP_0934	gpmI	phosphoglyceromutase( EC:5.4.2.1 )	0.0940258	0.52538	-0.0952339	0.25344	-0.220497	0.076403	-0.208204	0.0150194	-0.151974	0.126009							640072159	CUST_8485_PI417174124
RSP_0935		MiaB-like Radical SAM protein	0.0993585	0.66552	-0.343224	0.021995	-0.327529	0.056397	-0.152022	0.35618									640072160	CUST_8488_PI417174124
RSP_0936	dapF	Diaminopimelate epimerase( EC:5.1.1.7 )	-0.0701542	0.67692	-0.216137	0.032745	-0.172413	0.0192223	-0.132974	0.155579									640072161	CUST_8491_PI417174124
RSP_0937		Alpha amylase, catalytic subdomain	0.0751758	0.65006	0.0276535	0.32472	0.0482791	0.50964	0.0686081	0.111601	-0.511049	0.0119884							640072163	CUST_8494_PI417174124
RSP_0938		hypothetical protein	0.26655	0.33686	-0.0447151	0.48202	0.0289331	0.68748	-0.150739	0.038182									640072164	CUST_8497_PI417174124
RSP_0939		hypothetical protein	-0.0700651	0.31948	0.0806328	0.0124784	0.165356	0.028359	-0.0512575	0.55956	0.0158545	0.594018							640072165	CUST_8500_PI417174124
RSP_0940		ABC transporter, periplasmic substrate binding protein	-0.100131	0.3511	0.0374988	0.52746	0.0503847	0.24804	-0.0315016	0.4554	-0.109825	0.207583							640072166	CUST_8503_PI417174124
RSP_0941		ABC transporter, ATPase subunit	0.0235817	0.82002	0.0628556	0.09148	0.0583046	0.30986	-0.107808	0.22156									640072167	CUST_8506_PI417174124
RSP_0942		ABC transporter, inner membrane subunit	0.110606	0.7797	-0.0315135	0.48206	0.000466079	0.99652	-0.155405	0.42022									640072168	CUST_8509_PI417174124
RSP_0943	yhxA	probable adenosylmethionine-8-amino-7-oxononanoate aminotransferase( EC:2.6.1.62,EC:2.6.1.77 )	-0.482824	0.0123553	-0.444539	0.00143659	-0.182835	0.0174981	-0.0520592	0.68526	-0.241143	0.0782686							640072169	CUST_8512_PI417174124
RSP_0944	purU	formyltetrahydrofolate deformylase( EC:3.5.1.10 )	0.0462464	0.81332	0.0687146	0.35632	0.038908	0.31838	-0.0511653	0.64844									640072170	CUST_8515_PI417174124
RSP_0945		Major facilitator superfamily (MFS) transporter	0.0117378	0.66028	0.224943	0.033558	0.0910368	0.44696	-0.116996	0.151283									640072171	CUST_8518_PI417174124
RSP_0946		putative DNA topoisomerase I protein( EC:5.99.1.2 )	-0.0453504	0.43354	-0.219052	0.0039808	-0.204033	0.0030193	-0.437236	0.4262									640072172	CUST_8521_PI417174124
RSP_0947		hypothetical protein	0.106025	0.09208	0.00536137	0.8913	-0.0731919	0.088137	0.0466403	0.64222									640072173	CUST_8524_PI417174124
RSP_0948	otsA	probable OtsA trehalose-6-phosphate synthase( EC:2.4.1.15 )	-0.0635739	0.158695	0.16041	0.04706	0.1261	0.029983	0.027755	0.46838									640072175	CUST_8529_PI417174124
RSP_0949	ostB	putative trehalose-6-phosphate phosphatase( EC:3.1.3.12 )	-0.0540655	0.86858	-0.215332	0.110936	-0.25579	0.045042	-0.50754	0.033642									640072176	CUST_8532_PI417174124
RSP_0950		Arginine utilization protein RocB	0.497159	0.074824	0.63125	0.0095782	0.7137	0.002555	0.483861	0.055641									640072177	CUST_8535_PI417174124
RSP_0951		hypothetical protein	0.0602959	0.51958	0.112292	0.036658	0.0970891	0.54718	-0.150715	0.74304									640072178	CUST_8538_PI417174124
RSP_0952		Transglutaminase-like protein	-0.0990229	0.23358	0.0530593	0.0058008	0.0669098	0.0043395	-0.0330457	0.0071601									640072179	CUST_8541_PI417174124
RSP_0953		hypothetical protein	-0.121529	0.111519	0.1153	0.023383	0.0954638	0.131019	-0.18665	0.034897									640072180	CUST_8544_PI417174124
RSP_0954		Transglutaminase-like domain	-0.0275798	0.94698	0.0467609	0.29284	0.0112056	0.6444	-0.362571	0.0065637									640072181	CUST_8547_PI417174124
RSP_0955		5'-nucleotidase( EC:3.1.3.5 )	-0.229553	0.0137175	-0.18692	0.0080584	-0.0545773	0.4496	0.128307	0.093356	-0.0662962	0.267796							640072182	CUST_8550_PI417174124
RSP_0956		hypothetical protein	-0.021523	0.44116	0.00427083	0.9503	-0.0782326	0.2607	-0.0264848	0.35734									640072183	CUST_8553_PI417174124
RSP_0957	pyrD	dihydroorotate dehydrogenase( EC:1.3.3.1 )	0.0139826	0.71754	-0.0492408	0.14526	-0.0850674	0.0193978	-0.125041	0.40242									640072184	CUST_8556_PI417174124
RSP_0958		RAM domain protein	-0.158675	0.52466	0.196253	0.00122003	0.252387	0.0034552	-0.153523	0.344									640072185	CUST_8559_PI417174124
RSP_0959		ATPase( EC:3.1.11.5 )	-0.0174205	0.87064	-0.227049	0.0058962	-0.167643	0.0148994	-0.130071	0.031218	-0.104727	0.369131							640072186	CUST_8562_PI417174124
RSP_0960		alcohol dehydrogenase	0.0881626	0.29014	0.125612	0.0077566	0.0421291	0.031763	0.257339	0.004396	0.0359001	0.902287							640072187	CUST_8565_PI417174124
RSP_0961	MeaA	similiar to methylmalonyl-CoA mutase	-0.0683332	0.72382	-0.109426	0.067296	-0.136712	0.059935	-0.0297243	0.89852									640072188	CUST_8568_PI417174124
RSP_0962		Dihydrolipoamide dehydrogenase( EC:1.8.1.4 )	-0.34868	0.0081005	-0.321268	0.0111205	-0.35635	0.0030596	-0.393908	0.02666	-0.115492	0.548756					2D RpoH1-H2		640072189	CUST_8571_PI417174124
RSP_0963		Inner membrane protein	-0.192251	0.136356	-0.287212	0.0024374	-0.412036	0.0020444	-0.106739	0.064459									640072190	CUST_8574_PI417174124
RSP_0964	sucB	dihydrolipoamide acetyltransferase( EC:2.3.1.61 )	-0.221168	0.18732	-0.279901	0.0118558	-0.549184	0.0055649	-0.191646	0.012563	-0.100011	0.314306							640072191	CUST_8577_PI417174124
RSP_0965	sucA	2-oxoglutarate dehydrogenase E1 component (Alpha-ketoglutarate dehydrogenase)( EC:1.2.4.2 )	-0.330945	0.24562	-0.276852	0.0136847	-0.575256	0.0119847	-0.0785027	0.22892	-0.105129	0.0915196							640072192	CUST_8580_PI417174124
RSP_0966	sucD	Succinyl-CoA synthetase, alpha subunit( EC:6.2.1.5 )	-0.226552	0.23622	-0.474048	0.0065158	-0.678176	0.004423	-1.05318	0.043439	-0.361176	0.114413				2D RpoH2			640072193	CUST_8583_PI417174124
RSP_0967	sucC	succinyl-CoA synthetase subunit beta( EC:6.2.1.5 )	-0.597528	0.131583	-0.903266	0.0142602	-1.01234	0.0120397	-1.32854	0.0109843	-0.289813	0.0231136				2D RpoH2			640072194	CUST_8586_PI417174124
RSP_0968	mdh	malate dehydrogenase( EC:1.1.1.37 )	-0.40699	0.31584	-0.477357	0.084959	-0.634185	0.0160777	-0.523032	0.0052448	-0.151309	0.261684							640072195	CUST_8589_PI417174124
RSP_0969		putative integral membrane protein	0.0292701	0.69298	0.00308582	0.92942	-0.0907123	0.38622	0.0302998	0.78144									640072196	CUST_8592_PI417174124
RSP_0970		Putative citrate lyase beta chain	0.0436282	0.37156	0.235405	0.053343	0.134068	0.20192	-0.00418761	0.5275	-0.0126162	0.939502							640072197	CUST_8595_PI417174124
RSP_0971		hypothetical protein	-0.323232	0.20904	-0.0987796	0.0075616	-0.0991746	0.038462	-0.0445547	0.3627									640072198	CUST_8598_PI417174124
RSP_0972		hypothetical protein	-0.17733	0.4304	-0.147153	0.0140589	-0.111083	0.022321	-0.16632	0.085396									640072199	CUST_8601_PI417174124
RSP_0973		MaoC family protein	-0.197419	0.188379	-0.178254	0.0053587	-0.147642	0.145038	-0.106646	0.3527	-0.0860747	0.639391							640072200	CUST_8604_PI417174124
RSP_0974		Succinate dehydrogenase cytochrome b-556 subunit	-0.192643	0.59076	0.0277586	0.85096	-0.109833	0.61582	-0.270321	0.059362									640072201	CUST_8607_PI417174124
RSP_0975		putative succinate dehydrogenase, hydrophobic membrane anchor protein	-0.174135	0.5691	-0.0460753	0.71374	-0.202065	0.2366	-0.251952	0.118677									640072202	CUST_8610_PI417174124
RSP_0976	sdhA	succinate dehydrogenase( EC:1.3.5.1,EC:1.3.99.1 )	-0.276612	0.128776	-0.401813	0.048283	-0.430035	0.0132576	-0.133943	0.087638	-0.138149	0.147419							640072203	CUST_8613_PI417174124
RSP_0977		hypothetical protein	-0.356978	0.03932	-0.44943	0.0046789	-0.497185	0.0024019	-0.289843	0.145441									640072204	CUST_8616_PI417174124
RSP_0978		hypothetical protein	-0.240545	0.182523	-0.278234	0.00045986	-0.321774	0.04252	-0.315416	0.2059									640072205	CUST_8619_PI417174124
RSP_0979	sdhB	succinate dehydrogenase catalytic subunit( EC:1.3.5.1,EC:1.3.99.1 )	-0.444899	0.064776	-0.34666	0.069605	-0.414534	0.005739	-0.203584	0.116025	-0.297893	0.039092							640072206	CUST_8622_PI417174124
RSP_0981		Transcriptional regulator, GntR family	-0.111044	0.090898	-0.0887907	0.28462	-0.0893416	0.27532	-0.191888	0.052435									640072208	CUST_8628_PI417174124
RSP_0982		zinc metallopeptidase-like protein	-0.0637803	0.46406	0.0269679	0.39606	-0.00598675	0.6485	-0.111251	0.0135599									640072209	CUST_8631_PI417174124
RSP_0983		hypothetical protein	-0.119694	0.27948	-0.150404	0.05694	-0.369623	0.038597	0.531714	0.088958	-0.0873046	0.543037							640072210	CUST_8634_PI417174124
RSP_0985		adenine deaminase	-0.151875	0.101076	-0.0282674	0.20318	0.0110082	0.47464	-0.0248037	0.8028	0.402616	0.246366							640072213	CUST_8640_PI417174124
RSP_0986		hypothetical protein	-0.0416196	0.88786	-0.0194904	0.69858	0.0350857	0.082301	-0.0262266	0.71282									640072215	CUST_8646_PI417174124
RSP_0987		Putative transporter, RarD family, DMT superfamily	-0.111784	0.29084	-0.0239416	0.65436	-0.0583522	0.24942	-0.181557	0.001224									640072214	CUST_8643_PI417174124
RSP_0988		ABC sugar transporter, ATPase subunit	-0.26281	0.019159	-0.143997	0.066102	0.0265215	0.53322	-0.190891	0.075859									640072216	CUST_8649_PI417174124
RSP_0989		ABC sugar transporter, inner membrane subunit	-0.259602	0.103357	-0.135856	0.21494	0.0597351	0.52282	-0.00405245	0.85854									640072217	CUST_8652_PI417174124
RSP_0990		ABC sugar transporter, periplasmic sugar binding subunit	-0.343589	0.085578	-0.0879649	0.078978	0.391893	0.0070813	0.696029	0.042402	0.436294	0.000297656							640072218	CUST_8655_PI417174124
RSP_0991		Putative transcriptional regulator, ROK family	0.0208885	0.50214	0.184631	0.059741	0.0767966	0.144803	-0.0878529	0.053882									640072219	CUST_8658_PI417174124
RSP_0992	phaA/B	pH adaption potassium efflux system, PhaA/B subunit	0.120316	0.72018	0.447303	0.0189413	0.219439	0.196284	-0.0994227	0.41702									640072220	CUST_8661_PI417174124
RSP_0993	phaC	hypothetical protein	0.299467	0.120324	0.405671	0.005544	0.210354	0.0140155	0.00707746	0.69014									640072221	CUST_8664_PI417174124
RSP_0994	phaD	NADH dehydrogenase subunit N	0.282716	0.062223	0.391052	0.03254	0.172796	0.072162	0.0354453	0.2533									640072222	CUST_8667_PI417174124
RSP_0995	phaE	pH adaption potassium efflux system, PhaE subunit	0.244682	0.113802	0.326326	0.0147163	0.145802	0.186818	-0.0703996	0.155425									640072223	CUST_8670_PI417174124
RSP_0996	phaF	pH adaption potassium efflux system, PhaF subunit	0.303488	0.058396	0.379974	0.0126021	0.166335	0.195662	0.0833249	0.174436									640072224	CUST_8673_PI417174124
RSP_0997	phaG	pH adaption potassium efflux system, PhaG subunit	0.149534	0.171343	0.300886	0.0096202	0.130724	0.080623	0.0973041	0.0020989	0.648631	0.000732662							640072225	CUST_8676_PI417174124
RSP_0998	nhaD	Na+/H+ antiporter, NhaD	-0.0255877	0.89194	-0.107206	0.064362	-0.214188	0.042262	-0.0836743	0.051717									640072226	CUST_8679_PI417174124
RSP_0999		hypothetical protein	0.308476	0.15346	0.180143	3.9988e-05	0.111032	0.142559	0.00709779	0.96194								Chip RpoH1	640072227	CUST_8682_PI417174124
RSP_1000		hypothetical protein	0.26931	0.159703	0.906654	0.00172229	0.795473	0.0020389	0.358491	0.062762									640072228	CUST_8685_PI417174124
RSP_1001		hypothetical protein	0.00795486	0.97954	0.255471	0.079556	0.36277	0.0159594	-0.252605	0.0154626					RpoH2 Heptamer				640072229	CUST_8688_PI417174124
RSP_1002	pyrB	aspartate carbamoyltransferase catalytic subunit( EC:2.1.3.2 )	-0.102209	0.77172	-0.21918	0.024361	-0.281982	0.103716	-0.414787	0.052685	-0.281664	0.0519373							640072230	CUST_8691_PI417174124
RSP_1003	pyrC	Dihydroorotase and related cyclic amidohydrolase( EC:3.5.2.3 )	0.159175	0.5716	0.0219876	0.78886	-0.00667339	0.92982	-0.32817	0.30206									640072231	CUST_8694_PI417174124
RSP_1004		hypothetical protein	-0.0283779	0.72796	-0.121981	0.123244	-0.145027	0.012245	-0.352537	0.0031597									640072232	CUST_8697_PI417174124
RSP_1005	gshA	putative glutathione synthetase	-0.0531637	0.76162	-0.140429	0.163556	-0.246075	0.00096079	-0.267269	0.0168422	0.262834	0.0173278							640072233	CUST_8700_PI417174124
RSP_1006		hypothetical protein	-0.0609407	0.69972	0.00488732	0.9257	0.0768699	0.23932	-0.0196083	0.57862									640072234	CUST_8703_PI417174124
RSP_1007		hypothetical protein	-0.319906	0.3788	-0.036046	0.2283	0.0531461	0.37768	-0.0588421	0.59942	-0.0147263	0.960276							640072235	CUST_8706_PI417174124
RSP_1008		4-hydroxybenzoate octaprenyltransferase	-0.0498914	0.35384	0.100809	0.137498	0.0613264	0.29346	-0.286395	0.045139									640072236	CUST_8709_PI417174124
RSP_1009		possible outer membrane protein, OmpA family	0.149963	0.18364	0.136439	0.160075	0.0472425	0.40624	-0.189422	0.051064	-0.0512852	0.458076							640072237	CUST_8712_PI417174124
RSP_1010		possible esterase/lipase/thioesterase	-0.031267	0.71936	-0.162343	0.029642	-0.0930781	0.012281	-0.373681	0.0175031									640072239	CUST_8718_PI417174124
RSP_1011		hypothetical protein	0.104206	0.23808	0.0180753	0.37758	-0.0348422	0.39272	-0.0328468	0.65782									640072238	CUST_8715_PI417174124
RSP_1012	gabD4	succinate-semialdehyde dehdyrogenase( EC:1.2.1.16 )	-0.374052	0.029579	-0.0698051	0.110918	0.0712896	0.111095	0.286873	0.166475	0.173073	0.102149							640072240	CUST_8721_PI417174124
RSP_1013		possible Hemolysin	0.0583979	0.62412	-0.274895	0.113205	-0.185897	0.20838	-0.0366258	0.8004									640072241	CUST_8724_PI417174124
RSP_1014		sigma24	0.171306	0.20394	0.0255379	0.7462	0.0596404	0.25492	-0.314012	0.056859									640072242	CUST_8727_PI417174124
RSP_1015		Putative membrane protein with von Willebrand (VWA) domain	0.180851	0.46508	0.205605	0.0101235	0.293795	0.028118	-0.153362	0.177776									640072243	CUST_8730_PI417174124
RSP_1016		small heat shock protein	0.979796	0.051345	1.39954	5.506e-05	0.959219	0.00118164	1.59106	0.0029761								Chip RpoH1	640072244	CUST_8733_PI417174124
RSP_1017		hypothetical protein	-0.188424	0.15364	0.107743	0.43586	0.139604	0.22542	-0.0542503	0.50324									640072245	CUST_8736_PI417174124
RSP_1018		Glycolate oxidase iron-sulfur subunit	-0.242616	0.174556	-0.0988431	0.38276	-0.0445699	0.65266	-0.203501	0.036822	-0.41874	0.096454							640072246	CUST_8739_PI417174124
RSP_1019		putative glycolate oxidase subunit protein	-0.270664	0.38328	-0.120519	0.4647	0.0883549	0.25826	0.0772169	0.28328									640072247	CUST_8742_PI417174124
RSP_1020	glcD	putative glycolate oxidase subunit protein	-0.35274	0.27794	-0.071841	0.51842	0.0788179	0.51	0.451972	0.0043649									640072248	CUST_8745_PI417174124
RSP_1021		hypothetical protein	-0.0108534	0.94232	0.00467236	0.77334	-0.0461465	0.15966	-0.179431	0.045258									640072249	CUST_8748_PI417174124
RSP_1022		conserved hypothetical protein (possibly transmembrane)	0.468436	0.0156026	0.949062	0.0047188	0.855627	0.00184059	0.197599	0.170795									640072251	CUST_8754_PI417174124
RSP_1023		hypothetical protein	0.444782	0.089781	1.03351	0.00135932	0.882581	0.00027602	0.223857	0.1952									640072252	CUST_8757_PI417174124
RSP_1024		Putative MoxR family protein	0.43871	0.055656	1.34226	0.00193512	1.17362	0.00152145	1.49605	0.00167648	1.69109	3.91357e-06							640072253	CUST_8760_PI417174124
RSP_1025		hypothetical protein	1.16769	0.028458	0.913029	0.0029979	1.00155	0.00050318	0.36303	0.0023374	1.28683	1.19966e-05						Chip RpoH1-2	640072254	CUST_8763_PI417174124
RSP_1026		hypothetical protein	0.560921	0.08414	0.872187	0.0098616	0.777038	0.021382	0.00312087	0.98602								Chip RpoH1-2	640072255	CUST_8766_PI417174124
RSP_1027		hypothetical protein	0.210347	0.187458	0.468757	0.044504	0.248344	0.131704	0.853689	0.00156418									640072256	CUST_8769_PI417174124
RSP_1028		DNA polymerase I	0.140469	0.05314	0.227278	0.0056754	0.0134145	0.82944	-0.0743715	0.067502	0.197336	0.0355257							640072257	CUST_8772_PI417174124
RSP_1029		possible Histidine triad (HIT) protein	-0.448656	0.0070164	-0.244788	0.029919	-0.126163	0.103742	0.0741526	0.66042									640072258	CUST_8775_PI417174124
RSP_1030		putative pfkB family carbohydrate kinase	-0.121161	0.2552	-0.196365	0.0147395	-0.193762	0.0109389	0.121171	0.048262									640072259	CUST_8778_PI417174124
RSP_1031		Endonuclease III( EC:4.2.99.18 )	-0.204026	0.34812	-0.112169	0.0149399	-0.18051	0.0112824	-0.167898	0.177841									640072260	CUST_8781_PI417174124
RSP_1032		possible O6-methylguanine-DNA methyltransferase	-0.0207756	0.62354	0.100782	0.0186408	0.0719434	0.0173802	-0.01266	0.7969					RpoH2 Heptamer				640072261	CUST_8784_PI417174124
RSP_1033		OmpA family protein	-0.192087	0.27442	0.0535175	0.49376	0.00938948	0.8296	0.430718	0.036058									640072262	CUST_8787_PI417174124
RSP_1034	pdhR	Pyruvate dehydrogenase complex repressor	-0.133638	0.24522	0.114983	0.0171781	0.111729	0.117316	0.00886079	0.9015									640072263	CUST_8790_PI417174124
RSP_1035	atpF	FoF1 ATP synthase, subunit B	-0.365532	0.139581	-0.679983	0.0035039	-0.585525	0.00060227	-0.209713	0.061901	0.166176	0.424045							640072264	CUST_8793_PI417174124
RSP_1036	atpX	FoF1 ATP synthase, subunit B	-0.424621	0.00182389	-0.537748	0.0150805	-0.540366	0.0174598	-0.150759	0.29326	0.243594	0.316612							640072265	CUST_8796_PI417174124
RSP_1037	atpE	ATP synthase subunit C( EC:3.6.3.14 )	-0.50388	0.074582	-0.547805	0.00165883	-0.434668	0.0011597	-0.943586	0.032841									640072266	CUST_8799_PI417174124
RSP_1038	atpB	ATP synthase subunit A( EC:3.6.3.14 )	-0.421404	0.158178	-0.433644	0.100085	-0.534343	0.041225	-0.234084	0.032399									640072267	CUST_8802_PI417174124
RSP_1039	atpI	FoF1 ATP synthase, subunit I	-0.115012	0.39382	-0.326885	0.074644	-0.38343	0.13	-0.169612	0.086957									640072268	CUST_8805_PI417174124
RSP_1040		transcriptional regulator, ArsR family	-0.000203987	0.99796	0.0619801	0.23126	0.0285598	0.91512	-0.207049	0.00188242									640072269	CUST_8808_PI417174124
RSP_1041		malonyl-CoA synthase	-0.0405353	0.48958	-0.0543167	0.41992	-0.0714954	0.160103	-0.10647	0.1811									640072270	CUST_8811_PI417174124
RSP_1042		hypothetical protein	0.260434	0.40168	0.268506	0.029004	0.320237	0.0111205	-0.0402414	0.33938	-0.298951	0.0579604							640072271	CUST_8814_PI417174124
RSP_1043	rpmE	50S ribosomal protein L31	0.00302672	0.98454	-0.0770553	0.47812	-0.17657	0.093056	0.282345	0.031722	0.0668032	0.137055							640072272	CUST_8817_PI417174124
RSP_1044	rplS	50S ribosomal protein L19	0.110365	0.24536	-0.267015	0.0141407	-0.478075	0.0170978	0.45336	0.03758	0.0239598	0.16938							640072273	CUST_8820_PI417174124
RSP_1045	trmD	tRNA (guanine-N1-)-methyltransferase( EC:2.1.1.31 )	0.0450727	0.63306	-0.2569	0.097441	-0.438693	0.035539	1.07114	0.00108145									640072274	CUST_8823_PI417174124
RSP_1046		hypothetical protein	0.140219	0.84028	-0.288288	0.066599	-0.366449	0.092724	-0.336674	0.066022									640072275	CUST_8826_PI417174124
RSP_1047	rimM	putative 16S rRNA processing protein	0.408698	0.0089019	-0.122482	0.00082016	-0.262237	0.0130818	-0.345695	0.35578									640072276	CUST_8829_PI417174124
RSP_1048	rpsP	30S ribosomal protein S16	0.33868	0.063897	-0.588785	0.00193502	-0.920063	0.00116491	-0.702739	0.06796	0.00614892	0.946438							640072277	CUST_8832_PI417174124
RSP_1049	pheAa	chorismate mutase( EC:5.4.99.5 )	0.263663	0.24046	-0.250161	0.0195423	-0.49842	0.000183669	-0.312494	0.029942	-0.0638221	0.209573							640072278	CUST_8835_PI417174124
RSP_1050		Acetyltransferase (GNAT) family	0.221684	0.0138178	-0.0296469	0.70258	-0.192505	0.035965	-0.412012	0.06724									640072279	CUST_8838_PI417174124
RSP_1051		hypothetical protein	0.534232	0.0132204	-0.038705	0.49342	-0.203849	0.135722	-0.250681	0.1052									640072280	CUST_8841_PI417174124
RSP_1052		possible Acetyltransferase	0.519127	0.030382	-0.215258	0.041643	-0.349076	0.00198004	-0.110025	0.103543									640072281	CUST_8844_PI417174124
RSP_1053	ffh	Signal recognition particle protein ffh	0.312037	0.146617	-0.111436	0.158961	-0.358247	0.080695	0.394585	0.024676	-0.00498234	0.928697			RpoH2 Hexamer				640072282	CUST_8847_PI417174124
RSP_1055		transcriptional regulator, LysR family	-0.0352438	0.80158	-0.0945206	0.088762	-0.0443711	0.051423	-0.417066	0.0144048									640072284	CUST_8853_PI417174124
RSP_1056		periplasmic sensor signal transduction histidine kinase	0.342185	0.03598	0.384508	0.0055355	0.236461	0.0130394	-0.0173272	0.8982									640072286	CUST_8856_PI417174124
RSP_1057	merA1	Putative mercuric reductase protein( EC:1.16.1.1 )	0.551353	0.086455	0.659107	0.000137669	0.539065	0.032738	0.40979	0.29718	1.55302	0.0086924						Chip RpoH2	640072287	CUST_8859_PI417174124
RSP_1058		hypothetical transmemebrane protein	0.204468	0.57264	0.131219	0.074858	-0.0185267	0.63738	-0.246885	0.094136								Chip RpoH1	640072288	CUST_8862_PI417174124
RSP_1059	rpmH	50S ribosomal protein L34	-0.139312	0.52066	-0.0559258	0.2594	-0.214422	0.0141231	-0.0704308	0.5201									640072289	CUST_8865_PI417174124
RSP_1060	rnpA	Ribonuclease P protein component	0.0279475	0.90192	-0.387278	0.0058622	-0.474756	0.0022755	0.274852	0.095845									640072290	CUST_8867_PI417174124
RSP_1061		hypothetical protein	0.222593	0.027016	-0.101318	0.193019	-0.176449	0.0179419	0.492903	0.0152976									640072291	CUST_8870_PI417174124
RSP_1062		ATPase of the PP superfamily	0.0495944	0.189421	-0.0681426	0.32532	-0.155242	0.184863	0.163093	0.00158004									640072292	CUST_8873_PI417174124
RSP_1063		Putative Cyclic-diGMP cyclase/phophodiesterase	0.208701	0.37954	0.256679	0.0100832	0.247677	0.0051599	0.221144	0.036576									640072293	CUST_8876_PI417174124
RSP_1064		putative inner membrane protein translocase component YidC	-0.119399	0.20044	-0.131825	0.31498	-0.276055	0.143841	0.00262752	0.9505	-0.226892	0.00302283							640072294	CUST_8879_PI417174124
RSP_1065		hypothetical protein	0.0793227	0.64092	-0.12436	0.150382	-0.163492	0.0167192	-0.155444	0.07438									640072295	CUST_8882_PI417174124
RSP_1066		GTP-binding protein	0.123071	0.80856	-0.333398	0.045763	-0.386384	0.0166049	-0.254001	0.08456	-0.00108094	0.976268							640072296	CUST_8885_PI417174124
RSP_1067	fixR	Short-chain alcohol dehydrogenase	-0.314202	0.070838	-0.262162	0.15696	-0.249931	0.051057	-0.42943	0.0108642									640072297	CUST_8888_PI417174124
RSP_1068	argB	acetylglutamate kinase( EC:2.7.2.8 )	0.0201506	0.93156	-0.184257	0.075956	-0.286953	0.096681	-0.0764777	0.406	-0.0517337	0.229077							640072298	CUST_8891_PI417174124
RSP_1069		hypothetical protein	-0.0688192	0.39442	0.021452	0.21784	0.021128	0.3178	-0.227317	0.16146									640072299	CUST_8894_PI417174124
RSP_1070		hypothetical protein	-0.386437	0.0046802	-0.188327	0.00046109	0.00711743	0.81076	-0.0284006	0.68606	0.076932	0.682055							640072300	CUST_8897_PI417174124
RSP_1071	moaE	Molybdopterin converting factor subunit 2	0.061892	0.47192	0.188326	0.0112589	0.131572	0.064998	0.44465	0.0087153	0.233472	0.0321389						Chip RpoH1	640072301	CUST_8900_PI417174124
RSP_1072	moaD	putative molybdopterin MPT converting factor, subunit 1 protein	0.0451941	0.125922	0.226566	0.0170416	0.0748773	0.49928	0.0687666	0.30834								Chip RpoH1	640072302	CUST_8903_PI417174124
RSP_1073	pgsA	Phosphatidylglycerol phosphate synthase	-0.246329	0.22628	-0.114623	0.076099	-0.198133	0.00021791	-0.12904	0.3046									640072303	CUST_8906_PI417174124
RSP_1074	uvrC	excinuclease ABC subunit C	0.331775	0.2359	0.336184	0.00048408	0.190599	0.10892	0.0854378	0.33368	0.212517	0.153119						Chip RpoH1	640072304	CUST_8909_PI417174124
RSP_1075		short chain dehydrogenase	0.636584	0.0062565	0.366575	0.0176848	0.245187	0.022359	-0.231082	0.03992									640072305	CUST_8912_PI417174124
RSP_1076	sohB	Peptidase family S49	0.549741	0.034317	1.17651	0.00112438	0.797509	0.011077	0.528976	0.0184965	0.853237	3.40454e-05						Chip RpoH1-2	640072306	CUST_8915_PI417174124
RSP_1077		transcriptional regulator, LysR family	-0.0448444	0.47722	-0.00512589	0.79958	0.012642	0.77158	-0.109096	0.0078616									640072307	CUST_8918_PI417174124
RSP_1078	fdsG	ATP synthase subunit E	-0.0966868	0.49518	-0.183937	0.0191203	-0.204431	0.030895	-0.2716	0.09234									640072308	CUST_8921_PI417174124
RSP_1079	fdsB	NAD dependent formate dehydrogenase, beta subunit (51 kDa)	0.212547	0.16454	0.0687515	0.2621	0.105455	0.199636	0.213578	0.47322									640072309	CUST_8924_PI417174124
RSP_1080	fdsA	NAD-dependent formate dehydrogenase, alpha subunit	-0.0725941	0.71256	-0.0386542	0.45122	-0.0774697	0.22612	0.260963	0.26266									640072310	CUST_8927_PI417174124
RSP_1081	fdsC	formate dehydrogenase accessory protein	0.0740194	0.64964	-0.010517	0.63918	0.0183884	0.5823	0.118207	0.2507									640072311	CUST_8930_PI417174124
RSP_1082	fdsD	NAD-dependent formate dehydrogenase, delta subunit	0.092196	0.105059	0.206081	0.071976	0.0724456	0.45906	0.133839	0.55604									640072312	CUST_8933_PI417174124
RSP_1083		two component transcriptional regulator, winged helix family	0.100515	0.083019	0.711268	0.0029383	0.879809	0.0022444	0.296025	0.188843								Chip RpoH2	640072315	CUST_8942_PI417174124
RSP_1084		putative glycosyl transferase, group 1 family protein	-0.0628316	0.8043	0.01247	0.8673	-0.015788	0.9007	-0.10178	0.184115									640072314	CUST_8939_PI417174124
RSP_1085		hypothetical protein	-0.303407	0.08324	-0.192927	0.086195	-0.250632	0.0180009	-0.00553143	0.87492									640072317	CUST_8948_PI417174124
RSP_1086	sdh	saccharopine dehydrogenase (NAD+, L-lysine forming)	-0.132972	0.63548	-0.206322	0.02984	-0.157652	0.074059	-0.0777687	0.064561									640072318	CUST_8951_PI417174124
RSP_1087		Short-chain dehydrogenase/reductase family member	0.90699	0.21532	0.681001	0.0043766	0.876719	0.0036645	0.550832	0.0108768	0.660403	0.0615524	RpoE						640072319	CUST_8954_PI417174124
RSP_1088		hypothetical protein	1.10971	0.042018	0.814784	0.0030152	0.882826	0.0011551	0.131542	0.4409			RpoE						640072320	CUST_8957_PI417174124
RSP_1089		sugar/cation symporter, GPH family	1.90612	0.0152986	1.8455	0.000197017	1.91333	0.000138451	0.975333	0.0055401			RpoE						640072321	CUST_8960_PI417174124
RSP_1090		Putative cyclopropane/cyclopropene fatty acid synthesis protein	2.39677	0.078924	1.93777	0.00020112	2.21364	0.00025849	1.88778	0.00139875			RpoE						640072322	CUST_8963_PI417174124
RSP_1091		Putative cyclopropane/cyclopropene fatty acid synthesis protein, flavin amine oxidase	2.16418	7.5477e-05	1.96932	0.000135262	2.0048	0.00033797	1.8395	0.0041374	2.82114	9.94333e-07	RpoE						640072323	CUST_8966_PI417174124
RSP_1092	rpoE	RNA polymerase sigma-70 factor	2.23	0.0035182	1.95386	0.00066247	2.04542	0.00031769	1.615	0.006399			RpoE						640072324	CUST_8969_PI417174124
RSP_1093	chrR	Anti-sigma factor ChrR	2.04608	0.0025446	2.20185	0.00026204	2.3315	0.000117039	2.44827	0.0039992			RpoE						640072325	CUST_8972_PI417174124
RSP_1094		hypothetical protein	-0.00534996	0.9828	0.024407	0.632	0.127305	0.041284	-0.00929192	0.95478									640072326	CUST_8975_PI417174124
RSP_1095	mutL	DNA mismatch repair protein	0.0225843	0.33636	0.0411894	0.32286	0.00583755	0.91428	-0.328259	0.2973									640072327	CUST_8978_PI417174124
RSP_1096		putative zinc protease	0.563829	0.127557	1.27465	0.000120257	0.930707	0.00147557	0.616873	0.0158807	1.60782	0.00036976		2D 1O2		2D RpoH2			640072328	CUST_8981_PI417174124
RSP_1097		putative zinc protease	0.40807	0.133436	1.10301	0.00101854	0.664076	0.0043573	0.597183	0.0037168	1.65336	1.75415e-05		2D 1O2		2D RpoH2			640072329	CUST_8984_PI417174124
RSP_1098		hypothetical protein	-0.233562	0.20976	-0.391308	0.0050621	-0.415136	0.0043429	0.095838	0.61844									640072330	CUST_8987_PI417174124
RSP_1099	LspA	signal peptidase II	-0.0487701	0.72806	-0.153505	0.109637	-0.265795	0.0457	-0.0243286	0.71864									640072331	CUST_8990_PI417174124
RSP_1100	purH	bifunctional phosphoribosylaminoimidazolecarboxamide formyltransferase/IMP cyclohydrolase( EC:2.1.2.3 )	-0.0578953	0.43252	0.0842371	0.150123	-0.0498232	0.28594	-0.0523612	0.66002	-0.0329186	0.539178							640072332	CUST_8993_PI417174124
RSP_1101		hypothetical protein	0.0519708	0.66442	0.195627	0.08092	0.124275	0.2979	-0.401466	0.38646									640072333	CUST_8996_PI417174124
RSP_1104		hypothetical protein	0.103937	0.5081	0.310297	0.0105988	0.282221	0.057425	0.371721	0.0129803								Chip RpoH1	640072335	CUST_9002_PI417174124
RSP_1105	DapB	dihydrodipicolinate reductase( EC:1.3.1.26 )	0.101447	0.70594	-0.0247205	0.69718	-0.0244224	0.199745	0.00669777	0.91742	0.00646539	0.896227							640072336	CUST_9005_PI417174124
RSP_1106	rbfA	ribosome-binding factor A	0.369338	0.0054789	0.40498	0.00048239	0.163265	0.0033194	-0.00887186	0.95276	0.437298	0.0664302							640072337	CUST_9008_PI417174124
RSP_1107		hypothetical protein	0.191955	0.008298	0.134825	0.150858	0.0508416	0.49472	-0.285623	0.057923									640072338	CUST_9011_PI417174124
RSP_1108	truB	tRNA pseudouridine synthase B	0.334881	0.037604	-0.00524689	0.92202	0.00550255	0.9417	-0.0916926	0.36716	0.148594	0.372617							640072339	CUST_9014_PI417174124
RSP_1109	cysK	Cysteine synthase( EC:2.5.1.47 )	0.267076	0.21588	-0.643747	0.058459	-0.128496	0.55238	0.236073	0.31294	-0.122295	0.182073							640072340	CUST_9017_PI417174124
RSP_1110		hypothetical protein	0.204458	0.24814	-0.181257	0.08	-0.133796	0.084518	-0.150594	0.20704									640072341	CUST_9020_PI417174124
RSP_1111	rpsO	Ribosomal protein S15	-0.145387	0.5885	-0.559714	0.00075747	-0.681309	0.0056837	0.355792	0.109257	0.0251713	0.541194							640072342	CUST_9023_PI417174124
RSP_1112	Pnp	polyribonucleotide nucleotidyltransferase( EC:2.7.7.8 )	-0.300648	0.0171629	-0.582854	0.00046147	-0.749349	0.0027993	-0.45011	0.051337									640072343	CUST_9026_PI417174124
RSP_1113		Hemolysin-type calcium-binding region; RTX toxin	0.15452	0.40044	-0.13812	0.26844	-0.196977	0.069922	-0.385883	0.024236									640072344	CUST_9029_PI417174124
RSP_1114		Hemolysin-type calcium-binding toxin	-0.0393855	0.90094	-0.177248	0.044842	-0.0334152	0.6963	-0.310141	0.2974									640072345	CUST_9032_PI417174124
RSP_1115		hypothetical protein	-0.203208	0.038535	0.157882	0.68346	0.0250006	0.94318	-1.01143	0.080077									640072346	CUST_9035_PI417174124
RSP_1116		glycosyltransferase	0.0171062	0.91786	0.172591	0.045985	0.0617464	0.008118	-0.12049	0.030401									640072347	CUST_9038_PI417174124
RSP_1117		hypothetical protein	-0.0561125	0.47948	0.0334882	0.77048	-0.0104495	0.92892	-0.487371	0.018901									640072348	CUST_9041_PI417174124
RSP_1118		group 1 glycosyltransferase	-0.0465618	0.76872	-0.102545	0.159378	-0.118225	0.082644	-0.216451	0.10546									640072349	CUST_9044_PI417174124
RSP_1119		ABC protein exporter, fused ATPase and inner membrane subunits	0.0764317	0.5045	0.199493	0.107197	0.15541	0.0187407	-0.0908997	0.28916									640072350	CUST_9047_PI417174124
RSP_1120		protein secretion protein, HlyD family, membrane fusion protein	0.192557	0.36374	0.0209041	0.78954	-0.0231118	0.8232	-0.23305	0.123905									640072351	CUST_9050_PI417174124
RSP_1121		acetyl transferase, Isoleucine patch superfamily	0.0356148	0.85548	0.0372267	0.37816	0.0479789	0.20566	-0.116418	0.24662									640072352	CUST_9053_PI417174124
RSP_1122		hypothetical protein	-0.0575884	0.29776	0.0378429	0.7642	0.00596169	0.95968	-0.212365	0.0083838									640072353	CUST_9056_PI417174124
RSP_1123	DnaE	DNA polymerase III, alpha subunit	0.0536548	0.67524	0.157844	0.0054373	0.151852	0.0056606	0.0294757	0.76934					RpoH2 Heptamer				640072354	CUST_9059_PI417174124
RSP_1125	MltB	Membrane bound lytic murein transglycosylase B	-0.0362547	0.8032	0.461758	0.00021509	0.543444	0.00047808	0.588248	0.0022397					RpoH2 Heptamer				640072355	CUST_9062_PI417174124
RSP_1126	rnr	Exoribonuclease R	-0.0817629	0.32588	-0.246938	0.028277	-0.19902	0.044037	-0.0911832	0.122363	-0.166304	0.0923148							640072356	CUST_9065_PI417174124
RSP_1127	ElaA	acetyltransferase, GNAT family	0.125355	0.176465	-0.115816	0.0087442	-0.141262	0.022323	-0.156941	0.045905									640072357	CUST_9068_PI417174124
RSP_1128	dapE	succinyl-diaminopimelate desuccinylase	0.0499932	0.60544	-0.0138813	0.83202	-0.0289301	0.22878	-0.148273	0.075679									640072358	CUST_9071_PI417174124
RSP_1129		hypothetical protein	0.0757845	0.49574	0.152455	0.02112	0.0924059	0.0039031	-0.0139233	0.77434									640072359	CUST_9074_PI417174124
RSP_1130		hypothetical membrane protein	-0.0336084	0.70326	-0.263894	0.0132596	-0.278995	0.013204	-0.256055	0.071519									640072360	CUST_9077_PI417174124
RSP_1131	dapD	2,3,4,5-tetrahydropyridine-2-carboxylate N-succinyltransferase( EC:2.3.1.117 )	-0.0889382	0.2892	-0.217201	0.03876	-0.234176	0.036275	-0.223796	0.171244	-0.228355	0.0501853							640072361	CUST_9080_PI417174124
RSP_1132		hypothetical protein	-0.0103068	0.95892	-0.0970635	0.30172	-0.215909	0.06754	-0.230735	0.172836	-0.215534	0.0325242							640072362	CUST_9083_PI417174124
RSP_1133		hypothetical protein	-0.38691	0.48152	-0.117725	0.158445	0.0317164	0.71422	0.0298566	0.59904									640072363	CUST_9086_PI417174124
RSP_1134	Dxs	1-deoxy-D-xylulose-5-phosphate synthase( EC:2.2.1.7 )	-0.423625	0.189625	-0.166889	0.096259	-0.0904502	0.30726	-0.0366579	0.438	0.240426	0.011851							640072364	CUST_9089_PI417174124
RSP_1135	ispA	geranylgeranyl pyrophosphate synthetase	-0.202898	0.58242	-0.177436	0.000100685	-0.104363	0.098998	0.0144349	0.69814	-0.206981	0.404921							640072365	CUST_9092_PI417174124
RSP_1136	xseB	exonuclease VII small subunit( EC:3.1.11.6 )	-0.217017	0.44776	-0.271932	0.052917	-0.0961636	0.3136	0.153739	0.175778	0.0625293	0.339482							640072366	CUST_9095_PI417174124
RSP_1137		Histone deacetylase family protein	-0.218848	0.30798	-0.152448	0.1601	-0.21369	0.075958	-0.0383307	0.7221									640072367	CUST_9098_PI417174124
RSP_1138		two component transcriptional regulator, winged helix family	-0.219343	0.45006	-0.144691	0.123763	-0.113008	0.026184	0.0683954	0.30996									640072368	CUST_9101_PI417174124
RSP_1139		transcriptional regulator, MarR family	-0.150728	0.68082	0.0296349	0.50476	0.0230258	0.043417	0.14773	0.39056	-0.158449	0.0625567							640072369	CUST_9104_PI417174124
RSP_1140	ilvE	branched-chain amino acid aminotransferase	-0.561828	0.078224	-0.317022	0.033236	-0.295857	0.050884	-0.260472	0.146978	-0.186654	0.454127							640072370	CUST_9107_PI417174124
RSP_1141		hypothetical protein	-0.50201	0.115997	-0.245613	0.0174213	-0.229626	0.00131967	0.265881	0.074322									640072371	CUST_9110_PI417174124
RSP_1142		hypothetical membrane protein	0.0201525	0.8705	0.0285816	0.81786	0.0229336	0.89326	-0.219539	0.183339									640072372	CUST_9113_PI417174124
RSP_1143		4Fe-4S ferredoxin, iron-sulfur cluster binding protein	-0.0150189	0.94152	-0.130815	0.0094411	-0.147346	0.059404	-0.165662	0.31946									640072373	CUST_9116_PI417174124
RSP_1144	Gst	Glutathione S-transferase	-0.0724141	0.34542	0.0382726	0.54094	-0.0293751	0.6571	0.219014	0.022003	0.104504	0.0822736							640072374	CUST_9119_PI417174124
RSP_1145		Peptidoglycan transglycosylase	0.0694734	0.41294	0.145625	0.10254	0.184405	0.0137354	-0.291137	0.28128	-0.252236	0.303658							640072375	CUST_9122_PI417174124
RSP_1146	gltB	Glutamine-pyruvate aminotransferase	-0.153185	0.5366	-0.538041	0.0031424	-0.49895	0.064437	-0.184056	0.048897	-0.226539	0.0376003							640072376	CUST_9125_PI417174124
RSP_1147		hypothetical protein	0.00303768	0.97126	-0.110615	0.15666	-0.221679	0.069482	-0.106075	0.2073									640072377	CUST_9128_PI417174124
RSP_1148		hypothetical protein	0.0716412	0.46464	-0.261419	0.055096	-0.318418	0.0069801	-0.169346	0.0082417									640072378	CUST_9131_PI417174124
RSP_1149	gltD	Glutamate synthase (beta subunit)	-0.123688	0.3462	-0.168883	0.167297	-0.302667	0.034064	-0.40834	0.087182	-0.149809	0.0118924							640072379	CUST_9134_PI417174124
RSP_1150	uppP	undecaprenyl pyrophosphate phosphatase	-0.194262	0.64052	-0.305362	0.0051646	-0.309375	0.020516	0.169889	0.032743									640072380	CUST_9137_PI417174124
RSP_1151		NADH-ubiquinone oxidoreductase( EC:1.6.5.3 )	-0.170896	0.181757	0.139859	0.049901	0.165905	0.04638	0.0785639	0.68208	-0.0859962	0.301783							640072381	CUST_9140_PI417174124
RSP_1152	rnd	Ribonuclease D	-0.0441566	0.82868	-0.0699674	0.55208	-0.218428	0.157898	-0.0637536	0.67124	0.0645645	0.288644							640072383	CUST_9143_PI417174124
RSP_1153	GutQ	Sugar phosphate Isomerase( EC:5.3.1.13 )	0.0878505	0.71078	-0.131343	0.072019	-0.2996	0.022423	-0.235838	0.000197834									640072384	CUST_9146_PI417174124
RSP_1154		hypothetical protein	0.0428514	0.72374	-0.222727	0.022818	-0.326425	0.0196042	-0.255214	0.029958									640072385	CUST_9149_PI417174124
RSP_1155		OstA-like protein	0.238556	0.028564	-0.144692	0.0031578	-0.161469	0.038137	0.0339473	0.37456									640072386	CUST_9152_PI417174124
RSP_1156		ABC transporter, ATPase subunit	0.236439	0.61446	0.121473	0.094098	0.0197615	0.66832	0.0285866	0.767									640072387	CUST_9155_PI417174124
RSP_1157	PSrp1	Ribosomal subunit interface protein Y	-0.555434	0.1889	0.121924	0.05216	0.467913	0.0026198	0.801264	0.00087992	-0.0227573	0.928617							640072388	CUST_9158_PI417174124
RSP_1158	PtsN	PTS IIA-like nitrogen-regulatory protein PtsN	-0.220584	0.072741	0.0207761	0.7819	0.270442	0.0136249	0.567819	0.0045828	0.248424	0.000643211							640072389	CUST_9161_PI417174124
RSP_1159	galU	UDP-glucose pyrophosphate( EC:2.7.7.9 )	-0.341066	0.026141	-0.297221	0.0026578	-0.209797	0.054804	0.466932	0.022059	-0.168805	0.0602343							640072390	CUST_9164_PI417174124
RSP_1160	kdsB	3-deoxy-manno-octulosonate cytidylyltransferase	-0.0801279	0.31294	-0.146194	0.00029992	-0.164526	0.0026213	0.00209798	0.97692	-0.214808	0.0385575							640072391	CUST_9167_PI417174124
RSP_1161		3'-Phosphadenosine 5'-phosphosulfate 3'-phosphatase	-0.221894	0.0097157	-0.242128	0.029343	-0.200032	0.00095877	-0.374931	0.094863	-0.0612562	0.190369							640072392	CUST_9170_PI417174124
RSP_1162		hypothetical protein	-0.0530745	0.60964	-0.144091	0.194259	-0.285399	0.20672	0.19768	0.069459	-0.0152286	0.886625							640072393	CUST_9173_PI417174124
RSP_1163	nusA	transcription elongation factor NusA	-0.182755	0.062539	-0.40252	0.030861	-0.488225	0.0130029	-0.155148	0.038599	-0.137568	0.102048							640072394	CUST_9176_PI417174124
RSP_1164		hypothetical protein	0.32708	0.070181	-0.324231	0.03874	-0.488173	0.0071992	-0.429504	0.100622	0.0878327	0.428068							640072395	CUST_9179_PI417174124
RSP_1165	infB	translation initiation factor IF-2	0.106147	0.0171366	-0.325785	0.0048621	-0.476542	0.0182421	0.126498	0.21168	-0.0453349	0.223729							640072396	CUST_9182_PI417174124
RSP_1166	mutT	NTP pyrophosphohydrolase	0.0651201	0.53532	-0.241298	0.098177	-0.222199	0.054259	-0.22784	0.0027762	-0.122797	0.151141							640072397	CUST_9185_PI417174124
RSP_1167	argJ	bifunctional ornithine acetyltransferase/N-acetylglutamate synthase protein( EC:2.3.1.35 )	0.0828636	0.4507	0.145643	0.087878	0.12055	0.0112231	0.0221332	0.64466	-0.0980888	0.346233							640072398	CUST_9188_PI417174124
RSP_1168	surA	PpiC-type peptidyl-prolyl cis-trans isomerase	0.26602	0.143562	0.258394	0.0023991	0.160214	0.028116	0.434626	0.091195	0.400549	0.000158689							640072399	CUST_9191_PI417174124
RSP_1169	secA	translocase	0.265676	0.31698	0.36674	0.011982	0.140807	0.115282	-0.0509343	0.53936	0.125052	0.117164						Chip RpoH1	640072400	CUST_9194_PI417174124
RSP_1170		OmpA family protein	0.357501	0.48394	0.0249578	0.63438	-0.0211197	0.74602	-0.199116	0.176097									640072401	CUST_9197_PI417174124
RSP_1171	radC	DNA repair protein	0.0828291	0.34054	0.00365577	0.9387	-0.0269067	0.83682	-0.147347	0.37416									640072402	CUST_9200_PI417174124
RSP_1172	dnaJ	Chaperone, DnaJ	0.77455	0.0181793	0.0442024	0.057458	-0.25568	0.0080037	0.127361	0.22708	0.316635	0.000400334							640072403	CUST_9203_PI417174124
RSP_1173	dnaK	Heat shock protein (Hsp70, DnaK	0.925168	0.069303	0.811559	0.00190358	0.226867	0.096742	0.791878	0.025501	0.455652	0.000119049					2D RpoH1-H2	Chip RpoH1	640072404	CUST_9206_PI417174124
RSP_1174	pip	Prolyl aminopeptidase( EC:3.4.11.5 )	0.269149	0.34062	0.478235	0.00404	0.398491	0.0029386	0.143529	0.038439								Chip RpoH1-2	640072405	CUST_9209_PI417174124
RSP_1175	ubiG	3-demethylubiquinone-9 3-methyltransferase( EC:2.1.1.64 )	0.101678	0.54206	0.497125	0.00159635	0.328827	0.0140562	0.538635	0.00116283	0.640432	0.00569415						Chip RpoH2	640072406	CUST_9212_PI417174124
RSP_1176	xylA	xylose isomerase( EC:5.3.1.5 )	-0.272562	0.028062	-0.93235	0.00176151	-0.731232	0.00133909	-0.270035	0.00191586	-0.258122	0.0274711							640072407	CUST_9215_PI417174124
RSP_1177	xylB	Xylulose kinase	-0.255557	0.21212	-0.4449	0.00055699	-0.385045	0.032122	-0.41018	0.043564	0.00589308	0.973613							640072408	CUST_9218_PI417174124
RSP_1178		ABC sugar (xylose) transporter, ATPase subunit	-0.352763	0.060321	-0.310115	0.00022234	-0.228233	0.00135748	-0.00589399	0.92286	-0.17694	0.36278							640072409	CUST_9221_PI417174124
RSP_1179	xylH	ABC sugar (xylose) transporter, inner membrane subunit	-0.203427	0.047856	-0.420554	0.0052214	-0.285868	0.0124224	-0.160986	0.20154									640072410	CUST_9224_PI417174124
RSP_1180	xylF	ABC sugar (xylose) transporter, periplasmic binding protein	-0.760901	0.032324	-0.949948	0.00016467	-0.743597	0.00083698	-0.355359	0.069795	-0.0527232	0.373533							640072411	CUST_9227_PI417174124
RSP_1181	xylR	xylose operon repressor	-0.114967	0.27042	-0.231652	0.063801	-0.241137	0.097899	-0.34514	0.0064034									640072412	CUST_9230_PI417174124
RSP_1182		putative outer membrane protein	-0.153979	0.034881	-0.954449	0.0017365	-0.794079	0.04244	-0.272377	0.0026444									640072413	CUST_9233_PI417174124
RSP_1183		hypothetical protein	-0.39827	0.0097791	-0.583339	0.0043396	-0.606917	0.004336	-0.363164	0.0181568									640072414	CUST_9236_PI417174124
RSP_1184		ribonuclease BN	-0.0105238	0.87308	-0.479042	0.0144637	-0.397095	0.021118	0.349284	0.104441									640072415	CUST_9239_PI417174124
RSP_1185		hypothetical protein	-0.632095	0.0109794	-1.6466	0.00024249	-1.23243	0.0045158	-0.359927	0.134903									640072416	CUST_9242_PI417174124
RSP_1186		hypothetical protein	-0.66501	0.055337	-1.51708	0.00125547	-1.51035	0.0025212	0.265999	0.24348	-0.0297011	0.494774							640072417	CUST_9245_PI417174124
RSP_1187		hypothetical protein	-0.267779	0.66752	-0.689472	0.0069167	-0.571725	0.0159565	-0.140136	0.4846	-0.0406708	0.789409							640072418	CUST_9248_PI417174124
RSP_1188	wcaG	Nucleotide sugar epimerase/dehydratase	-0.395443	0.181635	-0.912988	0.0053648	-0.906104	0.00030323	-0.396505	0.058302	-0.996285	0.00980639			RpoH2 Heptamer				640072419	CUST_9251_PI417174124
RSP_1189	wcaJ	sugar transferase	0.0486077	0.171361	-0.0724805	0.21236	-0.177939	0.025839	-0.12562	0.052578									640072420	CUST_9254_PI417174124
RSP_1190		hypothetical protein	0.462849	0.137863	0.256351	0.027157	0.377682	0.0108175	0.321848	0.121956									640072421	CUST_9257_PI417174124
RSP_1191		transcriptional regulator, MarR family	0.256465	0.053196	0.102918	0.0068979	0.0441332	0.64904	-0.0934681	0.7003									640072422	CUST_9260_PI417174124
RSP_1192		0	0.129498	0.44842	0.372304	0.065058	0.293131	0.021038	0.303924	0.053184									640278544	CUST_9958_PI417174124
RSP_1193		0	0.0838452	0.2282	0.386745	0.0060043	0.284599	0.047942	0.448733	0.079161								Chip RpoH1	640278545	CUST_9961_PI417174124
RSP_1194	grxC	Glutaredoxin	0.0919591	0.20276	0.487455	0.00043791	0.269493	0.069844	0.650474	0.0090775								Chip RpoH1	640072423	CUST_9263_PI417174124
RSP_1195	comF	Competence protein F	0.0118527	0.80266	0.102645	0.079963	0.0382684	0.41486	-0.103975	0.038855									640072424	CUST_9266_PI417174124
RSP_1196		SAM-dependent methyltransferase	0.194915	0.71334	-0.0814452	0.28352	-0.0815688	0.14154	-0.699852	0.0033553								Chip RpoH1	640072425	CUST_9269_PI417174124
RSP_1197	HemH	ferrochelatase( EC:4.99.1.1 )	0.819957	0.0137592	1.14888	0.0030211	0.875312	0.0070551	0.280398	0.0015425	0.937372	4.02174e-06						Chip RpoH2	640072426	CUST_9272_PI417174124
RSP_1198		hypothetical protein	0.260962	0.2261	0.422919	0.0026176	0.490164	0.0143392	-0.120359	0.2676									640072427	CUST_9275_PI417174124
RSP_1199		secreted conserved hypothetical protein	0.194202	0.47868	1.06609	0.0090778	1.00806	0.0117406	1.29108	0.0035809	0.817161	0.00622293							640072428	CUST_9278_PI417174124
RSP_1200		hypothetical protein	-0.280656	0.095964	0.0288412	0.65848	-0.0367251	0.60596	0.143755	0.49644	0.16627	0.0445122							640072429	CUST_9281_PI417174124
RSP_1201		hypothetical protein	-0.349958	0.142542	-0.3632	0.127758	-0.443373	0.0614	0.226192	2.4689e-05	-0.652406	0.00114347							640072430	CUST_9284_PI417174124
RSP_1202	TrmA	putative RNA SAM-dependent methyltransferase, TrmA family	0.676267	0.00030371	0.686673	0.0029249	0.536763	0.0022015	0.11069	0.17518									640072431	CUST_9287_PI417174124
RSP_1203		ABC multidrug efflux pump, fused ATPase and inner membrane subunits	0.640632	0.0164762	0.626396	0.0021808	0.472652	0.0074976	0.0516155	0.23508	1.06693	0.0028829							640072432	CUST_9290_PI417174124
RSP_1204		ABC multidrug efflux pump, fused ATPase and inner membrane subunits	0.623799	0.050416	0.940688	0.00143583	0.661542	0.0026574	0.960764	0.0027806	0.960659	0.00318036						Chip RpoH1	640072433	CUST_9293_PI417174124
RSP_1205		Poly A polymerase family protein	0.606282	0.058323	0.398524	0.0034964	0.229901	0.0079992	0.186497	0.53702									640072434	CUST_9296_PI417174124
RSP_1206		putative phosphohydrolase (mutT/nudix family protein)	0.7209	0.066322	0.152433	0.167279	0.145724	0.51414	-0.0558013	0.39636									640072435	CUST_9299_PI417174124
RSP_1207	hslO	putative Hsp33 protein	0.835979	0.0034378	1.00828	0.00024429	0.67265	0.0022157	0.936419	0.0103159				2D 1O2			2D RpoH1-H2	Chip RpoH1-2	640072436	CUST_9302_PI417174124
RSP_1208		NUDIX hydrolase	0.107943	0.49162	0.252314	0.020884	0.179276	0.034739	-0.051032	0.47682									640072437	CUST_9305_PI417174124
RSP_1210		Response regulator receiver protein	-0.0841567	0.35918	0.000333307	0.9876	-0.0382525	0.22918	-0.220584	0.0152992									640072438	CUST_9308_PI417174124
RSP_1211		0	-0.114687	0.20814	-0.107341	0.0127825	-0.047161	0.00055765	0.00401179	0.95346									640278546	CUST_9964_PI417174124
RSP_1212	argG	argininosuccinate synthase( EC:6.3.4.5 )	-0.184539	0.72702	-0.260029	0.21348	-0.434097	0.094582	0.120376	0.32892	-0.0437781	0.592881							640072440	CUST_9314_PI417174124
RSP_1213		hypothetical protein	0.0957467	0.47276	-0.103338	0.0172618	-0.137681	0.103639	-0.361603	0.0151008									640072441	CUST_9317_PI417174124
RSP_1214		putative branched-chain amino acid aminotransferase	-0.097881	0.57226	-0.105699	0.057715	-0.0564707	0.2086	-0.0650563	0.54164	0.193053	0.280791			RpoH2 Heptamer				640072442	CUST_9320_PI417174124
RSP_1215	ilvE	putative IlvE, Branched-chain amino acid aminotransferase/4-amino-4-deoxychorismate lyase	-0.110032	0.029636	-0.11858	0.035236	-0.0593733	0.161276	-0.134104	0.114578					RpoH2 Heptamer				640072443	CUST_9323_PI417174124
RSP_1216	rbsK	putative RbsK, Carbohydrate kinase, ribokinase family	-0.129619	0.42022	-0.226786	0.111617	-0.252588	0.0095173	-0.226472	0.22752									640072444	CUST_9326_PI417174124
RSP_1217		phosphate acetyltransferase	-0.000386323	0.9976	-0.229605	0.064616	-0.249876	0.058385	-0.370807	0.0194231	-0.19434	0.0740048							640072445	CUST_9329_PI417174124
RSP_1218	mutS	DNA mismatch repair protein	-0.0166574	0.90858	0.0803401	0.159278	0.00450115	0.97804	-0.0793345	0.0065364	-0.0784575	0.677401							640072446	CUST_9332_PI417174124
RSP_1219	grpE	putative chaperone protein GrpE (heat shock protein)	0.340599	0.044723	0.470332	0.00039941	0.329505	0.0028195	0.66217	0.0148584	0.970605	0.0218664		2D 1O2				Chip RpoH2	640072447	CUST_9335_PI417174124
RSP_1220	hrcA	heat-inducible transcription repressor	-0.0813672	0.26976	0.345914	0.0016382	0.45321	0.00044389	0.276851	0.020244									640072448	CUST_9338_PI417174124
RSP_1221	rph	ribonuclease PH( EC:2.7.7.56 )	0.00513052	0.98674	-0.147502	0.176236	-0.274821	0.138218	-0.0225055	0.84938	-0.0176298	0.86754							640072449	CUST_9341_PI417174124
RSP_1222	ham1	putative deoxyribonucleotide triphosphate pyrophosphatase	0.0187518	0.81624	-0.108116	0.159198	-0.0500885	0.49104	-0.343468	0.0052414	-0.169574	0.754384							640072450	CUST_9344_PI417174124
RSP_1223	tdcF	Putative translation initiation inhibitor, yjgF family / putative Endoribonuclease L-PSP	-0.0398223	0.88498	-0.162288	0.0072756	-0.233937	0.0161031	-0.0975779	0.04236									640072451	CUST_9347_PI417174124
RSP_1224	hemN	coproporphyrinogen III oxidase	0.0224428	0.81626	-0.0957591	0.0176184	-0.104819	0.036838	-0.0695654	0.106497									640072452	CUST_9350_PI417174124
RSP_1225	spo0J	ParB-like partition protein	0.187052	0.3802	-0.355375	0.0058038	-0.389509	0.00069751	0.0501031	0.121776	-0.108925	0.184366							640072454	CUST_9356_PI417174124
RSP_1226		hypothetical protein	-0.0313451	0.165764	0.0299987	0.8259	-4.52866e-05	0.99972	-0.0872084	0.13152									640072453	CUST_9353_PI417174124
RSP_1227	parA	putative chromosome partitioning protein, ParA	0.241414	0.086695	0.00103295	0.98028	-0.103365	0.22636	-0.209291	0.134618	-0.447181	0.00714231							640072455	CUST_9359_PI417174124
RSP_1228	gidB	putative GidB, Glucose inhibited division protein	0.365555	0.057256	-0.24556	0.032599	-0.295165	0.071918	-0.293998	0.198098	-0.0374329	0.758559							640072456	CUST_9362_PI417174124
RSP_1229	gidA	glucose-inhibited division protein A	0.383343	0.0089165	-0.253747	0.021043	-0.308046	0.033763	0.134896	0.046825	-0.195931	0.457713							640072457	CUST_9365_PI417174124
RSP_1230	thdF	tRNA modification GTPase	0.391524	0.0116598	-0.113195	0.29526	-0.164208	0.026084	-0.0436997	0.60544									640072458	CUST_9368_PI417174124
RSP_1231	rho	transcription termination factor Rho	0.0161301	0.9405	-0.170483	0.172563	-0.291416	0.073955	0.0831827	0.44548	-0.0469177	0.650256							640072459	CUST_9371_PI417174124
RSP_1232		putative integral membrane protein	-0.138437	0.064702	-0.0138112	0.128539	0.00724574	0.96988	-0.30773	0.072859									640072460	CUST_9374_PI417174124
RSP_1233	maf	putative Maf/YceF/YhdE family protein	-0.134068	0.40968	-0.233431	0.0103641	-0.219442	0.0148209	-0.154348	0.23126									640072461	CUST_9377_PI417174124
RSP_1234	aroE	putative shikimate 5-dehydrogenase	-0.0160277	0.67214	-0.065814	0.181338	0.0417255	0.31114	0.0505202	0.63776	0.0656574	0.841115							640072462	CUST_9380_PI417174124
RSP_1235	coaE	Dephospho-CoA kinase	-0.0130264	0.79902	-0.122515	0.0067187	-0.109801	0.08182	-0.208268	0.15206									640072463	CUST_9383_PI417174124
RSP_1236	dnaQ	putative DNA polymerase III, epsilon subunit and related 3'-5' exonuclease	-0.0468217	0.36012	-0.17773	0.108361	-0.120499	0.24474	-0.179848	0.2231									640072464	CUST_9386_PI417174124
RSP_1237	secB	Preprotein translocase subunit SecB	-0.0918672	0.6599	-0.260005	0.021795	-0.284428	0.0131238	-0.0638905	0.108677	0.00339309	0.992712							640072465	CUST_9389_PI417174124
RSP_1238	fxsA	putative FxsA cytoplasmic membrane protein	0.315231	0.058697	0.470482	0.00070078	0.179781	0.0067384	0.309327	0.062364								Chip RpoH1	640072466	CUST_9392_PI417174124
RSP_1239		hypothetical protein	0.392081	0.0187796	0.755927	0.0035581	0.549388	0.0084629	0.510281	0.0188043	0.732508	2.72453e-05						Chip RpoH1-2	640072467	CUST_9395_PI417174124
RSP_1240		putative membrane-bound lytic murein transglycosylase A transmembrane protein	0.462976	0.0052176	0.615347	0.11212	0.5046	0.0114957	0.0495272	0.90516								Chip RpoH1	640072468	CUST_9398_PI417174124
RSP_1241		putative Smr protein/MutS2	0.267403	0.45602	0.351259	0.0160433	0.258825	0.035316	0.00379173	0.95612								Chip RpoH1	640072469	CUST_9401_PI417174124
RSP_1242		hypothetical protein	-0.0416675	0.75536	0.0857124	0.062801	0.137344	0.022776	0.0749417	0.162285									640072470	CUST_9404_PI417174124
RSP_1243		transcriptional regulator, LacI family	-0.0551562	0.69988	0.141459	0.0132766	0.130398	0.40152	0.0453431	0.70402									640072471	CUST_9407_PI417174124
RSP_1244		putative IolE, Sugar phosphate isomerase/epimerase	-0.156288	0.55562	0.0655062	0.141596	0.00251913	0.93706	-0.0142565	0.85088	-0.265861	0.0284116							640072472	CUST_9410_PI417174124
RSP_1245		predicted oxidoreductase, Gfo/Idh/MocA family	-0.295547	0.029377	-0.113405	0.016683	-0.146899	0.021383	-0.0654153	0.140999	-0.0434895	0.683233							640072473	CUST_9413_PI417174124
RSP_1247		ABC sugar transporter, ATPase subunit	-0.365408	0.0128835	-0.081268	0.43568	-0.0540239	0.74226	-0.101355	0.16338	-0.198006	0.0341037							640072474	CUST_9416_PI417174124
RSP_1249		ABC ribose transporter, periplasmic solute-binding protein	-0.531345	0.014963	-0.46246	0.00044204	-0.274188	0.0184804	-0.147566	0.130516	-0.0939293	0.50888							640072476	CUST_9422_PI417174124
RSP_1250		0	0.328699	0.130604	0.167936	0.22244	0.158337	0.3859	-0.0792292	0.23418									640278547	CUST_9967_PI417174124
RSP_1252		2-nitropropane dioxygenase-like protein	-0.151549	0.137181	-0.164789	0.114702	-0.234554	0.114496	-0.116334	0.24784	-0.120839	0.0494322							640072478	CUST_9428_PI417174124
RSP_1253		hypothetical protein	-0.0463116	0.67508	0.0800622	0.78644	0.0616518	0.73166	-0.460438	0.029181									640072479	CUST_9431_PI417174124
RSP_1254		putative acetate kinase (acetokinase	-0.274829	0.56176	-0.02501	0.88974	-0.15047	0.22972	-0.257952	0.032476									640072480	CUST_9434_PI417174124
RSP_1255		phosphate acetyltransferase	-0.470248	0.54584	0.0229888	0.84628	-0.0393329	0.64382	-0.212989	0.64044	-0.457262	0.0469061							640072481	CUST_9437_PI417174124
RSP_1256		enoyl-(acyl carrier protein) reductase( EC:1.3.1.9 )	-0.487315	0.54896	0.104644	0.031301	0.00175409	0.97114	-0.104448	0.082582	-0.47244	0.0775185							640072482	CUST_9440_PI417174124
RSP_1257	phbC	putative polyhydroxyalkanoic synthase, PHA synthase	-0.309859	0.2237	-0.101845	0.2842	-0.18269	0.083801	-0.183808	0.031281									640072483	CUST_9443_PI417174124
RSP_1258		putative hydrolase	1.09608	0.30478	1.5222	0.00103966	1.34324	0.00073586	1.1232	0.00072275								Chip RpoH2	640072484	CUST_9446_PI417174124
RSP_1259		hypothetical protein	-0.0109025	0.94804	0.146212	0.170802	0.0593485	0.6091	-0.054985	0.153939									640072485	CUST_9449_PI417174124
RSP_1260		hypothetical protein	-0.0152749	0.63526	0.0887024	0.0057975	0.0873036	0.32708	-0.207975	0.66506									640072486	CUST_9451_PI417174124
RSP_1261	blrB	blue-light receptor of the BLUF-family	-0.329945	0.037084	-0.0037106	0.89238	0.102569	0.005361	-0.147231	0.178998									640072487	CUST_9454_PI417174124
RSP_1262		response regulator receiver protein	0.119487	0.53934	0.0234308	0.4024	0.0105242	0.44622	0.0130246	0.91356									640072488	CUST_9457_PI417174124
RSP_1263		hypothetical protein	-0.164843	0.115497	0.0844452	0.81906	-0.0683015	0.87914	-0.419761	0.032639									640072489	CUST_9460_PI417174124
RSP_1264		hypothetical protein	0.00918989	0.9729	0.159422	0.064484	0.166214	0.57744	-0.117808	0.70242									640072490	CUST_9463_PI417174124
RSP_1265	kdpA	Potassium-transporting P-type ATPase, A chain, KdpA( EC:3.6.3.12 )	0.0225578	0.61206	0.0551712	0.0178995	0.0116559	0.51502	-0.0936624	0.085262									640072491	CUST_9464_PI417174124
RSP_1266	kdpB	Potassium-transporting P-type ATPase, B chain, KdpB( EC:3.6.3.12 )	-0.0362905	0.74592	0.0589638	0.45932	-0.0142976	0.27584	-0.117166	0.117597									640072492	CUST_9467_PI417174124
RSP_1267	kdpC	Potassium-transporting P-type ATPase C chain, kdpC( EC:3.6.3.12 )	0.0909676	0.59008	0.306402	0.095901	0.384178	0.030822	0.0119534	0.82706									640072493	CUST_9470_PI417174124
RSP_1268	kdpD	Osmosensitive K+ channel histidine kinase	-0.0383465	0.7558	-0.0365315	0.0029976	-0.0588858	0.43598	-0.175138	0.45532									640072494	CUST_9473_PI417174124
RSP_1269	kdpE	two component transcriptional regulator, winged helix family	-0.0294418	0.91512	-0.0114173	0.92574	-0.0328175	0.80668	-0.417121	0.0156763									640072495	CUST_9476_PI417174124
RSP_1270		hypothetical protein	-0.00419837	0.98826	-0.161701	0.076277	-0.12916	0.62626	0.440573	0.0126048	-0.138156	0.0961496							640072496	CUST_9479_PI417174124
RSP_1271		periplasmic sensor signal transduction histidine kinase	-0.318925	0.182719	-0.591037	0.0094601	-0.624038	0.00046218	-0.242816	0.64144	-0.25543	0.426513							640072497	CUST_9482_PI417174124
RSP_1272		RNA polymerase sigma-70 factor	-0.350885	0.64306	-0.854925	0.0195553	-0.77893	0.0117648	-0.341413	0.33008	-0.843804	3.62401e-05							640072498	CUST_9485_PI417174124
RSP_1273		hypothetical protein	-0.0644349	0.82352	-0.6544	0.0158627	-0.529788	0.00051846	-0.424993	0.065104									640072499	CUST_9488_PI417174124
RSP_1274		two-component response regulator	-0.565155	0.0020785	-0.74481	0.0089993	-0.722594	0.0068964	-0.402595	0.0030004	-1.62373	0.000178361							640072500	CUST_9491_PI417174124
RSP_1275		Crp-Fnr family transciptional regulator	-0.270462	0.069175	-0.343781	0.00035595	-0.398431	0.00109656	0.0453246	0.42834									640072502	CUST_9497_PI417174124
RSP_1276		hypothetical protein	-0.19302	0.024396	-0.328082	0.00149619	-0.308571	0.00133949	-0.106137	0.29226									640072503	CUST_9500_PI417174124
RSP_1277		hypothetical protein	0.0176179	0.826	0.182016	0.079523	0.173621	0.082097	-0.0509627	0.69344									640072504	CUST_9503_PI417174124
RSP_1278	cbbZ	phosphoglycolate phosphatase( EC:3.1.3.18 )	0.0785699	0.73832	0.493571	0.017581	0.430408	0.0051015	0.0442962	0.77008									640072505	CUST_9506_PI417174124
RSP_1279	cbbY	CbbY family protein	0.127954	0.4191	0.405653	0.00098451	0.559844	0.0087238	0.00263405	0.96932									640072506	CUST_9509_PI417174124
RSP_1280	cbbX	CbbX protein	0.225264	0.37672	0.481685	0.0053794	0.384381	0.033324	-0.23062	0.37586	0.979978	0.0154134							640072507	CUST_9512_PI417174124
RSP_1281	cbbS	Ribulose bisphosphate carboxylase, small subunit( EC:4.1.1.39 )	-0.0557111	0.71032	-0.0156729	0.7182	-0.0532388	0.62368	-0.0961926	0.35656									640072508	CUST_9515_PI417174124
RSP_1282	cbbL	methionine sulfoxide reductase A( EC:4.1.1.39 )	-0.156864	0.079799	-0.119199	0.071803	-0.00371866	0.95888	0.023624	0.8364									640072509	CUST_9518_PI417174124
RSP_1283	cfxA	Fructose-bisphosphate aldolase I	0.025311	0.86672	0.109324	0.0197971	0.0542844	0.084037	-0.00585263	0.8314									640072510	CUST_9521_PI417174124
RSP_1284	prkA	Phosphoribulokinase( EC:2.7.1.19 )	-0.186552	0.113661	0.0478061	0.7748	-0.0720747	0.53738	-0.156025	0.0107213									640072511	CUST_9524_PI417174124
RSP_1285	cbbF1	Fructose-1,6-bisphosphatase I( EC:3.1.3.11 )	-0.259541	0.4172	-0.0401159	0.078279	-0.104836	0.13504	-0.394835	0.43194									640072512	CUST_9527_PI417174124
RSP_1286	cbbR	RuBisCO operon transcriptional regulator, CbbR	-0.046602	0.52212	0.32464	0.0035215	0.432477	0.00033985	0.0525295	0.54668									640072513	CUST_9530_PI417174124
RSP_1287		ABC branched chain amino acid family transporter, ATPase subunit	0.018752	0.75748	0.129707	0.135815	0.080455	0.29612	-0.317535	0.037364									640072514	CUST_9533_PI417174124
RSP_1288		ABC branched chain amino acid family transporter, ATPase subunit	0.014994	0.81578	-0.117299	0.144436	-0.210695	0.0156783	-0.296353	0.22076									640072515	CUST_9536_PI417174124
RSP_1289		ABC branched chain amino acid family transporter, inner membrane subunit	-0.0666325	0.51372	-0.0289989	0.62866	-0.080616	0.51454	-0.175735	0.100742									640072516	CUST_9539_PI417174124
RSP_1290		ABC branched chain amino acid family transporter, inner membrane subunit	-0.0177437	0.91268	-0.13104	0.25608	-0.246328	0.0172201	-0.146049	0.7693									640072517	CUST_9542_PI417174124
RSP_1291		ABC branched chain amino acid family transporter, periplasmic substrate binding protein	-0.11865	0.53122	-0.0571612	0.149455	-0.0688889	0.0131358	-0.255421	0.050284	-0.0510691	0.5097							640072518	CUST_9545_PI417174124
RSP_1292		putative Aldehyde dehydrogenase	-0.0522094	0.71556	-0.281775	0.025303	0.149294	0.029642	0.101976	0.58638	-0.0924819	0.0452917							640072520	CUST_9551_PI417174124
RSP_1293		putative acyl-carrier protein	-0.0156558	0.90768	-0.154243	0.114538	0.0762398	0.49284	-0.119709	0.74412									640072521	CUST_9554_PI417174124
RSP_1294		possible 2-oxoisovalerate dehydrogenase; E1 component, alpha and beta subunit	-0.0411525	0.7815	-0.172476	0.021743	0.100052	0.0139764	-0.164849	0.162516	0.291453	0.0369458							640072522	CUST_9557_PI417174124
RSP_1295		putative acyl-CoA dehydrogenase( EC:1.3.99.7 )	-0.0244718	0.90712	-0.227494	0.036645	0.254405	0.047303	0.480564	0.056675	0.048467	0.69936							640072523	CUST_9560_PI417174124
RSP_1296	nagA	putative N-acetylglucosamine-6-phosphate deacetylase	0.187439	0.53856	0.0954538	0.47866	-0.0554723	0.77208	-0.537042	0.20562									640072525	CUST_9566_PI417174124
RSP_1297		transcriptional regulator, LysR family	0.0510799	0.4772	0.101965	0.22934	0.141449	0.138836	-0.101285	0.20554									640072524	CUST_9563_PI417174124
RSP_1299		putative binding domain	-0.286827	0.006264	-0.285903	0.027144	-0.14628	0.077577	-0.230731	0.106799									640072526	CUST_9569_PI417174124
RSP_1300		hypothetical protein	-0.0138256	0.87108	-0.103066	0.15248	-0.0264625	0.68988	-0.0453449	0.4947									640072527	CUST_9572_PI417174124
RSP_1301		putative peptidase	0.0756208	0.48838	-0.00695621	0.77138	0.0256144	0.60362	0.0666246	0.45074	-0.350751	0.0536328							640072528	CUST_9575_PI417174124
RSP_1302	motB	putative chemotaxis MotB protein	0.0234344	0.856	0.0724275	0.064019	0.085714	0.0024	-0.0759892	0.046636									640072530	CUST_9581_PI417174124
RSP_1303	flgE	putative flagellar hook protein	0.317148	0.22994	0.1311	0.0323	0.299387	0.0083804	0.21941	0.35506									640072531	CUST_9584_PI417174124
RSP_1304		flagellar hook-associated protein	0.0495908	0.68456	0.0536151	0.194903	-0.0543548	0.3733	-0.0972699	0.186357									640072532	CUST_9587_PI417174124
RSP_1305		putative flagellar hook-associated protein	-0.0274015	0.33548	0.0889712	0.143499	0.075564	0.119325	-0.0924857	0.36638									640072533	CUST_9590_PI417174124
RSP_1306		PAS sensor Signal Tranduction Histidine Kinase	-0.139827	0.4996	0.0580701	0.25786	0.0081721	0.62336	-0.0376709	0.55542	-0.251932	0.287524							640072535	CUST_9596_PI417174124
RSP_1307	flgI	flagellar P-ring protein precursor	-0.0465368	0.4615	0.0240861	0.64788	-0.011077	0.81266	-0.275524	0.35274									640072534	CUST_9593_PI417174124
RSP_1308		hypothetical protein	-0.145142	0.10648	-0.214804	0.021124	-0.0883832	0.053295	-0.26674	0.159997									640072536	CUST_9599_PI417174124
RSP_1309	fliP	Type III secretion system inner membrane P protein	-0.0578219	0.186885															640072537	CUST_9602_PI417174124
RSP_1310		hypothetical protein	0.366935	0.57024	0.579988	0.0064007	0.653513	0.0006389	0.154647	0.052158									640072538	CUST_9605_PI417174124
RSP_1311	fliH	putative flagellar biosynthesis/type III secretory pathway protein	0.055677	0.72104	-0.119725	0.22926	-0.147557	0.113964	-0.398096	0.064905									640072539	CUST_9608_PI417174124
RSP_1312	fliF	putative flagellar M-ring protein	0.107301	0.67546	-0.019355	0.89592	9.68227e-05	0.99968	-0.289041	0.119081									640072540	CUST_9611_PI417174124
RSP_1313		possible flagellar synthesis protein	-0.102446	0.23998	0.0244412	0.73254	-0.0313278	0.60586	-0.134311	0.021479									640072541	CUST_9614_PI417174124
RSP_1314		hypothetical protein	-0.0171665	0.72024	-0.0112665	0.85402	0.0247597	0.51074	-0.2571	0.185258									640072542	CUST_9617_PI417174124
RSP_1315		hypothetical protein	0.22108	0.6654	0.200364	0.046259	0.206885	0.24142	0.132943	0.60946									640072543	CUST_9620_PI417174124
RSP_1316	motA	flagellar motor protein	-0.0296729	0.86792	-0.0437895	0.29652	0.0173774	0.73936	0.028854	0.81832									640072544	CUST_9623_PI417174124
RSP_1318		hypothetical protein	0.365222	0.024539	0.119763	0.07128	0.0817737	0.278	-0.0474575	0.61052									640072545	CUST_9626_PI417174124
RSP_1319		possible invasion protein	-0.0878605	0.36654	0.0789247	0.175439	0.0424526	0.23112	-0.259897	0.05332									640072546	CUST_9629_PI417174124
RSP_1320	flhA	Flagellar biosynthesis pathway, component FlhA	-0.11003	0.13302	-0.0262638	0.82676	-0.163949	0.32518											640072547	CUST_9632_PI417174124
RSP_1321	fliR	Flagellar biosynthesis pathway, component FliR	-0.121211	0.08932	0.0349756	0.45444	-0.00256951	0.982	-0.100331	0.36286									640072548	CUST_9635_PI417174124
RSP_1322	fhlB	flagellar biosynthesis pathway, component FlhB	-0.0961287	0.50184	-0.00179711	0.97926	-0.00340213	0.97192	-0.159331	0.193078									640072549	CUST_9638_PI417174124
RSP_1323		hypothetical protein	-0.0990129	0.00073915	0.114664	0.1882	0.0934842	0.23334	-0.15993	0.041265									640072551	CUST_9644_PI417174124
RSP_1324	flgH	flagellar L-ring protein precursor	-0.0285442	0.86352	-0.0198048	0.72432	0.0117689	0.83564	-0.0975595	0.35352									640072552	CUST_9647_PI417174124
RSP_1325		putative flagellar basal-body P-ring formation protein FlgA	-0.0160153	0.91374	0.101351	0.114257	0.0975241	0.26446	-0.0246134	0.29782									640072553	CUST_9650_PI417174124
RSP_1326		putative flagellar basal body rod protein	-0.0125027	0.92964	-0.01595	0.78924	-0.0642172	0.07078	-0.360756	0.023423									640072554	CUST_9653_PI417174124
RSP_1327		putative flagellar basal body rod protein	0.0373091	0.8306	-0.00640766	0.93146	0.0205365	0.68272	-0.140399	0.50224									640072555	CUST_9656_PI417174124
RSP_1328		flagellar biosynthetic protein FliQ	-0.0473851	0.76366	-0.0618521	0.31472	-0.0376105	0.65174	-0.219003	0.00175686									640072556	CUST_9659_PI417174124
RSP_1329	fliE	putative flagellar hook-basal body complex protein	0.173506	0.20732	-0.110275	0.110963	-0.111253	0.039823	-0.421258	0.052684									640072557	CUST_9662_PI417174124
RSP_1330		putative flagellar basal-body rod protein FlgC	-0.0722616	0.52184	0.0978647	0.0073179	0.0487785	0.5296	-0.160963	0.2335									640072558	CUST_9665_PI417174124
RSP_1331		hypothetical protein	-0.0234065	0.9092	0.0816632	0.12642	0.041776	0.57218	0.0418983	0.8326									640072559	CUST_9668_PI417174124
RSP_1332		H+-transporting two-sector ATPase, alpha/beta subunit	-0.0722813	0.7557	-0.0928028	0.140662	-0.154151	0.149799	-0.396902	0.091285									640072560	CUST_9671_PI417174124
RSP_1333		hypothetical protein	0.426213	0.26014	0.347711	0.0178556	0.28839	0.06604	-0.137434	0.61032									640072561	CUST_9674_PI417174124
RSP_1334		possible chemotactic signal-response protein CheL	-0.0338888	0.92302	0.00573638	0.67158	-0.00386385	0.91608	-0.0569428	0.31342									640072562	CUST_9677_PI417174124
RSP_1335		hypothetical protein	-0.0637987	0.49714	-0.0079242	0.80674	-0.0263092	0.6172	-0.110161	0.037815									640072563	CUST_9680_PI417174124
RSP_1336		Possible FlgD protein	0.13861	0.0066414	0.419769	0.00029986	0.719013	0.0028771	-0.30519	0.0101221									640072564	CUST_9683_PI417174124
RSP_1337	aarF	probable ubiquinone biosynthesis protein	0.252827	0.081401	0.40627	0.0040775	0.241715	0.0070553	-0.111548	0.28434	0.493642	0.00486931							640072565	CUST_9686_PI417174124
RSP_1338	ubiE	methyltransferase	0.129767	0.54	0.661177	0.0049629	0.355909	0.0076832	0.287511	0.023496	0.492722	0.00011494						Chip RpoH2	640072566	CUST_9689_PI417174124
RSP_1339		Formamidopyrimidine-DNA glycolase( EC:3.2.2.23 )	0.216132	0.34488	0.00384897	0.91152	0.0276654	0.61686	-0.294041	0.25724									640072567	CUST_9692_PI417174124
RSP_1340		Enoyl-CoA hydratase/isomerase( EC:4.2.1.17 )	-0.045524	0.87526	0.528315	0.0126386	0.206618	0.110705	0.462115	0.00117908	0.253152	0.133471							640072568	CUST_9695_PI417174124
RSP_1341	rpsT	Ribosomal protein S20	-0.382018	0.28494	0.238037	0.114324	0.00120847	0.99198	0.758054	0.00169926	-0.08285	0.0477733							640072569	CUST_9698_PI417174124
RSP_1342	dnaA	chromosomal replication initiation protein	-0.387179	0.04064	-0.570146	0.00064173	-0.466621	0.0033195	-0.362818	0.3891	-0.69159	0.00700067			RpoH2 Heptamer				640072570	CUST_9701_PI417174124
RSP_1343		DNA polymerase III subunit beta	-0.363443	0.079398	-0.335162	0.0168957	-0.253082	0.056661	0.0698644	0.43476	-0.0294555	0.704256							640072571	CUST_9704_PI417174124
RSP_1344	recF	recombination protein F	-0.115626	0.038002	-0.471039	0.042781	-0.428294	0.035222	-0.223847	0.25784									640072572	CUST_9707_PI417174124
RSP_1345		hypothetical protein	-0.272255	0.0133178	-0.25403	0.0146374	-0.151394	0.2706	-0.223243	0.0133613									640072573	CUST_9710_PI417174124
RSP_1346		DNA gyrase subunit B	-0.229987	0.1282	-0.249891	0.0196378	-0.253984	0.0044767	-0.407022	0.115304	-0.104874	0.0131345							640072574	CUST_9713_PI417174124
RSP_1348		hypothetical protein	-0.0857512	0.48422	0.0873111	0.29522	0.0671361	0.41524	-0.0800408	0.107177									640072575	CUST_9716_PI417174124
RSP_1349		hypothetical protein	-0.052085	0.73698	-0.128119	0.0043789	-0.170926	0.0124176	-0.383734	0.030738	-0.235134	0.0626112							640072576	CUST_9719_PI417174124
RSP_1350	serB	phosphoserine phosphatase	0.0547749	0.79078	-0.0597793	0.24394	-0.157691	0.055897	-0.0540229	0.21634	-0.429183	0.0136779							640072577	CUST_9722_PI417174124
RSP_1351	serC	phosphoserine aminotransferase	0.938738	0.060737	-0.554663	0.0034186	-0.628883	0.0098619	-0.248449	0.025558	0.0137004	0.901539							640072578	CUST_9725_PI417174124
RSP_1352		D-3-phosphoglycerate dehydrogenase	1.1529	0.043977	-0.556233	0.00031513	-0.6252	0.0027825	-0.52021	0.14424	-0.00783074	0.948313							640072579	CUST_9728_PI417174124
RSP_1353		hypothetical protein	0.687615	0.10698	-0.352815	0.0057808	-0.319334	0.146317	-0.0379633	0.825									640072580	CUST_9731_PI417174124
RSP_1354		beta-ketothiolase( EC:2.3.1.9 )	-0.420383	0.025624	-0.843223	0.03648	-0.746558	0.0090159	-0.304881	0.166355	-0.260961	0.508875							640072581	CUST_9734_PI417174124
RSP_1355		Glycosyl transferase, family 51	-0.222521	0.083684	-0.0355058	0.3671	0.0162677	0.45646	-0.116137	0.59872									640072582	CUST_9737_PI417174124
RSP_1356		hypothetical protein	-0.367688	0.193055	-0.12484	0.118618	0.0255143	0.66862	0.130695	0.076805	-0.212698	0.0258775							640072583	CUST_9740_PI417174124
RSP_1357		cytoplasmic sensor hybrid histidine kinase	0.00773119	0.97164	0.0666032	0.13086	0.129152	0.125596	-0.276174	0.2162									640072584	CUST_9743_PI417174124
RSP_1358		hypothetical protein	0.0793532	0.22238	0.0669487	0.36194	0.0481393	0.74482	-0.0479685	0.5212	-0.339448	0.0464302							640072585	CUST_9746_PI417174124
RSP_1359	recQ	DEAD/DEAH box helicase	0.0549939	0.82772	0.205916	0.025884	0.109073	0.3568	0.159376	0.151157									640072586	CUST_9749_PI417174124
RSP_1360		hypothetical protein	-0.118703	0.0034005	0.281992	0.071336	0.117989	0.3732	0.436087	0.041782								Chip RpoH1	640072587	CUST_9752_PI417174124
RSP_1361		hypothetical protein	0.0713561	0.81016	0.0150571	0.8314	0.0307972	0.51114	-0.167554	0.051921									640072588	CUST_9755_PI417174124
RSP_1362		Major facilitator superfamily (MFS) transporter	-0.0121452	0.90272	0.0319494	0.42456	0.00405142	0.8266	-0.168764	0.041905									640072589	CUST_9758_PI417174124
RSP_1363	mepA	penicillin-insensitive murein endopeptidase	-0.327335	0.0159222	-0.204557	0.0103025	-0.053208	0.114922	-0.324578	0.0174786	-0.314539	0.113294							640072590	CUST_9761_PI417174124
RSP_1364		hypothetical protein	-0.102135	0.20918	-0.0798578	0.31356	-0.105551	0.26032	-0.202217	0.092935									640072591	CUST_9764_PI417174124
RSP_1365		hypothetical protein	-0.213429	0.54566	-0.520998	0.0349	-0.758802	0.0106364	-1.11154	0.00060231									640072592	CUST_9767_PI417174124
RSP_1366		hypothetical protein	0.510962	0.0084606	0.650651	0.0066011	0.563465	0.0004405	1.24391	0.00039715					RpoH2 Hexamer				640072593	CUST_9770_PI417174124
RSP_1367		nicotinate phosphoribosyltransferase	-0.0965605	0.133217	-0.140084	0.108002	-0.181333	0.054845	-0.0113015	0.81972	-0.0728865	0.465507							640072594	CUST_9773_PI417174124
RSP_1368	pncA	probable pyrazinamidase/nicotinamidase	-0.140218	0.52976	-0.0873807	0.151482	-0.111094	0.102839	-0.164431	0.071064									640072595	CUST_9776_PI417174124
RSP_1369		Short-chain dehydrogenase/reductase SDR	0.0998565	0.86756	0.107769	0.22122	0.0242083	0.59028	-0.136949	0.78898	-0.0867599	0.228965							640072596	CUST_9779_PI417174124
RSP_1370		Alpha amylase, catalytic subdomain	-0.0321277	0.77766	0.064869	0.092604	0.0693527	0.131825	-0.0315848	0.61888									640072598	CUST_9785_PI417174124
RSP_1371		putative 2-dehydro-3-deoxygalactonokinase	-0.127829	0.5035	-0.139004	0.0079199	-0.126002	0.0032435	-0.059517	0.31756									640072597	CUST_9782_PI417174124
RSP_1372		Major facilitator superfamily (MFS) transporter	-0.141233	0.38926	-0.13103	0.0052644	-0.0581042	0.43806	-0.0450611	0.07016									640072599	CUST_9788_PI417174124
RSP_1373		Major facilitator superfamily (MFS) transporter	-0.0958442	0.60124	-0.0716597	0.115463	-0.141713	0.022882	-0.0724151	0.056543									640072600	CUST_9791_PI417174124
RSP_1374	lpsB	putative lipopolysaccharide core biosynthesis mannosyltransferase protein	-0.134455	0.46352	-0.136355	0.0065563	-0.139311	0.0144416	-0.0705308	0.34218									640072601	CUST_9794_PI417174124
RSP_1375		hypothetical protein	-0.0500678	0.23562	0.0212657	0.77278	-0.0312213	0.0122385	-0.0813079	0.41784									640072602	CUST_9797_PI417174124
RSP_1376	asd	aspartate-semialdehyde dehydrogenase( EC:1.2.1.11 )	-0.0262076	0.5796	-0.456145	0.079476	-0.581608	0.064744	-0.245783	0.139022	-0.133631	0.22137							640072603	CUST_9800_PI417174124
RSP_1377		Carbonic anhydrase	-0.224617	0.33866	-0.0840762	0.41356	-0.194679	0.093202	0.048448	0.34476	-0.242146	0.55068							640072604	CUST_9803_PI417174124
RSP_1378		hypothetical protein	0.0768785	0.59292	-0.0666704	0.51488	-0.144741	0.104297	-0.349014	0.044742									640072605	CUST_9806_PI417174124
RSP_1379		Cytosol aminopeptidase	-0.184277	0.30356	-0.0151008	0.83188	0.0419511	0.74514	-0.00739849	0.949	-0.0761713	0.174041			RpoH2 Heptamer				640072606	CUST_9809_PI417174124
RSP_1380		hypothetical protein	-0.161952	0.73172	-0.488089	0.0069387	-0.356475	0.050461	-0.317632	0.109998					RpoH2 Heptamer				640072607	CUST_9812_PI417174124
RSP_1381		hypothetical protein	0.19239	0.34386	0.108287	0.049457	0.0529886	0.25572	-0.0120761	0.77562									640072608	CUST_9815_PI417174124
RSP_1382		radical SAM superfamily protein	0.17865	0.63402	0.432639	0.0097983	0.371027	0.0041777	0.222919	0.00091886	0.045833	0.554879							640072609	CUST_9818_PI417174124
RSP_1383		hypothetical protein	-0.23704	0.39676	0.214507	0.24984	0.120146	0.54694	0.851945	0.0153239	0.277087	6.47357e-06							640072610	CUST_9821_PI417174124
RSP_1384		hypothetical protein	-0.193485	0.173378	-0.306871	0.0191421	-0.311622	0.0194227	-0.196486	0.12588	-0.760976	0.21666							640072611	CUST_9824_PI417174124
RSP_1385		hypothetical protein	-0.0410431	0.59302	0.0624334	0.185405	0.120859	0.005743	-0.15279	0.61038									640072612	CUST_9827_PI417174124
RSP_1387		AMP nucleosidase( EC:3.2.2.4 )	-0.488312	0.023919	-0.276503	0.0083619	-0.163226	0.062219	0.139568	0.140857	-0.197432	0.337413							640072613	CUST_9830_PI417174124
RSP_1388		DNA-binding protein HU, form N	-0.238232	0.74474	-0.216614	0.057981	-0.165913	0.31416	0.0299138	0.861	-0.0774906	0.149844							640072614	CUST_9833_PI417174124
RSP_1389	aroC	chorismate synthase( EC:4.2.3.5 )	-0.0757684	0.57666	-0.0759357	0.024458	-0.0870582	0.0055621	-0.185132	0.26618	-0.339562	0.0398849							640072616	CUST_9839_PI417174124
RSP_1390		Putative transporter, DMT superfamily	-0.0495634	0.70238	-0.170295	0.0034443	-0.134974	0.049962	0.0270668	0.66984									640072615	CUST_9836_PI417174124
RSP_1391	thiB	ABC thiamine transporter, periplasmic substrate-binding protein	-0.179102	0.29308	-0.399322	0.006698	-0.430288	0.013904	-0.408401	0.024883									640072617	CUST_9842_PI417174124
RSP_1392	thiP	thiamin ABC transporter membrane component	-0.0476864	0.589	-0.112986	0.087158	-0.156273	0.167823	-0.208671	0.104925									640072618	CUST_9845_PI417174124
RSP_1393	thiQ	ABC thiamine transporter, ATPase subunit	-0.100296	0.71566	0.0175379	0.85622	0.0398566	0.70158	-0.227371	0.029137									640072619	CUST_9848_PI417174124
RSP_1394	fbcC	Cytochrome c1 precursor	-0.422763	0.17306	-0.691564	0.0036408	-0.671503	0.0121633	-0.467483	0.0053215	0.0916106	0.632651							640072620	CUST_9851_PI417174124
RSP_1395	fbcB	Cytochrome b	-0.615078	0.091841	-0.671724	0.00023954	-0.622074	0.0035639	-0.434778	0.0028167	-0.439179	0.0125535							640072621	CUST_9854_PI417174124
RSP_1396	fbcF	Ubiquinol-cytochrome C reductase, iron-sulfur protein( EC:1.10.2.2 )	-0.635151	0.25624	-0.590784	0.129816	-0.623256	0.049937	-0.115584	0.31386	-0.457526	0.23902							640072622	CUST_9857_PI417174124
RSP_1397		Glutathione S-transferase	0.39873	0.023596	0.906904	0.00034159	0.788389	0.0066552	0.939664	0.0035831	0.870289	1.19803e-06		2D 1O2		2D RpoH2		Chip RpoH2	640072623	CUST_9860_PI417174124
RSP_1398	rpmJ	ribosomal protein L36	0.0372789	0.8787	0.0693733	0.31794	-0.0814876	0.3269	-0.0452536	0.80786	-0.0113479	0.954747							640072625	CUST_9866_PI417174124
RSP_1399		hypothetical protein	0.52018	0.003516	0.858877	0.0013985	0.729533	0.046104	0.314674	0.032917									640072627	CUST_9868_PI417174124
RSP_1400		DNA polymerase IV	-0.0175388	0.85618	-0.0811101	0.026864	-0.0346221	0.40956	-0.162005	0.073344									640072628	CUST_9871_PI417174124
RSP_1401		Band 7 protein	-0.0843171	0.67946	-0.134139	0.174502	-0.117737	0.36968	0.0308802	0.66692	-0.148247	0.00516397							640072629	CUST_9874_PI417174124
RSP_1403		conserved hypoothetical protein	0.105619	0.136342	0.272458	0.027236	0.253833	0.028863	0.0392296	0.8034									640072631	CUST_9880_PI417174124
RSP_1404		orotidine 5'-phosphate decarboxylase	0.00167042	0.9948	-0.129863	0.111779	-0.194163	0.093456	-0.182658	0.24006	0.0088995	0.878742							640072632	CUST_9883_PI417174124
RSP_1405		ROK family protein	0.029859	0.82184	0.0725462	0.027985	0.0815865	0.090737	-0.0317445	0.4998									640072633	CUST_9886_PI417174124
RSP_1406		hypothetical protein	-0.0973978	0.6324	0.638783	0.0028791	0.393952	0.00038183	0.608683	0.001001								Chip RpoH1	640072634	CUST_9889_PI417174124
RSP_1408	clpB	Chaperone ClpB	0.844174	0.033123	0.450241	0.0035037	0.269639	0.004656	0.382904	0.036583	0.26712	0.000661888						Chip RpoH1	640072635	CUST_9892_PI417174124
RSP_1409		Beta-Ig-H3/Fasciclin	2.81481	0.003458	4.46736	0.0198951	4.58026	0.024361	4.70595	0.00508	2.58904	0.00101298	RpoE						640072636	CUST_9895_PI417174124
RSP_1410		hypothetical protein	0.821237	0.0115847	1.59389	0.00035758	1.30446	0.0023561	1.40539	0.0029029	2.25976	5.94085e-08		2D 1O2		2D RpoH2	2D RpoH1-H2		640072637	CUST_9898_PI417174124
RSP_1411		hypothetical protein	0.691169	0.0098982	1.23317	0.0025379	0.938238	0.0044029	0.285118	0.0018017									640072638	CUST_9901_PI417174124
RSP_1412		TRAP-T family transporter with fused DctQ/DctM subunits	-0.610981	0.146183	-1.03658	0.000164463	-0.749131	0.0048188	-0.259605	0.21872									640073478	CUST_12505_PI417174124
RSP_1413		TRAP-T family transporter, periplasmic binding component	-1.15215	0.03552	-1.21336	0.00021765	-0.633191	0.0040428	-0.508613	0.0026991	-0.09455	0.291853							640073479	CUST_12508_PI417174124
RSP_1414		hypothetical protein	-0.0612714	0.156137	0.128815	0.055717	0.145675	0.050957	-0.0453681	0.028577									640073480	CUST_12511_PI417174124
RSP_1415		putative polysaccharide deacetylase	0.160864	0.09932	1.07417	0.00039825	0.980546	0.00052099	1.43281	0.0043238	1.08038	2.48963e-06		2D 1O2	RpoH2 Heptamer	2D RpoH2			640073481	CUST_12514_PI417174124
RSP_1416		hypothetical protein	0.262661	0.082243	0.586638	0.011104	0.649832	0.033217	0.198987	0.02526									640073482	CUST_12517_PI417174124
RSP_1417		hypothetical protein	0.235032	0.054203	0.496003	0.0096775	0.649881	0.0126208	-0.00540983	0.95996									640073483	CUST_12520_PI417174124
RSP_1418		TRAP-T family transporter, large (12 TMs) inner membrane subunit	-1.00076	0.006524	-1.091	0.0076199	-0.629611	0.0092002	-0.138552	0.167265									640073484	CUST_12523_PI417174124
RSP_1419		TRAP-T family transporter, small (4 TMs) inner membrane subunit	-0.935401	0.082718	-0.78829	0.104621	-0.353841	0.078257	-0.466164	0.049464									640073485	CUST_12526_PI417174124
RSP_1420		TRAP-T family transporter, periplasmic binding protein	-1.24202	0.0126558	-0.832311	0.024803	-0.460544	0.028421	-0.31424	0.0188398	-0.120106	0.00642049							640073486	CUST_12529_PI417174124
RSP_1421		hypothetical protein	0.908624	0.045302	1.41624	0.0004833	1.13351	0.0035361	1.89942	0.028418					RpoH2 Hexamer			Chip RpoH1-2	640073487	CUST_12532_PI417174124
RSP_1422		ParB-like nuclease	-0.0598791	0.21224	-0.0724564	0.177838	-0.0256001	0.22622	0.268424	0.104964	0.00448943	0.893977							640073488	CUST_12535_PI417174124
RSP_1423		ParA family ATPase	0.0445463	0.82314	0.0708999	0.41444	0.0693834	0.61588	0.196982	0.0177775	-0.0874537	0.362763							640073489	CUST_12538_PI417174124
RSP_1425		Plasmid replication initiation protein	-0.0738589	0.26252	0.0645646	0.048058	0.0125817	0.042119	-0.0735675	0.26856	-0.864571	0.0329582							640073490	CUST_12541_PI417174124
RSP_1426		RNA-binding region RNP-1	0.0375507	0.6958	-0.154206	0.047882	-0.169117	0.021503	-0.346104	0.079116									640069575	CUST_865_PI417174124
RSP_1427		hypothetical protein	0.32201	0.28374	0.150472	0.125783	-0.0508267	0.63452	-0.194913	0.154323									640069576	CUST_868_PI417174124
RSP_1428		Possible Pre (Mob) type recombination enzyme	0.327176	0.090505	-0.126736	0.0017815	-0.0793778	0.30588	-0.213654	0.0164156									640069577	CUST_871_PI417174124
RSP_1430		hypothetical protein	0.0663481	0.5741	-0.0528988	0.181663	-0.00507234	0.8038	-0.0426515	0.59976									640069578	CUST_874_PI417174124
RSP_1432		hypothetical protein	0.153304	0.197763	-0.0118596	0.65672	0.000992605	0.96904	-0.175583	0.60756									640069579	CUST_877_PI417174124
RSP_1433		hypothetical protein	0.139488	0.102024	0.10235	0.22586	0.064807	0.3038	0.106859	0.091724									640069580	CUST_880_PI417174124
RSP_1434		Putative Zn-dependent oxidoreductase	0.186605	0.2534	0.318961	0.0190249	0.261274	0.0113014	0.281914	0.057975	0.159007	0.129911							640069581	CUST_883_PI417174124
RSP_1435		regulatory protein TetR family	0.0831327	0.86566	0.028538	0.5026	-0.0724536	0.154963	-0.488275	0.46108									640069582	CUST_886_PI417174124
RSP_1436		ABC transporter, duplicated ATPase domains	0.231706	0.089379	0.0129121	0.4989	-0.0417725	0.4995	0.389019	0.58366									640069583	CUST_889_PI417174124
RSP_1437		ABC Fe+3 hydroxamate (ferrichrome) transporter, ATPase subunit	0.00322063	0.96062	-0.11964	0.11702	-0.0564687	0.060284	-0.415247	0.119462									640069584	CUST_892_PI417174124
RSP_1438		ABC Fe+3 hydroxamate (ferrichrome) transporter, fused inner membrane subunits	0.0680355	0.35308	0.0915706	0.147101	0.0753845	0.16974	-0.118326	0.191022									640069585	CUST_895_PI417174124
RSP_1439		ABC Fe+3 hydroxamate (ferrichrome) transporter, periplasmic siderophore binding protein	-0.0147533	0.8984	0.11426	0.034898	0.130555	0.079195	-0.0652577	0.2321									640069586	CUST_898_PI417174124
RSP_1440		TonB dependent, hydroxamate-type ferrisiderophore, outer membrane receptor	0.180122	0.2614	-0.133461	0.050336	-0.100617	0.24922	-0.350173	0.0153603									640069587	CUST_901_PI417174124
RSP_1441		regulatory protein, GntR family	-0.00211027	0.90568	0.0190533	0.68062	-0.0584644	0.24524	-0.216667	0.017963									640069588	CUST_904_PI417174124
RSP_1442		ABC sugar transporter, periplasmic sugar-binding protein	0.0724378	0.6107	-0.0918411	0.042982	-0.021032	0.49638	-0.0453268	0.58852	-0.121677	0.15094							640069589	CUST_907_PI417174124
RSP_1443		ABC sugar transporter, inner membrane subunit	-0.0298951	0.59828	-0.018235	0.68596	-0.0226179	0.47422	0.0708328	0.29172									640069590	CUST_910_PI417174124
RSP_1444		ABC sugar transporter, inner membrane subunit	-0.0297463	0.60914	0.0826361	0.103457	0.0401764	0.34276	-0.0654791	0.61438									640069591	CUST_913_PI417174124
RSP_1445		ABC sugar transporter, ATPase subunit	-0.165286	0.00064205	-0.0261829	0.45422	-0.0181535	0.134735	-0.130579	0.27406	0.0979011	0.272967							640069592	CUST_916_PI417174124
RSP_1446		Putative sugar kinase	0.0927661	0.174843	0.0504375	0.082479	0.0846671	0.0044968	-0.120808	0.143825									640069593	CUST_919_PI417174124
RSP_1447		possible glucosamine--fructose-6-phosphate aminotransferase (isomerizing)( EC:2.6.1.16 )	-0.0049331	0.94562	-0.108285	0.24898	-0.0699559	0.56964	-0.355438	0.0090771									640069594	CUST_922_PI417174124
RSP_1448		putative L-allo-threonine aldolase( EC:4.1.2.5 )	0.0228659	0.8389	-0.0510744	0.041843	-0.0645379	0.133801	-0.113589	0.136321									640069595	CUST_925_PI417174124
RSP_1449		Putative transcriptional regulator of sugar metabolism	-0.146556	0.039181	-0.0826686	0.071717	-0.0908392	0.081238	-0.157725	0.0102378					RpoH2 Heptamer				640069596	CUST_928_PI417174124
RSP_1450		Inositol monophosphatase family protein	-0.00680445	0.9466	-0.17619	0.079178	-0.191098	0.093901	-0.0952495	0.157256									640069597	CUST_931_PI417174124
RSP_1451		ABC peptide/nickel/opine transporter, periplasmic substrate-binding protein	-0.2048	0.153065	-0.186992	0.0099826	-0.165063	0.0179247	-0.0354916	0.65194	-0.0176629	0.861703							640069598	CUST_934_PI417174124
RSP_1452		ABC peptide/nickel/opine transporter, inner membrane subunit	-0.113075	0.062076	-0.0640658	0.43748	-0.0781444	0.122357	-0.166168	0.149075									640069599	CUST_937_PI417174124
RSP_1453		ABC peptide/nickel/opine transporter, inner membrane subunit	-0.151917	0.071441	-0.111884	0.072105	-0.0815286	0.27872	-0.129904	0.0121648									640069600	CUST_940_PI417174124
RSP_1454		ABC peptide/nickel/opine transporter, fused ATPase subunits	-0.0622365	0.61328	-0.0807261	0.040816	-0.102943	0.060362	-0.0676421	0.2906									640069601	CUST_943_PI417174124
RSP_1455		N-carbamoyl-L-amino acid amidohydrolase( EC:3.5.1.6 )	-0.142859	0.49098	0.0802379	0.17626	0.117789	0.080561	-0.204348	0.072238									640069602	CUST_946_PI417174124
RSP_1456		hypothetical protein	0.0123656	0.6153	0.127745	0.0102579	0.168034	0.0028957	-0.123487	0.105522									640069603	CUST_949_PI417174124
RSP_1457		putative choline kinase( EC:2.7.1.32 )	0.110571	0.46916	0.0575508	0.21814	0.0588186	0.45436	-0.221474	0.41656									640069604	CUST_952_PI417174124
RSP_1458		Putative DNA repair enzyme	0.115326	0.21456	0.188467	3.6574e-05	0.167194	0.0311	-0.0828018	0.43148									640069605	CUST_955_PI417174124
RSP_1459		hypothetical protein	-0.066484	0.24074	-0.0479904	0.103877	-0.0276787	0.184939	0.0363407	0.50098	-0.0189865	0.528212							640069607	CUST_961_PI417174124
RSP_1460		hypothetical protein	-0.260143	0.25516	-0.195249	0.156776	-0.287419	0.139401	-0.304507	0.078319	0.0602756	0.545911			RpoH2 Heptamer				640069608	CUST_964_PI417174124
RSP_1461	kdtA	Putative 3-deoxy-D-manno-octulosonic-acid transferase	-0.0375161	0.63676	-0.159939	0.046323	-0.214819	0.147459	-0.125615	0.0242					RpoH2 Heptamer				640069609	CUST_967_PI417174124
RSP_1462	lpxK	Putative Tetraacyldisaccharide-1-P 4'-kinase( EC:2.7.1.130 )	0.0310376	0.51612	0.104684	0.2029	0.0042647	0.9206	0.106528	0.5398					RpoH2 Heptamer				640069610	CUST_970_PI417174124
RSP_1463		Putative acyl-CoA transferase/carnitine dehydratase	0.265762	0.04278	0.417616	0.011037	0.475025	0.0111351	0.0232609	0.6432									640069611	CUST_973_PI417174124
RSP_1464		putative periplasmic thiol-disulphide interchange protein (DsbA family)	0.230317	0.23288	0.721208	0.0019597	0.677812	0.0048642	0.841026	0.028158	0.910989	1.45844e-05		2D 1O2		2D RpoH2			640069612	CUST_976_PI417174124
RSP_1465		hypothetical protein	0.216841	0.023696	0.677967	0.00206	0.581042	0.0041024	0.519971	0.00168018	0.883356	0.00553074							640069613	CUST_979_PI417174124
RSP_1466		Putative mutY, A/G-specific adenine glycosylase( EC:3.2.2.- )	0.53735	0.06396	0.658015	0.00087834	0.487629	0.022417	0.208338	0.0070987								Chip RpoH2	640069614	CUST_982_PI417174124
RSP_1467		possible alkane hydroxylase (fatty acid desaturase)	0.11838	0.22752	0.225569	0.037761	0.104612	0.090541	-0.00533534	0.47164									640069615	CUST_985_PI417174124
RSP_1468		Site-specific DNA-methyltransferase( EC:2.1.1.72 )	-0.628153	0.039123	-1.67735	0.0067234	-1.59658	0.00102423	-0.717218	0.062977	-2.14441	0.000609735							640069616	CUST_988_PI417174124
RSP_1470	rnhB	ribonuclease HII( EC:3.1.26.4 )	0.0373428	0.69258	0.0139329	0.8328	-0.0208155	0.79856	0.00481672	0.83272									640069617	CUST_991_PI417174124
RSP_1471		hypothetical protein	-0.0218966	0.88542	0.0937923	0.186582	0.0793793	0.24122	-0.129249	0.043696									640069618	CUST_994_PI417174124
RSP_1472		hypothetical protein	0.102969	0.128501	0.0945879	0.058536	0.0296215	0.3671	-0.00320102	0.90132	0.0065652	0.959489							640069620	CUST_1000_PI417174124
RSP_1473		hypothetical protein	0.369219	0.100658	0.111583	0.0123008	0.182451	0.056621	-0.0674535	0.2648									640069621	CUST_1003_PI417174124
RSP_1474	nspC	putative carboxynorspermidine decarboxylase protein( EC:4.1.1.- )	0.21108	0.111882	0.135881	0.21094	-0.0179091	0.81664	0.0995879	0.20818	0.218772	0.039822							640069622	CUST_1006_PI417174124
RSP_1475		saccharopine dehydrogenase family( EC:1.1.1.- )	0.544937	0.055738	0.479446	0.0121211	0.173362	0.10104	0.60869	0.0132401	0.49617	0.0369267						Chip RpoH1	640069623	CUST_1009_PI417174124
RSP_1476		Heavy metal-(Cd/Co/Hg/Pb/Zn)-translocating P-type ATPase	0.000167281	0.99914	-0.0475602	0.47678	-0.039045	0.00149734	-0.312403	0.0070847									640069624	CUST_1012_PI417174124
RSP_1478		ABC oligopeptide transporter, fused ATPase subunits	0.0147578	0.9278	0.0353202	0.48482	0.0377399	0.30326	-0.16271	0.04732	-0.600246	0.0163983							640069626	CUST_1017_PI417174124
RSP_1479	OppC	ABC oligopeptide transporter, inner membrane subunit OppC	-0.0753568	0.398	0.0113135	0.158701	0.0608152	0.08324	0.0132057	0.73464									640069627	CUST_1020_PI417174124
RSP_1480	OppB	ABC oligopeptide transporter, inner membrane subunit OppB	-0.242147	0.114341	-0.125304	0.083863	-0.0926195	0.32282	0.0397561	0.49588									640069628	CUST_1023_PI417174124
RSP_1481	OppA	ABC oligopeptide transporter, perplasmic substrate-binding protein OppA	-0.753124	0.151643	-0.147133	0.036759	0.0395387	0.177863	0.113392	0.28388	-0.132911	0.0185239							640069629	CUST_1026_PI417174124
RSP_1483		hypothetical protein	0.00966828	0.93036	0.372083	0.0029043	0.390829	0.004723	-0.00184133	0.97902									640069630	CUST_1029_PI417174124
RSP_1484		hypothetical protein	0.0256513	0.6209	-0.173584	0.092356	-0.225223	0.096342	-0.426654	0.0192172	-0.643674	0.0163892							640069631	CUST_1032_PI417174124
RSP_1485		ATP-dependent RNA helicase	0.0329854	0.67998	-0.632486	0.002804	-0.664368	0.0046814	-0.296556	0.0020973	-0.452515	0.00295195							640069632	CUST_1035_PI417174124
RSP_1486		regulatory protein, TetR family	0.0582778	0.44036	-0.0488297	0.29154	-0.0306362	0.69878	0.159544	0.077918									640069633	CUST_1038_PI417174124
RSP_1487		hypothetical protein	-0.0123212	0.9637	-0.143131	0.0021566	-0.0551206	0.345	-0.0966238	0.172341	0.188799	0.0227358							640069634	CUST_1041_PI417174124
RSP_1488		Possible glyoxalase	-0.0383527	0.52402	-0.0882556	0.110681	-0.0217565	0.41222	-0.54732	0.0178806									640069635	CUST_1044_PI417174124
RSP_1489		Protein containing thioredoxin domain	-0.0735021	0.77428	0.174186	0.22394	-0.0344079	0.79142	0.408733	0.030563	0.129496	0.481394						Chip RpoH1	640069636	CUST_1047_PI417174124
RSP_1490		Putative ATP-dependent protease La, LON	1.11152	0.0060641	1.48309	0.00100192	1.18367	0.00053636	1.10212	0.00159564	1.50726	1.94035e-05						Chip RpoH2	640069637	CUST_1050_PI417174124
RSP_1491		hypothetical protein	1.0908	0.00189821	1.70112	0.0002804	1.61146	0.00029614	1.46658	0.0019995								Chip RpoH2	640069638	CUST_1053_PI417174124
RSP_1492		UbiH/COQ6 monooxygenase family	0.385023	0.0165159	0.788388	0.00177965	0.672583	0.00174238	0.38279	0.0028562								Chip RpoH2	640069639	CUST_1056_PI417174124
RSP_1493		Amidase	0.0396734	0.85848	0.139772	0.0106382	0.139269	0.032398	-0.0313543	0.58946	-0.0502745	0.673368							640069640	CUST_1059_PI417174124
RSP_1494		putative aspartate aminotransferase( EC:2.6.1.17 )	-0.122714	0.32652	-0.384604	0.00864	-0.398398	0.00107855	0.00369813	0.96912	0.23541	0.0737677							640069641	CUST_1062_PI417174124
RSP_1495		Putative cell division protein	-0.0123526	0.87686	-0.222321	0.0150167	-0.314791	0.0113833	0.070259	0.43152	-0.381614	0.0132398							640069642	CUST_1065_PI417174124
RSP_1496		hypothetical protein	-0.210994	0.0193554	0.0851881	0.193978	0.11526	0.192737	-0.0234158	0.70056									640069644	CUST_1071_PI417174124
RSP_1497		Putative outer membrane lipoprotein carrier protein	0.775228	0.069755	0.882353	0.0056811	0.351755	0.0174436	0.722343	0.0102004	1.40057	0.000833632			RpoH2 Hexamer				640069643	CUST_1068_PI417174124
RSP_1498		hypothetical protein	-0.152145	0.037256	0.0491133	0.5675	0.0870245	0.40722	-0.0661641	0.76972									640069645	CUST_1074_PI417174124
RSP_1499		Probable gamma-glutamyltranspeptidase( EC:2.3.2.2 )	-0.0374966	0.94876	0.133447	0.054481	0.218148	0.0050249	-0.064232	0.22394					RpoH2 Heptamer				640069646	CUST_1077_PI417174124
RSP_1500		possible anti-sigma regulatory kinase	0.0494033	0.77338	0.134382	0.31814	0.115437	0.196601	-0.157934	0.5198									640069647	CUST_1080_PI417174124
RSP_1501		Antisigma-factor antagonist (STAS) domain protein	0.174449	0.23544	0.113442	0.51662	0.187041	0.036782	-0.162855	0.65076									640069648	CUST_1083_PI417174124
RSP_1502		GAF domain protein	-0.0465852	0.70778	0.122589	0.097321	0.207709	0.077303	0.142484	0.026943					RpoH2 Hexamer				640069649	CUST_1086_PI417174124
RSP_1503		hypothetical protein	0.135339	0.0117618	0.146329	0.047961	0.179199	0.030876	-0.0630913	0.76546									640069650	CUST_1089_PI417174124
RSP_1504		hypothetical protein	0.128598	0.30208	-0.0675512	0.67792	-0.0631582	0.79448	-0.301965	0.3653									640069651	CUST_1092_PI417174124
RSP_1505		Putative Metallo-phosphoesterase	0.0456001	0.74574	0.153365	0.02942	0.132834	0.0088979	0.292901	0.062578									640069653	CUST_1098_PI417174124
RSP_1506		Pseudouridine synthase, Rlu	0.0933526	0.6135	-0.0407334	0.38638	-0.0691243	0.3475	-0.389804	0.02438	-0.100524	0.301072							640069652	CUST_1095_PI417174124
RSP_1507		Aldehyde dehydrogenase( EC:1.2.1.3 )	-0.225879	0.2853	-0.0881148	0.23848	-0.0796343	0.2385	0.140622	0.143002	0.0227212	0.937147		2D 1O2		2D RpoH2			640069654	CUST_1101_PI417174124
RSP_1508		Uncharacterized HemY-like membrane protein	-0.419165	0.301	-0.332047	0.0031201	-0.135251	0.074239	-0.0609108	0.49234	-0.316009	0.00825344			RpoH2 Heptamer				640069656	CUST_1104_PI417174124
RSP_1509		Glycoprotease (M22) metalloprotease( EC:3.4.24.57 )	0.0323329	0.79824	0.0774933	0.11258	0.0152364	0.24734	-0.151716	0.0118759									640069659	CUST_1113_PI417174124
RSP_1510		Putative glycerol-3-phosphate dehydrogenase (NAD(P)+)( EC:1.1.1.94 )	0.145361	0.07666	0.108089	0.030558	0.0222597	0.61288	-0.08361	0.054379									640069660	CUST_1116_PI417174124
RSP_1511		hypothetical protein	0.047402	0.62214	-0.13586	0.080297	-0.0966203	0.025401	-0.286206	0.024136									640069661	CUST_1119_PI417174124
RSP_1512		hypothetical protein	-0.00837487	0.94438	-0.172212	0.030324	-0.160698	0.039102	-0.345048	0.066522	0.00559636	0.909879							640069662	CUST_1122_PI417174124
RSP_1513	trpB	tryptophan synthase subunit beta( EC:4.2.1.20 )	-0.271575	0.123596	-0.203104	0.0033618	-0.187579	0.023903	-0.0647487	0.21536	-0.128372	0.377165							640069663	CUST_1125_PI417174124
RSP_1514	ahcY	S-adenosyl-L-homocysteine hydrolase( EC:3.3.1.1 )	-0.300428	0.110121	-0.244191	0.108544	-0.377418	0.054117	-0.0936248	0.59868	-0.194395	0.0751425							640069664	CUST_1128_PI417174124
RSP_1515		Hypothetical protein of glycosyl transferase family	0.018713	0.90902	-0.0136376	0.85194	-0.0956759	0.22486	-0.269371	0.194043									640069665	CUST_1131_PI417174124
RSP_1516		putative S-adenosyl L-homocystein hydrolase	0.0856714	0.53536	-0.119714	0.22246	-0.0771062	0.069299	-0.355868	0.072099									640069666	CUST_1134_PI417174124
RSP_1517	spbA	Histone-like protein of HNS family	-0.674266	0.0144635	-0.56218	0.0179607	-0.647731	0.0109646	-0.29405	0.040057	0.0979092	0.00184769							640069667	CUST_1137_PI417174124
RSP_1518	prrA	PrrA (RegA), Response regulator involved in oxygen regulation of photosynthesis genes	-0.659889	0.0119374	-1.46291	0.0008395	-1.08467	0.00194481	-0.771357	0.0092985	-0.245516	0.399417							640069668	CUST_1140_PI417174124
RSP_1519	prrC	PrrC	-0.488068	0.023897	-0.699108	0.020781	-0.52739	0.0130199	-0.590512	0.035544	-0.00194245	0.973727							640069669	CUST_1143_PI417174124
RSP_1520	prrB	Sensor histidine kinase PrrB (RegB)	-0.125889	0.4316	0.023376	0.53922	-0.00944333	0.88938	-0.041571	0.5346									640069670	CUST_1146_PI417174124
RSP_1521		hypothetical protein	0.125151	0.67306	0.161948	0.057805	0.16399	0.0102238	-0.114979	0.074656									640069671	CUST_1149_PI417174124
RSP_1522		hypothetical protein	-0.158596	0.052903	0.0631206	0.32416	0.0840071	0.159175	-0.187664	0.0249									640069672	CUST_1152_PI417174124
RSP_1523		hypothetical protein	-0.0538022	0.189441	-0.155452	0.06312	-0.107898	0.076695	-0.288069	0.0048581									640069673	CUST_1155_PI417174124
RSP_1524		Nucleotidyltransferase family protein	-0.14474	0.25848	-0.103936	0.030818	-0.104402	0.136044	-0.140939	0.123598									640069674	CUST_1158_PI417174124
RSP_1525		putative Helicase/Exonuclease	-0.0571458	0.152642	0.0601806	0.2214	0.0835424	0.0154801	-0.27919	0.04482									640069675	CUST_1161_PI417174124
RSP_1527		Helicase, UvrD/Rep family	-0.0777023	0.068539	-0.0181996	0.6805	-0.0593994	0.37226	-0.374084	0.0155784	-0.593895	0.14627							640069676	CUST_1164_PI417174124
RSP_1529	trxA	Thioredoxin	0.0314053	0.9011	0.10866	0.0081164	-0.16133	0.0145427	0.472256	0.0193404	0.299306	0.217521						Chip RpoH1	640069677	CUST_1167_PI417174124
RSP_1530		hypothetical protein	0.12312	0.49112	0.0732477	0.191959	0.0377578	0.2124	-0.045026	0.41958									640069678	CUST_1170_PI417174124
RSP_1531		ATP-dependent protease peptidase subunit	0.487231	0.026939	0.246638	0.0130182	-0.0168872	0.162557	0.0950797	0.69918	0.619044	0.00212442						Chip RpoH1	640069679	CUST_1173_PI417174124
RSP_1532		ATP-dependent protease ATP-binding subunit	0.819751	0.032996	0.143953	0.022783	-0.108819	0.04646	0.0221938	0.4478	0.43809	0.000781489					2D RpoH1-H2	Chip RpoH1	640069680	CUST_1176_PI417174124
RSP_1533		putative alginate O-acetyltransferase	-0.0539541	0.585			0.0207488	0.58286											640069681	CUST_1179_PI417174124
RSP_1534		putative acyl carrier protein	0.3507	0.57086	0.337596	0.023979	0.41887	0.0095638	-0.541831	0.25048									640069682	CUST_1182_PI417174124
RSP_1535		hypothetical protein	0.141984	0.0084804	0.42678	0.0088818	0.489631	0.058739	-0.20978	0.184224									640069683	CUST_1185_PI417174124
RSP_1536		conserved hypothetical protein that may be involved in lipid metabolism	-0.1097	0.43702	-0.241335	0.002176	-0.189338	7.9305e-05	-0.30008	0.151479									640069685	CUST_1191_PI417174124
RSP_1537		hypothetical protein	-0.10634	0.52182	0.0839055	0.104225	0.0548404	0.27398	-0.0303535	0.78284									640069686	CUST_1194_PI417174124
RSP_1538		probable glucose-1-phosphate cytidylyltransferase( EC:2.7.7.33 )	-0.0405313	0.6827	0.105743	0.0090216	0.121537	0.025758	0.20509	0.00167996	0.362984	0.00162935							640069687	CUST_1197_PI417174124
RSP_1539		Glycosyl transferase, family 2	-0.172363	0.25138	-0.105006	0.140544	-0.0631743	0.23472	0.028254	0.66342									640069688	CUST_1200_PI417174124
RSP_1540		Predicted secreted hydrolase	0.6558	0.0020025	1.16289	0.00103757	1.00432	0.0024797	0.420275	0.0052013	1.6286	1.67576e-05							640069689	CUST_1203_PI417174124
RSP_1541		Putative ABC transporter, fused inner membrane subunits	0.420039	0.27672	0.566208	0.00159537	0.407217	0.00114317	-0.284682	0.023642									640069690	CUST_1206_PI417174124
RSP_1542		ABC transporter, ATPase subunit	0.895727	0.0104359	1.39559	0.00058187	1.22839	0.00025988	0.638591	0.028936								Chip RpoH2	640069691	CUST_1209_PI417174124
RSP_1543		hypothetical protein	0.193214	0.023198	0.0708165	0.077018	0.049196	0.39894	-0.0749313	0.143784									640069692	CUST_1212_PI417174124
RSP_1544		hypothetical signal peptide protein	0.134954	0.082204	0.0691227	0.123723	0.0547372	0.43188	-0.155749	0.061239									640069693	CUST_1215_PI417174124
RSP_1545		Probable thiol oxidoreductase with 2 cytochrome c heme-binding sites	0.641432	0.3234	0.948744	0.00173874	0.730964	0.0020017	0.18264	0.0107209									640069694	CUST_1218_PI417174124
RSP_1546	bfr	Bacterioferritin	1.1353	0.0023613	1.78738	1.73892e-05	1.60376	0.00170266	1.51218	0.0035378	2.22056	0.00124273						Chip RpoH2	640069695	CUST_1221_PI417174124
RSP_1547		probable bacterioferritin-associated ferredoxin	0.0489347	0.44002	-0.0240509	0.8246	0.151119	0.188884	0.0851724	0.095024									640069696	CUST_1224_PI417174124
RSP_1548		putative iron-regulated protein	0.100261	0.4198	0.0924922	0.2508	0.291018	0.08468	0.528879	0.0122242									640069697	CUST_1227_PI417174124
RSP_1549		hypothetical protein	0.491162	0.102356	0.431399	0.013844	0.114263	0.162802	0.393678	0.0055648								Chip RpoH1	640069699	CUST_1233_PI417174124
RSP_1550		regulatory proteins, IclR family	-0.111583	0.30116	-0.0990886	0.153822	-0.0886668	0.148201	-0.295941	0.052238									640069700	CUST_1236_PI417174124
RSP_1551		putative glyoxalase family protein	-0.614432	0.023701	-0.515618	0.0046009	-0.232056	0.0061788	-0.0736841	0.23948									640069701	CUST_1239_PI417174124
RSP_1552		ureidoglycolate hydrolase( EC:3.5.3.19 )	-0.0150324	0.93896	0.00236352	0.96388	0.189696	0.0069382	-0.336655	0.011238									640069702	CUST_1242_PI417174124
RSP_1553		Probable glyoxylate induced protein	-0.216262	0.032516	-0.194208	0.075903	-0.0679636	0.33572	0.0191605	0.55406									640069703	CUST_1245_PI417174124
RSP_1554		Possible polysaccharide deacetylase	-0.170689	0.05278	-0.0167847	0.39452	0.0285357	0.48708	-0.0045849	0.88266									640069704	CUST_1248_PI417174124
RSP_1555		Transthyretin-like protein	-0.100962	0.102476	0.0500404	0.3638	0.064109	0.3183	-0.0401138	0.73046									640069705	CUST_1251_PI417174124
RSP_1556	puc2B	light-harvesting complex, beta subunit	-1.5739	0.49002	-0.289324	0.071279	-0.404825	0.042945	-0.509879	0.0048977									640069706	CUST_1254_PI417174124
RSP_1558		2-dehydropantoate 2-reductase	-0.0157197	0.90724	-0.106299	0.5463	0.0401775	0.41168	-0.144994	0.3378	-0.0634258	0.491403							640069709	CUST_1262_PI417174124
RSP_1559	icd	isocitrate dehydrogenase( EC:1.1.1.42 )	-0.488623	0.0048159	-0.611807	0.0009232	-0.579152	9.745e-05	-0.522067	0.032697	-0.0375269	0.569116							640069708	CUST_1259_PI417174124
RSP_1561		AMP-forming acyl-CoA synthetase/ligase	-0.108119	0.36616	-0.0575895	0.081737	-0.00404612	0.94518	-0.0381597	0.64338	-0.0277906	0.808754							640069710	CUST_1265_PI417174124
RSP_1562		fumarylacetoacetate hydrolase family protein	-0.0873154	0.36714	-0.176319	0.020455	-0.221877	0.0186001	0.0197612	0.62082	-0.1847	0.602273							640069711	CUST_1268_PI417174124
RSP_1563		putative oxidoreductase	0.279309	0.03264	0.156043	0.007124	0.0554801	0.39002	0.0770144	0.00142308								Chip RpoH1	640069712	CUST_1271_PI417174124
RSP_1564		Putative transmembrane transport protein	0.183358	0.44246	0.340562	0.036678	0.0938538	0.056175	0.187191	0.023518								Chip RpoH1	640069713	CUST_1274_PI417174124
RSP_1565	appA	AppA, antirepressor of ppsR, sensor of blue light	-1.08953	0.31952	-0.73796	0.0196996	-0.0681133	0.56286	-0.142342	0.27782									640069714	CUST_1277_PI417174124
RSP_1566		hypothetical protein	0.0471578	0.82878	0.115795	0.048684	0.16537	0.044875	-0.0555003	0.8625									640069715	CUST_1280_PI417174124
RSP_1567		Probable sensory transduction histidine kinase	-0.0680649	0.044803	0.00555483	0.80598	0.0528333	0.2146	-0.137469	0.187162					RpoH2 Heptamer				640069716	CUST_1283_PI417174124
RSP_1568		Glutamine synthetase( EC:6.3.1.2 )	-0.142737	0.0112818	-0.378477	0.004696	-0.379999	0.0072564	-0.0546322	0.055423									640069717	CUST_1286_PI417174124
RSP_1569		glutamate-1-semialdehyde 2,1-aminomutase	-0.0796796	0.39366	-0.558976	0.0193829	-0.578026	0.0153828	-0.206277	0.127745									640069718	CUST_1289_PI417174124
RSP_1570	purK	Phosphoribosylaminoimidazole carboxylase, ATPase subunit( EC:4.1.1.21 )	0.00384503	0.97666	-0.237608	0.066963	-0.230093	0.05172	-0.256733	0.0065968	0.191565	0.473956							640069719	CUST_1292_PI417174124
RSP_1571	purE	Phosphoribosylaminoimidazole carboxylase, catalytic subunit( EC:4.1.1.21 )	-0.17775	0.029418	-0.268519	0.0148036	-0.269604	0.00152367	0.0644706	0.4092	0.132707	0.258556							640069720	CUST_1295_PI417174124
RSP_1572		Heat shock protein, Hsp20 family	0.421292	0.020977	0.643359	0.00111564	0.513803	0.00056466	0.683533	0.0091243								Chip RpoH1	640069722	CUST_1301_PI417174124
RSP_1573		hypothetical protein	0.627138	0.0094767	0.639085	0.0048038	0.552611	0.0038445	0.534324	0.0023994								Chip RpoH1	640069723	CUST_1304_PI417174124
RSP_1574		Cytochrome b562	-0.438621	0.61682	0.043631	0.5234	-0.0432013	0.42662	0.0575873	0.30496									640069724	CUST_1307_PI417174124
RSP_1575	sopT	binfunctional sulfate adenylyltransferase subunit 1/adenylylsulfate kinase protein( EC:2.7.7.4 )	0.345152	0.1693	-0.280923	0.118443	-0.406255	0.083865	-0.235632	0.17004	-0.105122	0.178458							640069725	CUST_1310_PI417174124
RSP_1576	trxB	Thioredoxin reductase( EC:1.8.1.9 )	0.329396	0.044076	0.118326	0.037143	-0.0645945	0.46212	-0.0287599	0.6594	0.0634725	0.63057						Chip RpoH1	640069726	CUST_1313_PI417174124
RSP_1577	putR	Proline dehydrogenase transcriptional activator	-0.268307	0.088502	-0.179866	0.065143	-0.107962	0.09258	-0.0322144	0.8077	0.0113632	0.967621							640069727	CUST_1316_PI417174124
RSP_1578		conserved hypothetical protein TIGR00726	-0.00142202	0.99604	0.210671	0.0035769	0.301951	0.0026046	0.0641208	0.67624									640069728	CUST_1319_PI417174124
RSP_1579		hypothetical protein	0.156529	0.138697	0.245162	0.0070807	0.147852	0.130117	-0.205609	0.082439									640069729	CUST_1322_PI417174124
RSP_1580	lgt	Prolipoprotein diacylglyceryl transferase( EC:2.4.99.- )	0.147402	0.27614	0.219701	0.073376	0.112688	0.28308	-0.0517738	0.7971									640069730	CUST_1325_PI417174124
RSP_1581		hypothetical protein	0.429678	0.071541	0.410656	0.017036	-0.0979436	0.32442	0.360477	0.055183	0.354789	0.000452616						Chip RpoH1	640069731	CUST_1328_PI417174124
RSP_1582		Putative sulfate transporter/antisigma-factor antagonist	0.0258019	0.89044	-0.104507	0.1862	-0.077201	0.41802	-0.320517	0.103505					RpoH2 Heptamer				640069732	CUST_1331_PI417174124
RSP_1583	cheY3	Chemotaxis response regulator, CheY3	0.00734167	0.96236	-0.298125	0.2106	-0.35222	0.042576	-0.220782	0.00199536					RpoH2 Heptamer				640069733	CUST_1334_PI417174124
RSP_1584	cheA2	Chemotaxis histidine protein kinase( EC:2.7.3.- )	-0.0871243	0.168017	-0.496639	0.0024593	-0.537248	0.0073604	-0.589345	0.0144234					RpoH2 Heptamer				640069734	CUST_1337_PI417174124
RSP_1585	cheW2	Chemotaxis protein, CheW2	-0.162334	0.071161	-0.40366	0.0190623	-0.482538	0.0090032	-0.554397	0.052545					RpoH2 Heptamer				640069735	CUST_1340_PI417174124
RSP_1586	cheW3	Chemotaxis protein, CheW3	-0.216669	0.02418	-0.423328	0.00073693	-0.479661	0.002516	-0.352451	0.019083									640069736	CUST_1343_PI417174124
RSP_1587	cheR2	Chemotaxis methyltransferase, CheR2( EC:2.1.1.80 )	-0.198969	0.064702	-0.433673	0.00153892	-0.469476	0.0004185	-0.142638	0.061815									640069737	CUST_1346_PI417174124
RSP_1588	cheB1	chemotaxis methylesterase, CheB1( EC:3.1.1.61 )	-0.0995802	0.25058	-0.325046	0.0046643	-0.342069	0.0052804	-0.156913	0.036096									640069738	CUST_1349_PI417174124
RSP_1589	tlpC	Transducer-like protein, TlpC	-0.118324	0.041321	-0.378014	0.047722	-0.492385	0.0134574	-0.252309	0.048095									640069739	CUST_1352_PI417174124
RSP_1590		two component, sigma54 specific, transcriptional regulator, fis family	-0.172363	0.057079	-0.202153	0.0160442	-0.159535	0.0113767	-0.114595	0.0170378	-0.337678	0.00774161							640069741	CUST_1358_PI417174124
RSP_1591		Predicted Glutathione S-transferase	1.545	0.039242	1.92046	4.2097e-05	1.9164	6.1733e-05	1.52148	0.0050195				2D 1O2	RpoH2 Hexamer	2D RpoH2		Chip RpoH2	640069740	CUST_1355_PI417174124
RSP_1592	acsA	Possible acyl-CoA sythetase( EC:6.2.1.1 )	-0.274682	0.056702	-0.21957	0.023841	-0.260873	0.19602	0.0641896	0.076897	-0.269445	0.0379391							640069743	CUST_1364_PI417174124
RSP_1593		phosphate acetyltransferase( EC:1.1.1.39 )	-0.488625	0.0111841	-0.323604	0.0124606	-0.271988	0.028402	-0.0641404	0.30078	-0.31622	0.0233502							640069744	CUST_1367_PI417174124
RSP_1594	cdd	Cytidine deaminase( EC:3.5.4.5 )	-0.166488	0.022378	0.0838544	0.045816	0.155427	0.053596	-0.0703812	0.63614									640069745	CUST_1370_PI417174124
RSP_1595		thymidine phosphorylase( EC:2.4.2.4 )	-0.134524	0.44554	-0.0795676	0.021277	-0.0627245	0.013082	-0.0699837	0.47786	-0.187109	0.367523							640069746	CUST_1373_PI417174124
RSP_1596	deoB	phosphopentomutase( EC:5.4.2.7 )	-0.283606	0.0196629	-0.198478	0.056019	-0.132995	0.11852	-0.221766	0.119144									640069747	CUST_1376_PI417174124
RSP_1597	add	adenosine deaminase( EC:3.5.4.4 )	-0.220948	0.0139615	-0.196229	0.0037372	-0.152356	0.0041049	-0.104876	0.10354	0.0721503	0.388074							640069748	CUST_1379_PI417174124
RSP_1598		putative uracil phosphoribosyltransferase	-0.243638	0.0059772	-0.3317	0.0148388	-0.27147	0.0055767	-0.332116	0.0056823	0.206368	0.128886							640069749	CUST_1382_PI417174124
RSP_1599		AMP-binding protein	-0.10809	0.5856	-0.0698529	0.4562	-0.0221129	0.76018	-0.0747006	0.133105	-0.306569	0.0104604							640069752	CUST_1391_PI417174124
RSP_1600		possible transporter, DME family, DMT superfamily	-0.077544	0.59288	0.0519937	0.55214	0.00534567	0.91884	-0.109854	0.037403									640069753	CUST_1394_PI417174124
RSP_1601		hypothetical protein	0.113629	0.137178	0.0939331	0.020156	0.107748	0.097616	-0.0534435	0.32684									640069754	CUST_1397_PI417174124
RSP_1602		TRAP-T family transporter, DctM (12TMs) subunit	-0.00738101	0.9292	0.17195	0.022861	0.185265	0.0134168	0.0571639	0.27024									640069755	CUST_1400_PI417174124
RSP_1604		TRAP-T family transporter, DctQ (4TMs) subunit	0.0678666	0.039264	0.147126	0.0139552	0.0837617	0.23516	-0.0173163	0.77456									640069756	CUST_1403_PI417174124
RSP_1605		TRAP-T family transporter, periplasmic binding protein, DctP	0.0171697	0.83784	-0.0758087	0.22474	-0.0330876	0.161442	-0.0933229	0.26792	0.134374	0.0148772							640069757	CUST_1406_PI417174124
RSP_1606		Putative regulatory protein, GntR family	-0.0551223	0.66704	0.0677791	0.49422	2.7837e-05	0.9997	-0.0138852	0.72708									640069758	CUST_1409_PI417174124
RSP_1607		Putative regulatory protein, GntR family	-0.0590292	0.61142	0.0884864	0.021465	0.153005	0.099541	0.146679	0.0088378									640069759	CUST_1412_PI417174124
RSP_1608		Putative Zn-dependent dehydrogenase	0.0413446	0.57596	0.187482	0.0141592	0.192216	0.00108034	0.388651	0.004099	-0.0162798	0.766144							640069760	CUST_1415_PI417174124
RSP_1609		Putative altronate dehydrogenase	0.0517021	0.37132	0.237008	0.00108238	0.231532	0.03444	0.254133	0.0041225									640069761	CUST_1418_PI417174124
RSP_1610		altronate hydrolase( EC:4.2.1.7 )	0.118283	0.69598	0.155953	0.057944	0.305838	0.044144	-0.00478466	0.8637	0.221626	0.0529526							640069762	CUST_1421_PI417174124
RSP_1611		sensor histidine kinase	0.148924	0.113683	0.210408	0.027363	0.344258	0.0075205	-0.0785047	0.51454									640069763	CUST_1424_PI417174124
RSP_1612		Sigma-54 dependent transcriptional regulator	-0.0982605	0.23156	-0.110947	0.092017	-0.162934	0.0145181	-0.209384	0.030938									640069764	CUST_1427_PI417174124
RSP_1613		TRAP-T family transporter, DctP subunit	-1.04179	0.030442	-0.821301	0.0022998	0.0701919	0.41798	0.0921158	0.176901	0.118637	0.0638477							640069765	CUST_1430_PI417174124
RSP_1614		TRAP-T family transporter with fused DctQ/DctM subunits	-0.412447	0.02744	-0.466908	0.0024784	-0.0958936	0.12448	0.0867772	0.0227									640069766	CUST_1433_PI417174124
RSP_1615		hypothetical protein	-0.0662823	0.64978	-0.338896	0.027643	-0.127627	0.060578	-0.165091	0.5685								Chip RpoH1	640069767	CUST_1436_PI417174124
RSP_1616		hypothetical protein	0.0860661	0.72122	-0.0372375	0.148901	-0.116951	0.174719	-0.333361	0.003658									640069768	CUST_1439_PI417174124
RSP_1618		hypothetical protein	0.000752694	0.99538	0.00827314	0.8213	0.0840975	0.082477	-0.0113273	0.90646									640069770	CUST_1442_PI417174124
RSP_1619		hypothetical protein	0.0345675	0.89022	0.206554	0.0024393	0.510243	0.0097423	-0.366436	0.042222									640069772	CUST_1448_PI417174124
RSP_1620		hypothetical protein	0.0321	0.91308	0.0635583	0.30756	0.113324	0.06986	0.0115659	0.8625									640069773	CUST_1451_PI417174124
RSP_1621		Deoxyguanosinetriphosphate triphosphohydrolase-like protein	-0.0296431	0.80646	-0.134795	0.109642	-0.266923	0.021881	-0.381245	0.029683	0.0232171	0.581648							640069774	CUST_1454_PI417174124
RSP_1622		Putative DNA-binding protein	-0.123081	0.41094	-0.289849	0.0098211	-0.333498	0.009221	-0.0644393	0.48392	-0.216977	0.328742							640069776	CUST_1460_PI417174124
RSP_1623		hypothetical protein	0.0286253	0.81968	-0.203913	0.0030395	-0.325643	0.0090157	-0.1166	0.41316									640069775	CUST_1457_PI417174124
RSP_1624		hypothetical protein	-0.34245	0.041536	-0.460638	0.004601	-0.253511	0.0063813	0.0684879	0.48092									640069777	CUST_1463_PI417174124
RSP_1625		hypothetical protein	-0.0494662	0.3855	0.127317	0.66206	-0.0672535	0.77682	-0.449541	0.30484									640069778	CUST_1466_PI417174124
RSP_1626		hypothetical protein	0.0909983	0.082696	0.092909	0.70532	-0.00365969	0.98994	-0.602147	0.067841									640069779	CUST_1469_PI417174124
RSP_1627		Putative N-6 adenine-specific DNA methylase	-0.0720586	0.0029173	0.109407	0.43822	0.0197927	0.86126	-0.200852	0.058296									640069780	CUST_1472_PI417174124
RSP_1628		possible sensor histidine protein kinase	-0.167699	0.22318	-0.0961334	0.50968	-0.130211	0.40624	0.190544	0.059441	0.0469475	0.549523							640069781	CUST_1475_PI417174124
RSP_1629		response regulator receiver domain protein	0.0388095	0.69466	0.0216586	0.26082	0.00274775	0.87534	-0.0226741	0.76568									640069782	CUST_1478_PI417174124
RSP_1630		hypothetical protein	0.112201	0.40768	0.114669	0.4299	0.0434403	0.74378	-0.308922	0.065101									640069783	CUST_1481_PI417174124
RSP_1631		hypothetical protein	0.0359934	0.85684	0.031213	0.75878	-0.0197275	0.83098	-0.373672	0.105178									640069784	CUST_1484_PI417174124
RSP_1632		hypothetical protein	-0.0531221	0.73956	-0.0760101	0.5688	-0.0625371	0.77382	-0.232991	0.109435									640069785	CUST_1487_PI417174124
RSP_1633		hypothetical protein	0.0352754	0.6157	0.22728	0.2469	0.208381	0.35306	-0.433042	0.039262									640069786	CUST_1490_PI417174124
RSP_1635		hypothetical protein	-0.0329126	0.80878	0.0332483	0.66462	0.00825688	0.9505	-0.387421	0.0105605									640069787	CUST_1493_PI417174124
RSP_1636		phage-related protein, probable phage tail tape meausure protein, lambda family	0.250111	0.26544	0.105042	0.096541	-0.00750572	0.7101	-0.358014	0.0157356									640069788	CUST_1496_PI417174124
RSP_1637		hypothetical protein	0.100576	0.058919	0.23906	0.091119	0.194304	0.120875	-0.072829	0.24038									640069789	CUST_1499_PI417174124
RSP_1638		hypothetical protein	0.258003	0.40018	0.242769	0.168202	0.22422	0.158063	-0.13206	0.34554									640069790	CUST_1502_PI417174124
RSP_1639		hypothetical protein	0.0636855	0.90368	-0.143484	0.153377	-0.19637	0.00173568	-0.511554	0.0165249									640069791	CUST_1505_PI417174124
RSP_1640		hypothetical protein	0.13434	0.30908	0.0977069	0.22656	0.126791	0.101505	-0.17045	0.22192									640069794	CUST_1513_PI417174124
RSP_1641		hypothetical protein	0.442372	0.038576	0.222192	0.053164	0.207813	0.045319	0.0199234	0.6025									640069795	CUST_1516_PI417174124
RSP_1643		hypothetical protein	0.155358	0.148555	0.162296	0.042102	0.105773	0.0103567	0.00147959	0.90918									640069796	CUST_1519_PI417174124
RSP_1644		hypothetical protein	-0.00226931	0.98594	0.0961536	0.082099	0.0767828	0.2223	-0.102621	0.068576									640069797	CUST_1522_PI417174124
RSP_1645		putative phage-related protein	0.0754634	0.21278	0.0141614	0.84534	-0.0554306	0.63534	-0.308145	0.037781									640069798	CUST_1525_PI417174124
RSP_1646		possible transmembrane protein	0.0562146	0.3742	0.106343	0.148818	0.0844652	0.112184	-0.0466062	0.4441									640069799	CUST_1528_PI417174124
RSP_1647		probable peptidase	0.0640587	0.109355	0.227577	0.095681	0.163723	0.32316	-0.119147	0.76538									640069800	CUST_1531_PI417174124
RSP_1648		hypothetical protein	0.210887	0.02492	0.197451	0.07554	0.101496	0.122241	-0.157128	0.22592									640069801	CUST_1534_PI417174124
RSP_1649		Possible transporter, DMT superfamily	0.00266587	0.98242	-0.110036	0.089183	-0.0968242	0.051739	-0.387418	0.21998									640069802	CUST_1537_PI417174124
RSP_1650		hypothetical protein	0.109282	0.67064	0.128963	0.047944	0.155174	0.015036	-0.217228	0.29178									640069803	CUST_1540_PI417174124
RSP_1651		hypothetical protein	0.0394088	0.59742	0.277583	0.0150574	0.367852	0.191838	-0.0741599	0.27766									640069804	CUST_1543_PI417174124
RSP_1652		hypothetical protein	0.317152	0.2496	0.124301	0.08318	0.25215	0.3281	-0.129673	0.24292									640069805	CUST_1546_PI417174124
RSP_1653		hypothetical protein	0.040557	0.83526	-0.23962	0.088301	-0.25871	0.00191676	-0.525443	0.034284	0.210358	0.485719							640069806	CUST_1549_PI417174124
RSP_1654		hypothetical protein	0.189594	0.55838	0.113568	0.21532	0.188459	0.002842	-0.314609	0.0149765									640069807	CUST_1552_PI417174124
RSP_1655		hypothetical protein	0.0365605	0.87788	0.141033	0.11422	0.0738713	0.03134	-0.124808	0.029459									640069809	CUST_1558_PI417174124
RSP_1656		hypothetical protein	-0.0196863	0.94414	-0.0217284	0.4087	0.0269019	0.0151781	-0.0496399	0.27372									640069811	CUST_1564_PI417174124
RSP_1657		hypothetical protein	-0.215438	0.049079	0.0998151	0.7233	-0.0169935	0.9556	-0.64804	0.066942									640069812	CUST_1567_PI417174124
RSP_1658		hypothetical protein	0.0322398	0.50474	0.133478	0.35054	0.0680952	0.61356	-0.298732	0.061765									640069813	CUST_1570_PI417174124
RSP_1659		hypothetical protein	0.201648	0.079019	-0.0185725	0.6553	0.0204835	0.5716	-0.192267	0.54534									640069814	CUST_1573_PI417174124
RSP_1660		putative ParB-like nuclease	-0.0792564	0.062521	-0.0101687	0.92548	-0.0338597	0.79994	-0.301	0.0189404									640069815	CUST_1576_PI417174124
RSP_1661		hypothetical protein	-0.106073	0.2315	-0.193896	0.175655	-0.223157	0.21748	-0.631597	0.054496									640069816	CUST_1579_PI417174124
RSP_1662		Integrase/recombinase	0.180382	0.17904	0.00179401	0.9555	0.0508317	0.41768	-0.317038	0.126823									640069818	CUST_1585_PI417174124
RSP_1663		putative transcriptional regulator, LacI family	-0.101544	0.4232	-0.0750937	0.43442	-0.0252872	0.53136	0.027295	0.3607	0.129604	0.370236							640069820	CUST_1588_PI417174124
RSP_1664		hypothetical protein	-0.030051	0.4636	0.240481	0.109779	0.187331	0.059443	-0.0849501	0.0113816									640069821	CUST_1591_PI417174124
RSP_1665		putative RhtB family transporter	-0.0219284	0.74022	0.2864	0.029461	0.276275	0.0190817	0.0507345	0.26412									640069822	CUST_1594_PI417174124
RSP_1666	LytB	4-hydroxy-3-methylbut-2-enyl diphosphate reductase( EC:1.17.1.2 )	-0.0937358	0.56294	0.249086	0.022879	0.154219	0.098056	0.699027	0.00109774	0.0205543	0.599645							640069823	CUST_1597_PI417174124
RSP_1667		hypothetical protein	-0.390822	0.027339	-0.134849	0.100698	-0.00261267	0.97662	-0.0781081	0.41784	0.0461074	0.0522038							640069824	CUST_1600_PI417174124
RSP_1668	FolK	2-amino-4-hydroxy-6- hydroxymethyldihydropteridine pyrophosphokinase( EC:2.7.6.3 )	-0.0521056	0.48034	-0.049984	0.031444	-0.0998607	0.082219	0.062693	0.09084									640069825	CUST_1603_PI417174124
RSP_1669	rpoZ	DNA-directed RNA polymerase omega subunit( EC:2.7.7.6 )	-0.249594	0.20504	0.209742	0.21954	-0.0751055	0.64628	0.513943	0.0151193									640069826	CUST_1606_PI417174124
RSP_1670	spoT/relA	RelA/SpoT family protein( EC:2.7.6.5,EC:3.1.7.2 )	-0.0124293	0.91566	0.0293841	0.52274	-0.105672	0.089505	-0.0104385	0.89924	-0.0492433	0.679186							640069827	CUST_1609_PI417174124
RSP_1671		hypothetical protein	0.0739196	0.138982	0.253581	0.061783	0.199418	0.00075772	0.0354575	0.59762								Chip RpoH1	640069828	CUST_1612_PI417174124
RSP_1672	pdxJ	pyridoxal phosphate biosynthetic protein	-0.0632329	0.62058	0.144459	0.029317	0.0831131	0.20864	0.0304399	0.4478								Chip RpoH1	640069829	CUST_1615_PI417174124
RSP_1673		4'-phosphopantetheinyl transferase( EC:2.7.8.7 )	0.0790713	0.78644	0.00401852	0.85592	0.0764957	0.168579	-0.137066	0.25476									640069830	CUST_1618_PI417174124
RSP_1674		type 1 signal peptidase( EC:3.4.21.89 )	-0.00865995	0.88084	-0.0586516	0.67534	-0.146098	0.086857	-0.0855719	0.3037									640069831	CUST_1621_PI417174124
RSP_1675	rnc	Ribonuclease III( EC:3.1.26.3 )	0.246662	0.189501	0.454206	0.00098	0.573695	0.21368	-0.003147	0.98572	-0.121775	0.176472							640069832	CUST_1624_PI417174124
RSP_1676	era	GTP-binding protein Era	0.189105	0.25686	-0.0836091	0.0046043	-0.144339	0.0087556	-0.149912	0.42434	0.0273231	0.409692							640069833	CUST_1627_PI417174124
RSP_1677		hypothetical protein	0.156128	0.085879	0.0589783	0.29708	0.0246651	0.82706	-0.0259015	0.83318									640069834	CUST_1630_PI417174124
RSP_1678	recO	DNA repair protein RecO	0.0799954	0.34002	0.161545	0.032803	0.194001	0.053522	0.0583676	0.4754									640069835	CUST_1633_PI417174124
RSP_1679		acyl-CoA dehydrogenase( EC:1.3.99.3 )	0.347297	0.012823	-9.14845e-05	0.9949	-0.0362565	0.3833	-0.28055	0.146182	-0.212633	0.0655163							640069836	CUST_1636_PI417174124
RSP_1680	pckA	phosphoenolpyruvate carboxykinase( EC:4.1.1.49 )	0.134829	0.23304	0.158355	0.22242	-0.331755	0.076957	-0.241374	0.137676	-0.0634732	0.426892					2D RpoH1-H2		640069837	CUST_1639_PI417174124
RSP_1681		two-component transcriptional regulator, winged helix family	-0.357551	0.023738	-0.218384	0.018837	-0.0173706	0.7622	-0.0817548	0.197403	-0.16618	0.0662289							640069838	CUST_1642_PI417174124
RSP_1682		Two-component sensor histidine kinase	-0.177173	0.0078216	-0.181834	0.025177	-0.0913949	0.118459	-0.14141	0.43916									640069839	CUST_1645_PI417174124
RSP_1683		putative kinase/phosphatase	-0.114746	0.23668	0.0276279	0.082076	0.00839203	0.83544	-0.0265732	0.6361									640069840	CUST_1648_PI417174124
RSP_1684		hypothetical protein	-0.0518931	0.30464	-0.0629917	0.43596	-0.146478	0.024702	-0.104224	0.045537								Chip RpoH1	640069841	CUST_1651_PI417174124
RSP_1685		PTS system, IIA component	-0.0309987	0.72846	0.0338389	0.100476	-0.0504836	0.38572	0.0472422	0.63886	-0.0665417	0.633441							640069842	CUST_1654_PI417174124
RSP_1686		Putative Phosphocarrier HPr protein	0.0424468	0.82506	0.0901915	0.0113593	0.0736936	0.082785	-0.028206	0.79964	0.190594	0.0203294							640069843	CUST_1657_PI417174124
RSP_1687	hbdA	3-hydroxybutyryl-CoA dehydrogenase( EC:1.1.1.157 )	-0.258137	0.22378	-0.240635	0.056517	-0.208085	0.136158	0.036559	0.52948	-0.018241	0.795019							640069845	CUST_1663_PI417174124
RSP_1688		possible acyltransferase	-0.153425	0.032459	-0.145422	0.049883	-0.169878	0.0156178	-0.0346747	0.59908									640069844	CUST_1660_PI417174124
RSP_1689		hypothetical protein	-0.013361	0.93612	0.193126	0.0053249	0.120131	0.031025	-0.105088	0.096895									640069846	CUST_1666_PI417174124
RSP_1690	etfA	Electron transfer flavoprotein, alpha subunit	0.0729149	0.5906	0.237168	0.0161621	0.184732	0.0092836	0.525417	0.055701	0.164354	0.00480606							640069847	CUST_1669_PI417174124
RSP_1691	etfB	Electron transfer flavoprotein beta-subunit	0.113699	0.085177	0.378245	0.0163391	0.255996	0.058919	0.634711	0.023538	0.0492249	0.717871							640069848	CUST_1672_PI417174124
RSP_1692	pduO	hypothetical protein	0.664471	0.044663	1.18029	0.00051663	1.02997	0.0028804	1.03263	0.0058998								Chip RpoH2	640069849	CUST_1675_PI417174124
RSP_1694		Probable short-chain dehydrogenase/reductase	-0.0166828	0.55536	-0.0440447	0.27168	-0.118592	0.020103	-0.350244	0.23264									640069851	CUST_1681_PI417174124
RSP_1695		hypothetical protein	0.115865	0.63504	0.355908	0.0050437	0.416622	0.063521	-0.08838	0.48368									640069852	CUST_1684_PI417174124
RSP_1696		DNA topoisomerase IV subunit A	0.126971	0.129901	-0.0905535	0.2251	-0.145349	0.130382	-0.244585	0.06978	-0.203439	0.099731							640069853	CUST_1687_PI417174124
RSP_1697		hypothetical protein	-0.0849349	0.121258	-0.151937	0.052577	-0.146767	0.0172242	-0.492529	0.0110974	-0.0407301	0.393933							640069854	CUST_1690_PI417174124
RSP_1699	rpoB	DNA-directed RNA polymerase beta subunit	0.204955	0.24154	-0.130551	0.045396	-0.139652	0.069381	0.60562	0.029724	-0.103539	0.106522							640069864	CUST_1717_PI417174124
RSP_1700	rplL	50S Ribosomal protein L7/L12	0.602722	0.042964	-0.428164	0.0053202	-0.619823	0.0037621	-0.172141	0.21116	0.0373623	0.671808							640069863	CUST_1714_PI417174124
RSP_1701	rplJ	Ribosomal protein L10	0.736837	0.084856	-0.448986	0.0041193	-0.632238	0.0029207	-0.0808131	0.4301	-0.00447199	0.916877							640069862	CUST_1711_PI417174124
RSP_1702	rplA	50S ribosomal protein L1	0.145739	0.052044	-0.525688	0.0013226	-0.663325	0.00123813	-0.30042	0.061924	-0.064494	0.593865							640069861	CUST_1708_PI417174124
RSP_1703	rplK	Ribosomal protein L11	0.0117997	0.86036	-0.612418	0.0151798	-0.801454	0.0106168	-0.071553	0.25852	-0.0718703	0.0513858							640069860	CUST_1705_PI417174124
RSP_1704		Probable transcription antitermination protein NusG	0.0623161	0.51424	-0.416371	0.0194821	-0.626315	0.0088404	0.342651	0.047479	0.0499756	0.181775							640069859	CUST_1702_PI417174124
RSP_1705		Putative preprotein translocase, SecE subunit	-0.158343	0.0031643	-0.060493	0.43828	-0.265654	0.043658	0.162263	0.181943	-0.17787	0.0680528							640069858	CUST_1699_PI417174124
RSP_1706		Putative acetyltransferase	0.181554	0.097178	0.174254	0.0103365	0.232053	0.0176227	0.0603111	0.39496									640069856	CUST_1696_PI417174124
RSP_1707	tufA	Elongation factor Tu (EF-Tu)	0.215955	0.32356	-0.186943	0.0128613	-0.469232	4.025e-05	0.426085	0.135977	0.0576567	0.583772							640069855	CUST_1693_PI417174124
RSP_1708	fusA1	Elongation factor G	0.141807	0.144799	-0.49171	0.022603	-0.676337	0.022679	-0.427636	0.034324	-0.15115	0.136265							640069869	CUST_1732_PI417174124
RSP_1709	rpsG	30S ribosomal protein S7	-0.0267739	0.90254	-0.31632	0.129822	-0.731635	0.038041	-0.428161	0.021896	-0.138799	0.56335							640069868	CUST_1729_PI417174124
RSP_1710	rpsL	30S ribosomal protein S12	-0.156414	0.5674	-0.48155	0.0388	-0.907567	0.0185583	-0.591916	0.0087631	0.0134328	0.917145							640069867	CUST_1726_PI417174124
RSP_1711		Possible transporter, RhaT family, DMT superfamily	-0.0574305	0.82226	-0.159382	0.072055	-0.156703	0.157778	-0.221268	0.041704					RpoH2 Heptamer				640069866	CUST_1723_PI417174124
RSP_1712	rpoC	DNA-directed RNA polymerase beta' subunit	0.367631	0.0131442	-0.311227	0.038485	-0.357512	0.0110806	0.260431	0.043079									640069865	CUST_1720_PI417174124
RSP_1714	tufA	Elongation factor TU	0.272113	0.09554	-0.128895	0.0057976	-0.412845	0.00065619	0.481507	0.115623									640069870	CUST_1735_PI417174124
RSP_1715	rpsJ	30S ribosomal protein S10	0.384652	0.0158169	-0.611861	0.00039692	-0.759443	0.0002802	-0.505061	0.027204	0.0248111	0.450448							640069871	CUST_1738_PI417174124
RSP_1716	rplC	50S ribosomal protein L3	0.54135	0.0148798	-0.61075	0.0025198	-0.777518	0.00066216	-0.266782	0.199996	-0.16648	0.438826							640069872	CUST_1741_PI417174124
RSP_1717	rplD	50S ribosomal protein L4	0.682372	0.0132171	-0.466625	0.0052357	-0.622114	0.0052223	-0.419759	0.100961	-0.00209134	0.987936							640069873	CUST_1744_PI417174124
RSP_1718	rplW	50S ribosomal protein L23	0.785242	0.041739	-0.472251	0.00046157	-0.687053	0.00110313	-0.100129	0.3674	0.0324438	0.370349							640069874	CUST_1747_PI417174124
RSP_1719	rplB	50S ribosomal protein L2	0.0712896	0.76834	-0.437918	0.00178136	-0.667257	0.0065002	-0.127509	0.24606	-0.121911	0.0844293							640069875	CUST_1750_PI417174124
RSP_1720	rpsS	Ribosomal protein S19	0.114771	0.12574	-0.404769	0.0116222	-0.634085	0.0041558	-0.213775	0.27486	-0.122847	0.0546966							640069876	CUST_1753_PI417174124
RSP_1721	rplV	50S ribosomal protein L22	0.0810132	0.36914	-0.529855	0.0044594	-0.746654	0.0022558	0.0754369	0.68122	-0.278999	0.31704							640069877	CUST_1756_PI417174124
RSP_1722	rpsC	30S ribosomal protein S3	0.129013	0.06592	-0.453151	0.00105939	-0.586467	0.00059605	-0.19183	0.34424	-0.291552	0.087066							640069878	CUST_1759_PI417174124
RSP_1723	rplP	50S ribosomal protein L16	0.137121	0.33636	-0.449585	0.027345	-0.604335	0.0062641	-0.252593	0.113763	-0.0144368	0.910634							640069879	CUST_1762_PI417174124
RSP_1724	rpmC	Ribosomal protein L29	0.0167784	0.83988	-0.524056	0.00042283	-0.783699	0.000181097	0.0427415	0.029219	0.0305439	0.251742							640069880	CUST_1765_PI417174124
RSP_1725	rplN	Ribosomal protein L14	0.148821	0.179083	-0.723694	0.0032818	-1.0376	0.0044017	-0.533692	0.027815	0.141048	0.504517							640069882	CUST_1771_PI417174124
RSP_1726	rplX	Ribosomal protein L24	0.121733	0.28926	-0.621171	0.0177793	-0.938914	0.0153037	-0.747827	0.0096617	-1.55577e-06	0.999924							640069883	CUST_1774_PI417174124
RSP_1727	rplE	Ribosomal protein L5	0.256872	0.06596	-0.627533	0.0062241	-0.945382	0.0153816	-0.672822	0.031399	-0.270241	0.232994							640069884	CUST_1777_PI417174124
RSP_1728	rpsN	Ribosomal protein S14	0.28369	0.190477	-0.571236	0.0023189	-0.757835	0.0011218	-0.658449	0.060619	-0.0622671	0.829119							640069885	CUST_1780_PI417174124
RSP_1729	rpsH	Ribosomal protein S8	0.392358	0.03802	-0.548887	0.0032404	-0.772366	0.0036402	-0.571218	0.045078	-0.17746	0.0357943							640069886	CUST_1783_PI417174124
RSP_1730	rplF	50S ribosomal protein L6	0.329939	0.023604	-0.622484	0.0026417	-0.819509	0.0071994	-0.181909	0.16662	-0.00363469	0.90991							640069887	CUST_1786_PI417174124
RSP_1731	rplR	Ribosomal protein L18	0.38085	0.056397	-0.626857	0.0022163	-0.753948	0.00021885	-0.577184	0.027497	0.0403744	0.866403							640069888	CUST_1789_PI417174124
RSP_1732	rpsE	30S ribosomal protein S5	0.351452	0.064577	-0.479977	0.0041004	-0.64534	0.0029415	-0.35563	0.034018	-0.0768302	0.00545721							640069889	CUST_1792_PI417174124
RSP_1733	rpmD	Ribosomal protein L30	0.248185	0.6295	-0.558196	0.0123998	-0.701378	0.00121719	0.103009	0.3442	-0.0524176	0.24664							640069890	CUST_1795_PI417174124
RSP_1734	rplO	50S ribosomal protein L15	0.180811	0.47632	-0.228602	0.0055822	-0.333946	0.0174395	0.00619741	0.95	-0.00526023	0.932024							640069891	CUST_1798_PI417174124
RSP_1735	secY	preprotein translocase SecY	0.0375712	0.21972	-0.125355	0.023719	-0.291962	0.0085044	-0.230551	0.124475	-0.0410456	0.684158							640069892	CUST_1801_PI417174124
RSP_1736	adk	Adenylate kinase( EC:2.7.4.3 )	0.164211	0.248	-0.0771801	0.115985	-0.0987366	0.43926	-0.3609	0.0137366	0.0364021	0.602609							640069893	CUST_1804_PI417174124
RSP_1737	rpsM	30S ribosomal protein S13	0.0472004	0.73094	-0.10091	0.165004	-0.495706	0.027318	0.0242147	0.61036									640069894	CUST_1807_PI417174124
RSP_1738	rpsK	30S ribosomal protein S11	0.0574532	0.70768	-0.132204	0.135797	-0.500018	0.038356	0.228971	0.182016	-0.000176325	0.999472							640069895	CUST_1810_PI417174124
RSP_1739	rpoA	DNA-directed RNA polymerase alpha subunit	0.151347	0.24648	-0.344628	0.0064013	-0.703215	0.0048366	-0.579047	0.0127778	0.0193782	0.905576							640069896	CUST_1813_PI417174124
RSP_1740	rplQ	Ribosomal protein L17	0.104021	0.43336	-0.321249	0.022463	-0.560379	0.0048849	-0.0590582	0.35714	0.113311	0.0865328							640069897	CUST_1816_PI417174124
RSP_1741		Possible LuxR family protein	-0.054308	0.2155	-0.119659	0.21314	-0.244068	0.043945	-0.0131535	0.81352									640069898	CUST_1819_PI417174124
RSP_1742		Serine protease, trypsin family	0.495308	0.0021807	0.652167	5.7592e-05	0.404472	0.00129899	0.426501	0.024238								Chip RpoH1	640069899	CUST_1822_PI417174124
RSP_1743		ATPase, AAA family	0.390558	0.003736	0.262388	0.004198	0.135003	0.020401	-0.174891	0.038464	0.493301	0.304122						Chip RpoH1	640069900	CUST_1825_PI417174124
RSP_1744		CrcB-like protein	0.288283	0.0103994	0.0854544	0.36948	-0.128919	0.163723	-0.000226989	0.9955									640069901	CUST_1828_PI417174124
RSP_1745		Pseudouridine synthase( EC:4.2.1.70 )	0.258385	0.0051033	0.0349598	0.182456	-0.0871823	0.092544	0.0340345	0.090203	0.152873	0.0107918							640069902	CUST_1831_PI417174124
RSP_1746		hypothetical protein	0.177181	0.237	0.00447619	0.95698	-0.111349	0.3573	-0.0968133	0.35388									640069903	CUST_1834_PI417174124
RSP_1747	bztA	ABC glutamate/glutamine/aspartate/asparagine transporter, periplasmic substrate-binding protein	-0.937658	0.034602	-0.544109	0.0023784	-0.160854	0.051304	0.107979	0.38434	-0.0209101	0.772343							640069904	CUST_1837_PI417174124
RSP_1748	bztB	ABC glutamate/glutamine/aspartate/asparagine transporter, inner membrane subunit BztB	-0.230778	0.081916	-0.316547	0.002503	-0.174278	0.024439	0.000349306	0.99438									640069905	CUST_1840_PI417174124
RSP_1749	bztC	ABC glutamate/glutamine/aspartate/asparagine transporter, inner membrane subunit BztC	-0.155063	0.0070365	-0.0909079	0.02544	0.0432397	0.169883	-1.87863e-05	0.9997									640069906	CUST_1843_PI417174124
RSP_1750	bztD	ABC glutamate/glutamine/aspartate/asparagine transporter, ATPase subunit bztD	-0.0592362	0.072383	0.0102676	0.86528	0.215353	0.3793	-0.270858	0.081475									640069907	CUST_1846_PI417174124
RSP_1751		putative 2Fe-2S ferredoxin protein	0.0647476	0.56706	0.105398	0.027236	0.107297	0.123756	0.075138	0.130284									640069908	CUST_1849_PI417174124
RSP_1752		Putative creatinase( EC:3.5.3.3 )	-0.0359793	0.75576	-0.0203337	0.398	-0.0213434	0.47116	0.0338284	0.098476									640069909	CUST_1852_PI417174124
RSP_1753		hypothetical protein	0.130258	0.44986	-0.0636699	0.133602	-0.0860988	0.22858	-0.0946482	0.3779									640069910	CUST_1855_PI417174124
RSP_1754		hypothetical protein	-0.442148	0.00067581	-0.655335	0.0092636	-0.592862	0.0102387	-0.194098	0.110716									640069911	CUST_1858_PI417174124
RSP_1755		hypothetical protein	-0.080285	0.43314	-0.00186622	0.90064	0.0677479	0.173342	0.118517	0.083165									640069912	CUST_1861_PI417174124
RSP_1756	panB	3-methyl-2-oxobutanoate hydroxymethyltransferase( EC:2.1.2.11 )	-0.190435	0.1492	-0.13843	0.0077163	-0.168496	0.043797	0.0763397	0.28052	0.0796581	0.439513							640069913	CUST_1864_PI417174124
RSP_1757	panC	Probable pantoate--beta-alanine ligase( EC:6.3.2.1 )	-0.0881434	0.136783	-0.0552264	0.122141	-0.103469	0.00185649	-0.126206	0.20532									640069914	CUST_1867_PI417174124
RSP_1758		Probable succinyl-diaminopimelate desuccinylase( EC:3.5.1.18 )	0.0100595	0.83016	0.155768	0.0048605	0.14979	0.0062782	-0.0734487	0.2548									640069915	CUST_1870_PI417174124
RSP_1759		hypothetical protein	0.911427	0.0166371	1.51392	0.000119271	1.3661	0.00088057	0.838798	0.040858									640069916	CUST_1873_PI417174124
RSP_1760		hypothetical protein	1.06127	0.0088639	1.81041	1.56341e-05	1.56057	0.0025621	1.45636	0.00061805	1.21102	5.97507e-06						Chip RpoH1-2	640069917	CUST_1876_PI417174124
RSP_1761	pheT	phenylalanyl-tRNA synthetase beta subunit( EC:6.1.1.20 )	-0.00581973	0.97012	-0.0292373	0.75382	-0.179525	0.176556	0.105152	0.068481	-0.1141	0.0964657							640069918	CUST_1879_PI417174124
RSP_1762		hypothetical protein	-0.358801	0.095416	-0.228551	0.068604	-0.165434	0.21522	0.0929786	0.070044									640069919	CUST_1882_PI417174124
RSP_1763	pheS	Phenylalanyl-tRNA synthetase alpha subunit( EC:6.1.1.20 )	-0.0315527	0.57972	-0.101267	0.072622	-0.230172	0.1338	-0.118021	0.16092	0.0533014	0.631098							640069920	CUST_1885_PI417174124
RSP_1764	rplT	50S ribosomal protein L20	0.00715185	0.96948	-0.197708	0.040725	-0.433724	0.0199806	0.61993	0.008583	0.119126	0.274422							640069921	CUST_1888_PI417174124
RSP_1765	rpmI	50S ribosomal protein L35	0.043736	0.64668	-0.209967	0.050302	-0.481049	0.023117	0.126086	0.44504	0.0562416	0.165479							640069922	CUST_1891_PI417174124
RSP_1766	pykA	Pyruvate kinase( EC:2.7.1.40 )	-0.0695372	0.70376	0.0370616	0.44206	0.0752819	0.21652	0.133417	0.14866	0.255356	0.00545244							640069923	CUST_1894_PI417174124
RSP_1767		possible N-formylglutamate amidohydrolase	0.0121974	0.71216	0.023828	0.2854	0.0161997	0.3382	-0.180423	0.0045798									640069924	CUST_1897_PI417174124
RSP_1768		Aminotransferase class IV , putative D-alanine aminotransferase( EC:2.6.1.21 )	-0.138181	0.23856	-0.224275	0.0024774	0.0575241	0.030377	0.203131	0.164677	-0.0353967	0.342217							640069925	CUST_1900_PI417174124
RSP_1769		Mandelate racemase / muconate lactonizing enzyme( EC:5.1.2.2,EC:5.5.1.1 )	0.103085	0.135963	-0.106155	0.30504	0.300743	0.024321	0.408557	0.0036213	0.593035	0.00017708							640069926	CUST_1903_PI417174124
RSP_1770		hypothetical protein	0.185986	0.614	0.0170014	0.82406	0.560787	0.0089611	0.782841	0.0113211	0.770277	9.32903e-07							640069927	CUST_1906_PI417174124
RSP_1771		beta subunit of citrate lyase	-0.0229265	0.67388	0.134977	0.0097646	0.0599739	0.027022	0.322973	0.141124	0.007994	0.944223							640069928	CUST_1909_PI417174124
RSP_1772	accA	acetyl-CoA carboxylase alpha subunit( EC:6.4.1.2 )	-0.00922613	0.96946	0.0998915	0.3482	-0.0671705	0.57246	0.357224	0.024016	0.0372172	0.875875							640069930	CUST_1915_PI417174124
RSP_1773		Multidrug efflux pump, SMR family, DMT superfamily	0.256519	0.141742	0.104116	0.116637	-0.0119203	0.86724	-0.0207231	0.148583									640069931	CUST_1918_PI417174124
RSP_1774		Putative glucose dehydrogenase B	0.0769135	0.3956	0.080338	0.00121684	0.0448775	0.119457	-0.0563487	0.188536									640069932	CUST_1921_PI417174124
RSP_1775		hypothetical protein	-0.0661066	0.080305	0.026366	0.65724	0.00653183	0.6035	0.200743	0.032599	-0.0692767	0.313575							640069933	CUST_1924_PI417174124
RSP_1776	greA	Transcription elongation factor greA	-0.153893	0.29574	-0.21088	0.04344	-0.0865989	0.2652	0.159191	0.0130759	0.214336	0.000302174							640069934	CUST_1927_PI417174124
RSP_1777		Putative electron transfer flavoprotein-ubiquinone oxidoreductase precursor( EC:1.5.5.1 )	-0.289857	0.044118	-0.217465	0.058219	-0.202187	0.076485	0.0440274	0.097316	-0.189451	0.208585							640069935	CUST_1930_PI417174124
RSP_1778		TPR domain protein	0.0961533	0.27304	-0.0474237	0.158924	-0.0163717	0.73142	-0.140148	0.149021					RpoH2 Heptamer				640069936	CUST_1933_PI417174124
RSP_1779	ispE	Putative 4-diphosphocytidyl-2C-methyl-D-erythritol kinase( EC:2.7.1.148 )	-0.0302002	0.68692	0.0259067	0.72452	0.0382634	0.52344	-0.11604	0.04092					RpoH2 Heptamer				640069937	CUST_1936_PI417174124
RSP_1780		hypothetical protein	-0.0428932	0.41956	0.0442264	0.196957	0.0553329	0.195598	-0.0816062	0.42448									640069938	CUST_1939_PI417174124
RSP_1781		putative membrane-anchored oxidoreductase, similar to L-sorbosone dehydrogenase( EC:1.1.1.- )	-0.0113618	0.94286	0.00488269	0.7916	-0.0235376	0.7861	-0.276796	0.050418									640069939	CUST_1942_PI417174124
RSP_1782		hypothetical membrane protein	0.432895	0.30598	0.390472	0.041757	0.648666	0.0046751	0.281455	0.063095									640069940	CUST_1945_PI417174124
RSP_1783		predicted membrane protein	-0.0143416	0.7983	0.00217784	0.87848	0.0370733	0.78626	-0.204405	0.0136603									640069941	CUST_1948_PI417174124
RSP_1784		response regulator receiver domain protein	0.0722756	0.097059	0.152826	0.047301	0.1903	0.049778	-0.206019	0.00141649									640069942	CUST_1951_PI417174124
RSP_1785		Putative transcriptional regulatory protein	0.207922	0.461	0.18887	0.054379	0.185614	0.073338	-0.0486503	0.24536									640069943	CUST_1954_PI417174124
RSP_1786	fruB	Multi-component fructose specific PTS system protein, (PtsI, Hpr, and IIA domains)( EC:2.7.1.69,EC:2.7.3.9 )	-0.0923738	0.42362	-0.183634	0.0027425	-0.172637	0.0054375	-0.166874	0.198999	-0.0718921	0.62204							640069944	CUST_1957_PI417174124
RSP_1787	fruK	Probable 1-phosphofructokinase( EC:2.7.1.56 )	-0.0119998	0.94068	-0.0986683	0.1361	-0.0995319	0.20806	-0.260912	0.02316									640069945	CUST_1960_PI417174124
RSP_1788	fruA	PTS system, fructose-specificIIBC component( EC:2.7.1.69 )	-0.00248312	0.94868	0.00288099	0.88048	-0.0438614	0.3642	-0.206604	0.061222	-0.144519	0.0400268							640069946	CUST_1963_PI417174124
RSP_1789		hypothetical protein	0.20691	0.33394	0.25909	0.0194958	0.250538	0.026918	-0.0327001	0.74382									640069947	CUST_1966_PI417174124
RSP_1790		probable transcriptional regulator	0.170106	0.050016	0.0142579	0.8132	-0.00338273	0.95058	-0.122057	0.35462									640069948	CUST_1969_PI417174124
RSP_1791		Heavy metal-(Cd/Co/Hg/Pb/Zn)-translocating P-type ATPase( EC:3.6.1.- )	0.109794	0.20638	0.305294	0.020861	0.362826	0.0160969	-0.109484	0.64674	-0.845022	0.0189692							640069949	CUST_1972_PI417174124
RSP_1793		Single-strand DNA binding protein	-0.178092	0.42002	-0.131918	0.0038995	-0.0756774	0.051242	0.0678153	0.42054	0.0645231	0.136229							640069950	CUST_1975_PI417174124
RSP_1794		putative lytic transglycosylase	-0.180388	0.101879	0.216761	0.00100485	0.343154	0.0147587	0.0611993	0.44264									640069951	CUST_1978_PI417174124
RSP_1795	serS	seryl-tRNA synthetase( EC:6.1.1.11 )	0.112201	0.46102	0.417358	0.006199	0.359638	0.085217	-0.0305737	0.85468	0.00769185	0.968091							640069952	CUST_1981_PI417174124
RSP_1796	sodC	Putative Copper/Zinc superoxide dismutase( EC:1.15.1.1 )	0.140146	0.50028	-0.0935069	0.089084	-0.147479	0.38338	-0.317435	0.153936									640069953	CUST_1984_PI417174124
RSP_1797	YajC	Putative preprotein translocase subunit YajC	0.428269	0.0076969	0.488697	0.0034214	0.201167	0.0106963	0.771173	0.031417	0.326338	1.91896e-05			RpoH2 Heptamer			Chip RpoH1	640069954	CUST_1987_PI417174124
RSP_1798	SecD	Protein-export membrane protein secD	0.296772	0.2724	0.426125	0.0021629	0.08949	0.25814	0.85358	0.0008772	0.11437	0.478888			RpoH2 Heptamer			Chip RpoH1	640069955	CUST_1990_PI417174124
RSP_1799	secF	protein-export membrane protein SecF	0.209891	0.047244	0.0877901	0.0141982	-0.0497512	0.120779	0.219228	0.039896	0.113207	0.168098			RpoH2 Heptamer			Chip RpoH1	640069956	CUST_1993_PI417174124
RSP_1800		hypothetical protein	0.24862	0.087941	0.0452542	0.51394	-0.00622407	0.94088	-0.156051	0.119399									640069957	CUST_1996_PI417174124
RSP_1801	ccmA	ABC heme exporter, ATPase subunt CcmA( EC:3.6.3.41 )	0.109225	0.091085	0.157726	0.0091764	0.089496	0.26404	-0.0147576	0.85734									640069958	CUST_1999_PI417174124
RSP_1802	ccmB	ABC heme exporter, inner membrane subunit CcmB	-0.0135907	0.91548	-0.0183154	0.023938	-0.0521023	0.053216	-0.0312515	0.7057									640069959	CUST_2002_PI417174124
RSP_1803	ccmC	ABC heme exporter, inner membrane subunit CcmC	0.320148	0.28954	0.791897	0.00153607	0.717248	0.00075982	0.113033	0.31804	1.09876	0.0494121			RpoH2 Hexamer				640069960	CUST_2005_PI417174124
RSP_1804	ccmD	Heme exporter protein D	0.433465	0.2269	0.754924	0.058996	0.712779	0.081158	-0.0413668	0.93104					RpoH2 Hexamer				640069961	CUST_2008_PI417174124
RSP_1805	ccmG	Probable thiol-disulfide interchange protein	0.191526	0.64124	0.614512	0.005725	0.425403	0.00117537	-0.00479713	0.9649					RpoH2 Hexamer			Chip RpoH1	640069962	CUST_2011_PI417174124
RSP_1806		aconitate hydratase( EC:4.2.1.3 )	-0.345941	0.091262	-0.38803	0.0033963	-0.436354	0.021442	-0.308648	0.22008	-0.221177	0.0098576							640069963	CUST_2014_PI417174124
RSP_1807		hypothetical protein	0.335109	0.066781	0.714351	0.0062229	0.749196	0.00175592	0.363193	0.0060845									640069964	CUST_2017_PI417174124
RSP_1808	trpS	tryptophanyl-tRNA synthetase( EC:6.1.1.2 )	0.0263886	0.90344	-0.0128794	0.8881	-0.0482751	0.74208	0.235878	0.0074222	-0.00605732	0.862016							640069966	CUST_2023_PI417174124
RSP_1809		0	-0.0344427	0.5959	-0.0295923	0.70032	-0.00407272	0.81494	-0.197356	0.074717									640278528	CUST_9910_PI417174124
RSP_1810	mviN	putative virulence factor, MviN	0.0284723	0.87366	-0.0438085	0.35382	-0.000138424	0.99756	-0.0530796	0.81492									640069967	CUST_2026_PI417174124
RSP_1811	glnD	PII uridylyl-transferase( EC:2.7.7.59 )	-0.0341258	0.7447	-0.0594027	0.030382	-0.0952538	0.113444	-0.141676	0.037922	-0.528371	0.32404							640069968	CUST_2029_PI417174124
RSP_1812		hypothetical protein	-0.323668	0.097365	-0.19042	0.117703	0.0337986	0.6459	0.203189	0.024418									640069969	CUST_2032_PI417174124
RSP_1813		hypothetical protein	-0.0439829	0.81224	-0.0472147	0.39634	0.0350684	0.53094	-0.101875	0.67918	0.202208	0.0344329							640069970	CUST_2035_PI417174124
RSP_1814		hypothetical protein	0.126356	0.183341	-0.114463	0.055179	-0.0283606	0.24692	-0.242937	0.034142									640069971	CUST_2038_PI417174124
RSP_1815	gshB	glutathione synthetase( EC:6.3.2.3 )	-0.102527	0.40352	0.00599443	0.93146	0.000733429	0.99116	0.0813201	0.61218	0.0494169	0.610789							640069972	CUST_2041_PI417174124
RSP_1816		Mg chelatase-related protein	-0.0103384	0.97048	-0.0523912	0.54662	0.09158	0.0129208	-0.267068	0.054222									640069973	CUST_2044_PI417174124
RSP_1817		hypothetical protein	-0.370581	0.54064	0.0620361	0.53318	0.185068	0.046656	-0.136294	0.060782									640069974	CUST_2047_PI417174124
RSP_1818	feoB	Fe2+ transport system protein B	-0.430872	0.35538	0.147636	0.26602	0.18598	0.08326	0.0137737	0.949	-1.49539	0.0187845							640069975	CUST_2050_PI417174124
RSP_1819	feoA1	ferrous iron transport protein A	-0.341984	0.43142	-0.00126303	0.969	0.0771176	0.028778	-0.213314	0.078277									640069976	CUST_2053_PI417174124
RSP_1820		hypothetical protein	-0.0588855	0.76178	-0.136106	0.06422	-0.150766	0.064375	-0.347896	0.046822									640069978	CUST_2059_PI417174124
RSP_1821		Molybdopterin-containing oxidoreductase, probable formate dehydrogenase( EC:1.2.1.2 )	-0.0961394	0.08678	-0.0407685	0.076877	0.000264945	0.98984	-0.00633026	0.93344									640069979	CUST_2062_PI417174124
RSP_1822		hypothetical protein	-0.00654867	0.90466	0.100118	0.089617	0.129422	0.056855	-0.262288	0.097743									640069980	CUST_2065_PI417174124
RSP_1823	mogA	molybdenum cofactor biosynthesis protein	0.0448014	0.91624	0.189255	0.053699	0.278944	0.082781	0.0493762	0.87538					RpoH2 Heptamer				640069981	CUST_2068_PI417174124
RSP_1824	adh	Zinc-containing alcohol dehydrogenase( EC:1.1.1.1 )	0.261742	0.1173	0.331362	0.040097	0.378692	0.009417	-0.0246479	0.7128	-0.451931	0.00123966							640069982	CUST_2071_PI417174124
RSP_1825	tldD	probable modulator of DNA gyrase	0.521272	0.15062	0.989776	0.00167815	0.787907	0.0022553	1.10126	0.005418	0.454788	0.013132		2D 1O2			2D RpoH1-H2	Chip RpoH1-2	640069983	CUST_2074_PI417174124
RSP_1826	coxII	Cytochrome c oxidase polypeptide II precursor (Cytochrome AA3 subunit 2)( EC:1.9.3.1 )	-0.335516	0.4404	-0.0506248	0.41932	0.0242695	0.60532	-0.250285	0.139355									640069984	CUST_2077_PI417174124
RSP_1827	cox10	protoheme IX farnesyltransferase	-0.31032	0.183102	-0.221726	0.0046796	-0.173988	0.0189025	0.0745362	0.14986									640069985	CUST_2080_PI417174124
RSP_1828	cox11	cytochrome C oxidase assembly protein	-0.345079	0.24068	-0.244711	0.0046404	-0.220076	0.057536	-0.108416	0.50866									640069987	CUST_2086_PI417174124
RSP_1829	coxIII	Cytochrome c oxidase, aa3-type, subunit III( EC:1.9.3.1 )	-0.397761	0.181436	-0.259105	0.024175	-0.158069	0.089004	0.128673	0.155964									640069988	CUST_2089_PI417174124
RSP_1830	surf-1	Surf1 protein	-0.104672	0.35484	-0.11395	0.085735	-0.13089	0.053101	-0.21247	0.050418									640069989	CUST_2092_PI417174124
RSP_1831	thrC	threonine synthase	0.000105223	0.9983	0.149933	0.21132	0.104763	0.2681	-0.145649	0.34612	-0.0751067	0.197713							640069990	CUST_2095_PI417174124
RSP_1832		peptidase, M16 family	0.0293303	0.51082	-0.26649	0.0031243	-0.303848	0.0090556	-0.0624708	0.07252	-0.307082	0.307479							640069991	CUST_2098_PI417174124
RSP_1833		putative ribosomal-protein-alanine acetyltransferase( EC:2.3.1.128 )	0.0607295	0.69694	0.283112	0.066917	0.300427	0.051983	-0.122571	0.6123									640069992	CUST_2101_PI417174124
RSP_1834		hypothetical protein	0.191883	0.38986	0.051908	0.26486	0.161422	0.00040475	-0.293598	0.133619									640069993	CUST_2104_PI417174124
RSP_1835		Putative FAD dependent oxidoreductase	0.12215	0.2614	0.0846738	0.028098	0.153395	0.0179794	-0.152912	0.105364									640069994	CUST_2107_PI417174124
RSP_1836	apt	adenine phosphoribosyltransferase( EC:2.4.2.7 )	-0.322574	0.49696	-0.0165751	0.48676	0.0217063	0.075021	-0.13204	0.30708	-0.220922	0.0331799							640069995	CUST_2110_PI417174124
RSP_1837		5'-methylthioadenosine phosphorylase	-0.117652	0.72116	0.110011	0.068497	0.159375	0.023097	0.0200009	0.86842	-0.19569	0.616249							640069996	CUST_2113_PI417174124
RSP_1838		hypothetical protein	0.194276	0.42884	0.539105	0.021618	0.356977	0.000102924	-0.0235159	0.86242									640069997	CUST_2116_PI417174124
RSP_1839		putative acetyltransferase, GNAT family	0.0804446	0.80824	-0.0366235	0.45486	-0.0471	0.6397	-0.344443	0.0086818									640069998	CUST_2119_PI417174124
RSP_1840		hypothetical protein	0.861839	0.0096577	0.974883	0.00044053	0.956871	0.0006609	0.878951	0.000123413	1.87055	0.000775703						Chip RpoH1-2	640069999	CUST_2122_PI417174124
RSP_1841		Probable intracellular septation protein	-0.0520348	0.76392	-0.0239643	0.59644	-0.0318423	0.61514	0.114233	0.38926									640070000	CUST_2125_PI417174124
RSP_1842		possible transporter, DME family, DMT superfamily	0.230744	0.3985	0.0915297	0.024961	0.0537605	0.52474	-0.0204354	0.74174									640070001	CUST_2128_PI417174124
RSP_1843	ftsY	Signal recognition particle-docking protein FtsY	0.0222663	0.88444	-0.00106221	0.98788	-0.174019	0.0047003	0.181564	0.2291	0.116009	0.0283276			RpoH2 Hexamer			Chip RpoH1	640070002	CUST_2131_PI417174124
RSP_1844		hypothetical protein	0.0579267	0.82388	0.357178	0.0027801	0.481442	0.021503	0.41627	0.076482									640070003	CUST_2134_PI417174124
RSP_1845	xseA	Exonuclease VII, large subunit	-0.0983379	0.606	-0.0643886	0.38998	-0.0301775	0.70804	0.0444913	0.40686	0.0147753	0.654972							640070004	CUST_2137_PI417174124
RSP_1846		hypothetical protein	0.0128495	0.948	0.0149611	0.38758	-0.0577339	0.244	-0.132202	0.28588									640070005	CUST_2140_PI417174124
RSP_1847	PurD	Phosphoribosylamine--glycine ligase( EC:6.3.4.13 )	0.305382	0.084739	-0.047196	0.44924	-0.0159951	0.87194	-0.137345	0.048879									640070006	CUST_2143_PI417174124
RSP_1848		pyruvate kinase	-0.0486003	0.65738	-0.0617196	0.48568	0.0413534	0.86044	-0.19662	0.06906									640070007	CUST_2146_PI417174124
RSP_1849		Aspartate kinase( EC:2.7.2.4 )	0.0670227	0.8084	0.0757026	0.65868	-0.140119	0.42954	-0.00751076	0.95138									640070008	CUST_2149_PI417174124
RSP_1850	ptsI	phosphoenolpyruvate-protein phosphotransferase, PtsI(Ntr)( EC:2.7.3.9 )	-0.0061897	0.9519	-0.0779616	0.2599	-0.0814389	0.029037	0.00120837	0.98452	-0.0911559	0.313748							640070009	CUST_2152_PI417174124
RSP_1851	metZ	O-succinylhomoserine sulfhydrylase	-0.0166724	0.94732	-0.395384	0.0165394	-0.34723	0.0139788	-0.371589	0.065159	-0.0460014	0.699952							640070010	CUST_2155_PI417174124
RSP_1852		hypothetical protein	2.21764	0.00026178	2.33036	6.0354e-05	2.39254	0.021843	2.44894	0.0025364	3.792	0.000930105	RpoE	2D 1O2		2D RpoH2		Chip RpoH1	640070011	CUST_2158_PI417174124
RSP_1853	TrkH2	potassium uptake transporter, transmembrane component, TrkH	1.24213	0.113441	1.64862	0.0022384	1.6601	0.0026794	0.74008	0.0066569									640070012	CUST_2161_PI417174124
RSP_1854	trkH3	potassium uptake transporter, transmembrane component, TrkH	1.06773	0.0080562	0.56627	0.0057028	0.742971	0.0048034	-0.20194	0.078684									640070013	CUST_2164_PI417174124
RSP_1855		hypothetical protein	0.140926	0.20506	0.123289	0.2296	0.13501	0.23596	0.153454	0.1377									640070014	CUST_2167_PI417174124
RSP_1856	glyQ	glycyl-tRNA synthetase alpha subunit( EC:6.1.1.14 )	-0.0795322	0.73738	0.041882	0.24328	-0.0460476	0.53596	-0.0525939	0.48814	-0.156003	0.16499							640070015	CUST_2170_PI417174124
RSP_1857		hypothetical protein	0.0401786	0.68614	-0.0708681	0.33126	-0.0881014	0.090303	-0.247428	0.55458									640070016	CUST_2173_PI417174124
RSP_1858	glyS	glycyl-tRNA synthetase beta subunit	0.0470349	0.8296	-0.170073	0.04584	-0.215004	0.00030099	-0.0957651	0.072102	-0.0492382	0.215113							640070017	CUST_2176_PI417174124
RSP_1859	ppdK	pyruvate phosphate dikinase	-0.264992	0.0067433	-0.35059	0.037635	-0.410962	0.0012628	-0.0832155	0.180018	0.157189	0.678197							640070018	CUST_2179_PI417174124
RSP_1860		hypothetical protein	0.0898522	0.70918	-0.0431945	0.47022	-0.130106	0.126437	0.136296	0.081718									640070019	CUST_2182_PI417174124
RSP_1861		probable dihydroneopterin aldolase	0.039994	0.86216	0.00792109	0.91696	-0.0695348	0.132916	-0.196316	0.026739									640070020	CUST_2185_PI417174124
RSP_1862		Dihydropteroate synthase, DHPS( EC:2.5.1.15 )	0.0922118	0.488	0.20785	0.05606	0.164116	0.0152229	-0.0832076	0.21702									640070021	CUST_2188_PI417174124
RSP_1863		Phosphoglucomutase/phosphomannomutase( EC:5.4.2.10 )	0.0677707	0.48824	-0.00742567	0.75464	-0.0155425	0.64078	-0.276296	0.086822	0.088765	0.488751							640070022	CUST_2191_PI417174124
RSP_1864		hypothetical protein	-0.0610267	0.58962	-0.014082	0.94	-0.107844	0.68898	-0.486127	0.104258	-0.262094	0.00906879							640070023	CUST_2194_PI417174124
RSP_1865		ketol-acid reductoisomerase( EC:1.1.1.86 )	-1.03269	0.045279	-1.31414	0.0041572	-0.867083	0.0175956	-0.583132	0.049577	-0.110681	0.615865							640070024	CUST_2197_PI417174124
RSP_1866		Transcriptional regulator, AsnC family	0.141249	0.4469	0.0599572	0.123862	0.00443152	0.86944	-0.158337	0.0162246									640070025	CUST_2200_PI417174124
RSP_1867		transcriptional regulator, AsnC family	0.0222474	0.97116	0.240339	0.164616	0.351363	0.00053811	-0.210423	0.099882									640070026	CUST_2203_PI417174124
RSP_1868		serine-pyruvate aminotransferase	-0.265091	0.035897	-0.0911321	0.031145	-0.0264131	0.3331	0.238877	0.208	-0.109329	0.264886							640070027	CUST_2206_PI417174124
RSP_1869		2-octaprenyl-6-methoxyphenyl hydroxylase	0.111254	0.54254	0.50522	0.000143859	0.455351	0.0140394	0.170518	0.27132	0.906311	0.0120506			RpoH2 Hexamer			Chip RpoH2	640070028	CUST_2209_PI417174124
RSP_1870		predicted hydrolase	-0.143966	0.57272	-0.0313062	0.116158	0.0657815	0.115098	0.000619772	0.9968									640070030	CUST_2215_PI417174124
RSP_1871		Transcriptional regulator, GntR family	-0.363272	0.172183	-0.0994629	0.2418	-0.0222721	0.85212	-0.00560919	0.89804									640070031	CUST_2218_PI417174124
RSP_1872		Glycosyl transferase, family 2	-0.0212285	0.92962	0.0282212	0.7219	0.0618663	0.3996	-0.257666	0.067978									640070032	CUST_2221_PI417174124
RSP_1873		hypothetical protein	0.0386829	0.83158	0.0951041	0.126016	0.0652629	0.20558	-0.0703657	0.57088									640070033	CUST_2224_PI417174124
RSP_1874	carA	carbamoyl-phosphate synthase small subunit( EC:6.3.5.5 )	0.0072861	0.86284	0.225495	0.034543	0.153717	0.074765	0.289393	0.025237	0.0403913	0.788892							640070034	CUST_2227_PI417174124
RSP_1875		hypothetical protein	-0.0656174	0.50958	0.0348249	0.6734	-0.0329302	0.83934	-0.260488	0.012418	0.404873	0.00367823							640070035	CUST_2230_PI417174124
RSP_1876		hypothetical protein	-0.186519	0.5151	0.0163511	0.50228	0.0552928	0.114381	0.207778	0.086125									640070036	CUST_2233_PI417174124
RSP_1877	coxI	Cytochrome c oxidase, aa3 type, subunit I( EC:1.9.3.1 )	-0.416867	0.33668	0.0902112	0.23622	0.129455	0.136965	0.397723	0.0140356									640070037	CUST_2236_PI417174124
RSP_1878	lipB	lipoyltransferase	0.0694705	0.163135	0.299332	0.0033161	0.209574	0.2885	-0.202672	0.61936									640070038	CUST_2239_PI417174124
RSP_1880		hypothetical protein	-0.657509	0.00070035	-0.928568	0.00074276	-0.554985	0.0131035	-0.192131	0.057242									640070039	CUST_2242_PI417174124
RSP_1882		ABC polyamine/opine transporter, ATPase subunit	-0.503498	0.20032	-0.429506	0.0025234	-0.0810617	0.188943	0.128523	0.3187	-0.0276377	0.778498			RpoH2 Hexamer				640070041	CUST_2245_PI417174124
RSP_1883		ABC polyamine/opine transporter, periplasmic substrate-binding protein	-0.569574	0.37782	-0.0473537	0.40388	0.198345	0.0198644	-0.416603	0.0125048	-0.0521897	0.513855			RpoH2 Hexamer				640070042	CUST_2248_PI417174124
RSP_1884		ABC polyamine/opine transporter, inner membrane subunit	-0.346765	0.163901	-0.329502	0.000199659	-0.15771	0.00032115	-0.147872	0.5133	0.00375956	0.974147			RpoH2 Hexamer				640070043	CUST_2251_PI417174124
RSP_1886		ABC polyamine/opine transporter, inner membrane subunit	-0.292388	0.34774	-0.174687	0.0032571	-0.100256	0.071225	0.106576	0.51368					RpoH2 Hexamer				640070044	CUST_2254_PI417174124
RSP_1887		50S ribosomal protein L33	-0.121797	0.60898	0.0920469	0.41978	-0.299537	0.105041	0.42676	0.141036	0.108496	0.050127							640070045	CUST_2257_PI417174124
RSP_1888		possible acetyltransferase (GNAT) family	0.205221	0.31454	0.0504689	0.44128	-0.0293498	0.3994	0.226387	0.038178									640070046	CUST_2260_PI417174124
RSP_1889		hypothetical protein	0.381327	0.160536	0.577152	0.00125693	0.242165	0.0108159	0.865887	0.00178184								Chip RpoH1	640070047	CUST_2263_PI417174124
RSP_1890		Transcriptional regulator, LysR family	-0.113328	0.77668	0.0345948	0.59938	0.0735362	0.48474	0.390399	0.031299									640070049	CUST_2269_PI417174124
RSP_1891		Zinc-binding dehydrogenase	0.00646832	0.96594	0.0351198	0.002275	0.0271715	0.41464	-0.0375639	0.72902									640070050	CUST_2272_PI417174124
RSP_1892		putative Cro/CI transcriptional regulator	-0.0959221	0.41864	-0.247798	0.098116	-0.237043	0.04798	-0.302119	0.097739									640070051	CUST_2275_PI417174124
RSP_1893		Inositol monophosphatase family protein	-0.0183967	0.92276	-0.112848	0.26074	-0.169158	0.024305	-0.0988973	0.57632									640070052	CUST_2278_PI417174124
RSP_1894		hypothetical protein	-0.00762846	0.9632	-0.0249257	0.59886	0.0691573	0.0055029	-0.288919	0.2227									640070053	CUST_2281_PI417174124
RSP_1895		Small-conductance mechanosensitive ion channel	0.787992	0.00173826	1.38034	0.00023968	1.09847	0.0178626	0.434195	0.0035619								Chip RpoH2	640070054	CUST_2284_PI417174124
RSP_1896		guanine deaminase	-0.0432009	0.70352	0.0466176	0.088279	0.0810151	0.0027951	0.0839632	0.35044					RpoH2 Hexamer				640070055	CUST_2287_PI417174124
RSP_1897	mgtE	Mg/Co/Ni transporter, MgtE	0.0878969	0.62622	-0.0942606	0.065724	-0.0521356	0.149001	0.103422	0.137598									640070056	CUST_2290_PI417174124
RSP_1898		putative 5-formyltetrahydrofolate cyclo-ligase	0.0332928	0.6707	-0.112249	0.034543	-0.068732	0.2359	-0.0471241	0.5544									640070057	CUST_2293_PI417174124
RSP_1899		Predicted ATPase	-0.0788311	0.57064	0.0478077	0.37354	0.0274077	0.64724	0.0788517	0.44614	-0.468286	0.199309							640070058	CUST_2296_PI417174124
RSP_1900		hypothetical protein	0.168313	0.47786	-0.0526822	0.59808	0.00711125	0.90958	-0.0790183	0.38092									640070059	CUST_2299_PI417174124
RSP_1901		Hypothetical protein with TPR repeat	0.0304751	0.96672	-0.165747	0.072485	-0.12782	0.0164781	-0.493452	0.0059978	-0.224043	0.0784404							640070060	CUST_2302_PI417174124
RSP_1902		Conserved hypothetical protein with TPR repeat	-0.160689	0.0085181	-0.249482	0.0090754	-0.253957	0.059601	-0.196955	0.41646									640070061	CUST_2305_PI417174124
RSP_1903		Putative Flp pilus assembly protein TadC	-0.115741	0.00112098	-0.0932488	0.030518	-0.174819	0.038917	-0.0386024	0.52014	-1.11	0.114014							640070062	CUST_2308_PI417174124
RSP_1904		Putative Flp pilus assembly protein TadB	-0.227838	0.064205	-0.427843	0.032698	-0.557785	0.0138629	-0.336382	0.035943									640070063	CUST_2311_PI417174124
RSP_1905		Putative Flp pilus assembly protein ATPase CpaF	-0.3403	0.063196	-0.656248	0.0061584	-0.699645	0.0109049	-0.215937	0.06974	-1.05352	0.0301246							640070064	CUST_2314_PI417174124
RSP_1907		Putative Flp pilus assembly protein ATPase CpaE	-0.351229	0.00195679	-0.491852	0.0066563	-0.49967	0.0075039	-0.1378	0.0021562									640070065	CUST_2317_PI417174124
RSP_1908		outer membrane protein, OmpA/MotB family	-0.100089	0.4912	-0.538258	0.0064401	-0.579019	0.00041856	-0.278555	0.5421									640070066	CUST_2320_PI417174124
RSP_1909		Outer membrane general secretion pathway protein, Secretin	-0.283169	0.2171	-0.493655	0.0040813	-0.53825	0.0115209	-0.413634	0.0139216	-1.10711	0.000501382							640070067	CUST_2323_PI417174124
RSP_1910		Putative Flp pilus assembly protein CpaB	-0.324193	0.0035822	-0.691905	0.00014259	-0.745029	0.0023633	-0.162198	0.25862	-0.831569	0.00657392							640070068	CUST_2326_PI417174124
RSP_1911		possible soluble lytic murein transglycosylase	-0.0782478	0.75334	-0.353579	0.024916	-0.393982	0.066115	-0.334856	0.030617					RpoH2 Heptamer				640070071	CUST_2335_PI417174124
RSP_1912		hypothetical protein	-0.355752	0.175276	-0.380946	0.0028427	-0.370086	0.0023593	-0.118422	0.29792									640070072	CUST_2338_PI417174124
RSP_1913		3-oxoadipate CoA-transferase, beta subunit	-0.710358	0.148421	-0.74798	0.00125815	-0.747413	1.69919e-05	-0.436847	0.0147209	0.0364817	0.799512							640070073	CUST_2341_PI417174124
RSP_1914		3-ketoacid CoA transferase alpha subunit	-0.679123	0.05688	-0.820983	0.00051537	-0.774193	0.0028362	-0.270867	0.143239	-0.01307	0.917545							640070074	CUST_2344_PI417174124
RSP_1915		Transcriptional regulator, LysR family	-0.114752	0.28292	-0.00220808	0.94536	-0.0408284	0.155079	-0.0395321	0.78714									640070076	CUST_2347_PI417174124
RSP_1916		possible 2-hydroxychromene-2-carboxylate isomerase	-0.0697124	0.098881	0.0782675	0.198582	0.0641452	0.26098	-0.0885182	0.36004									640070078	CUST_2353_PI417174124
RSP_1917		hypothetical protein	-0.127167	0.136643	-0.0721801	0.140222	-0.0493418	0.51502	-0.114109	0.0060371									640070079	CUST_2356_PI417174124
RSP_1918		Predicted alpha/beta hydrolase	-0.0390885	0.81406	0.0449878	0.36026	0.0130438	0.68254	-0.0654834	0.160539									640070080	CUST_2359_PI417174124
RSP_1919		hypothetical protein	0.215875	0.51608	-0.010873	0.86328	0.0538181	0.6208	0.040499	0.70976									640070081	CUST_2362_PI417174124
RSP_1920		Pyridoxal/pyridoxine/pyridoxamine kinase	0.00341954	0.98652	0.127255	0.0129961	0.0981169	0.132536	-0.176409	0.131583									640070082	CUST_2365_PI417174124
RSP_1921		MOSC domain protein	0.0687657	0.028279	0.135214	0.03942	0.127446	0.094677	0.0860423	0.020475									640070083	CUST_2368_PI417174124
RSP_1922		Transcriptional regulator, GntR family, with aminotransferase domain	0.314823	0.190222	0.14012	0.21476	0.0277934	0.90506	-0.131965	0.82128									640070084	CUST_2371_PI417174124
RSP_1923	bioB	Biotin synthase( EC:2.8.1.6 )	0.0935045	0.87782	0.033826	0.46382	0.176734	0.0181243	-0.430212	0.0121814									640070085	CUST_2374_PI417174124
RSP_1924		BioY family protein	-0.0316741	0.80972	0.177527	0.148615	0.169404	0.26394	-0.150173	0.44286									640070086	CUST_2377_PI417174124
RSP_1925		Transcriptional regulator, GntR family	-0.411426	0.0153414	0.0617044	0.82564	-0.0933109	0.79628	-1.24188	0.114862									640070087	CUST_2380_PI417174124
RSP_1926		tRNA-Dihydrouridine synthase	0.0248291	0.83936	0.154067	0.103401	0.156689	0.070096	0.233362	0.0138445									640070088	CUST_2383_PI417174124
RSP_1927		hypothetical protein	-0.0105523	0.94486	0.0204482	0.29444	-0.0581462	0.38222	0.0147883	0.70938									640070089	CUST_2386_PI417174124
RSP_1928	dnaB	replicative DNA helicase	-0.164675	0.146258	-0.379082	0.0037796	-0.313871	0.00172435	-0.152692	0.15438	-0.564381	0.00116651							640070090	CUST_2389_PI417174124
RSP_1929	pyrE	orotate phosphoribosyltransferase	0.0184823	0.80534	-0.235099	0.38942	-0.0422625	0.30626	-0.176561	0.131701									640070091	CUST_2392_PI417174124
RSP_1930	pyrC	dihydroorotase	0.00714904	0.96434	0.00482515	0.9262	-0.0362199	0.36546	-0.154106	0.079535	-0.810834	0.250551							640070092	CUST_2395_PI417174124
RSP_1931		Probable ATPase, AAA family	-0.127788	0.568	-0.138187	0.091724	0.116019	0.035219	0.0744074	0.23712	-0.228864	0.13282							640070093	CUST_2398_PI417174124
RSP_1932		hypothetical protein	-0.00925059	0.96166	-0.177341	0.0182602	-0.029548	0.68688	-0.134242	0.49604									640070094	CUST_2401_PI417174124
RSP_1933		Outer membrane protein, OmpA/MotB family	0.0791369	0.80866	-0.308849	0.3532	-0.312565	0.025359	-0.260918	0.45672									640070096	CUST_2407_PI417174124
RSP_1934		Xanthine and CO dehydrogenase maturation factor XdhC/CoxF family	0.0485282	0.83746	-0.137961	0.075104	0.13843	0.41098	-0.164726	0.798									640070097	CUST_2410_PI417174124
RSP_1935		Putative Xanthine and CO dehydrogenase maturation factor XdhC/CoxF family	0.156342	0.52666	-0.159127	0.036524	0.0951072	0.44794	-0.179825	0.21052									640070098	CUST_2413_PI417174124
RSP_1936		molybdopterin biosynthesis protein	-0.158969	0.43716	-0.22052	0.030523	-0.0376852	0.78454	-0.252721	0.130125									640070099	CUST_2416_PI417174124
RSP_1937	InfC	Translation initiation factor IF-3	-0.0141616	0.92918	0.262289	0.020795	0.0451429	0.48456	0.568755	0.0047004	0.21491	0.0737131							640070100	CUST_2419_PI417174124
RSP_1938		Conserved hypotetical protein	0.181257	0.42942	-0.156374	0.023843	-0.1568	0.074283	-0.00470469	0.97222									640070101	CUST_2422_PI417174124
RSP_1939		NADPH-ferredoxin reductase	-0.0217976	0.94594	-0.461427	0.02356	-0.228848	0.084077	-0.109132	0.42638	-0.327481	0.0375197							640070102	CUST_2425_PI417174124
RSP_1940		hypothetical protein	0.609318	0.050682	-0.25329	0.045904	-0.147527	0.181815	-0.0519966	0.39646									640070103	CUST_2428_PI417174124
RSP_1941	cysH	phosphoadenosine phosphosulfate reductase	1.08067	0.00120199	-0.357379	0.034344	-0.253101	0.0575	-0.0203403	0.57628	-0.668347	0.00208163							640070104	CUST_2431_PI417174124
RSP_1942		Sulfite/nitrite reductase hemoprotein subunit	1.13169	0.0037584	-0.136483	0.43004	0.0175047	0.93674	0.106821	0.4502	-0.206435	0.174972							640070105	CUST_2434_PI417174124
RSP_1943		hypothetical protein	1.23199	0.090079	-0.0669742	0.80304	-0.0424103	0.87674	-0.150496	0.160902	-0.195453	0.234384							640070106	CUST_2437_PI417174124
RSP_1944		Uroporphiryn-III C-methyltransferase/siroheme synthase	1.22077	0.034643	0.015354	0.93276	0.165573	0.32746	0.136943	0.41698									640070107	CUST_2440_PI417174124
RSP_1945		Transcriptional Regulator, AsnC family	0.266545	0.181464	0.0014938	0.95998	0.0850834	0.0172166	0.0302836	0.76636	-0.0178526	0.871704							640070108	CUST_2443_PI417174124
RSP_1946		Cytochrome P450 hydroxylase	-0.0393608	0.67118	0.124843	0.063156	0.117606	0.089624	0.0967507	0.028978									640070109	CUST_2446_PI417174124
RSP_1947	cbbJ	Triosephosphate isomerase( EC:5.3.1.1 )	0.19897	0.41934	0.126654	0.063476	0.0424622	0.2095	-0.0767008	0.064403	0.461366	0.0400977		2D 1O2					640070110	CUST_2449_PI417174124
RSP_1948		Protein of unknown function, HesB/YadR/YfhF	0.586435	0.0030807	0.76689	0.003757	0.642852	0.0033753	0.419294	0.070495	0.456261	0.000133446					2D RpoH1-H2		640070111	CUST_2452_PI417174124
RSP_1949		hypothetical protein	0.139281	0.46248	0.215961	0.040061	0.22454	0.00151897	0.349001	0.0115552								Chip RpoH1	640070112	CUST_2455_PI417174124
RSP_1950		hypothetical protein	-0.120273	0.53616	-0.0937175	0.34136	-0.0924636	0.0103564	-0.167843	0.066459	0.33257	0.142072							640070113	CUST_2458_PI417174124
RSP_1951		hypothetical protein	-0.0685739	0.79038	-1.62724	0.099618	-1.44108	0.0111831	-0.191892	0.20538									640070114	CUST_2461_PI417174124
RSP_1952		Cold-shock DNA-binding domain protein	-0.327663	0.077241	-1.75536	0.0025012	-1.26513	0.0131437	-0.750524	0.04958									640070115	CUST_2464_PI417174124
RSP_1953		Transcriptional regulator, CRP/FNR family	0.00615426	0.87752	0.193092	0.026084	0.0314987	0.71874	-0.11071	0.3835									640070116	CUST_2467_PI417174124
RSP_1954		hypothetical protein	0.00445347	0.96394	0.126176	0.051757	0.0900054	0.115965	0.0649752	0.21232									640070117	CUST_2470_PI417174124
RSP_1955		hypothetical protein	-0.1162	0.3306	-0.0234189	0.7232	-0.0702924	0.4461	-0.00462801	0.949									640070118	CUST_2473_PI417174124
RSP_1956		hypothetical protein	0.171682	0.140737	0.432436	0.0083365	0.29022	0.033937	0.26292	0.0047621								Chip RpoH2	640070119	CUST_2476_PI417174124
RSP_1957		hypothetical protein	-0.0149598	0.96112	-0.0426833	0.28854	-0.110999	0.60948	-0.238774	0.1912									640070120	CUST_2479_PI417174124
RSP_1958		0	0.0766259	0.31198	-0.00282687	0.90994	0.000159682	0.99896	-0.281094	0.71056									640278529	CUST_9913_PI417174124
RSP_1959		0	0.0441433	0.77942	0.0195914	0.868	0.002107	0.92902	-0.156814	0.24728									640278530	CUST_9916_PI417174124
RSP_1960		0	-0.0708056	0.3391	-0.0179463	0.84992	-0.061579	0.35854	-0.241099	0.48498									640278531	CUST_9919_PI417174124
RSP_1961		hypothetical protein	-0.0475601	0.7386	0.0092036	0.8744	-0.0279262	0.030422	-0.0878495	0.160441									640070121	CUST_2482_PI417174124
RSP_1962		hypothetical protein	0.00831339	0.95902	-0.132169	0.090257	-0.267936	0.051236	-0.175332	0.36306									640070122	CUST_2485_PI417174124
RSP_1963		hypothetical protein	-0.0703629	0.7498	-0.113497	0.140162	-0.0788871	0.40636	-0.0635167	0.22914									640070123	CUST_2488_PI417174124
RSP_1964		hypothetical protein	0.0633395	0.67304	0.288533	0.085744	0.0455276	0.5342											640070124	CUST_2491_PI417174124
RSP_1965		Putative Membrane Fusion Protein Family member	-0.0540039	0.7972	0.027927	0.23456	-0.0417774	0.4299	0.136908	0.4138									640070125	CUST_2494_PI417174124
RSP_1966		possible ISSod13, transposase	-0.0953361	0.57062	-0.203445	0.021179	-0.00626579	0.96538	-0.45245	0.102903									640070127	CUST_2500_PI417174124
RSP_1967		hypothetical protein	-0.0348293	0.60718	0.19028	0.36324	0.111141	0.3813	0.0208071	0.79582									640070126	CUST_2497_PI417174124
RSP_1968		Possible integrase/recombinase	0.0806845	0.40032	0.0269289	0.747	-0.0268964	0.36676	-0.102367	0.46816									640070128	CUST_2503_PI417174124
RSP_1969	purM	phosphoribosylaminoimidazole synthetase( EC:6.3.3.1 )	-0.00892552	0.85766	-0.168679	0.083043	-0.308317	0.036964	-0.106969	0.38358	-0.0542357	0.565503							640070130	CUST_2506_PI417174124
RSP_1970		Phosphoribosylglycinamide formyltransferase	0.0261524	0.75864	-0.115835	0.0042191	-0.180387	0.00116073	-0.238506	0.099083									640070131	CUST_2509_PI417174124
RSP_1971	rnd	Ribonuclease D	-0.275847	0.19436	-0.361022	0.0095841	-0.34932	0.0114428	-0.16223	0.27206	-0.104365	0.0333049							640070132	CUST_2512_PI417174124
RSP_1972		hypothetical protein	-0.126465	0.82386	0.103775	0.0192241	0.117282	0.155619	0.0289559	0.8995									640070133	CUST_2515_PI417174124
RSP_1973		Probable SufE protein	-0.0312084	0.84922	0.205946	0.06116	0.121048	0.020339	0.105215	0.31076									640070134	CUST_2518_PI417174124
RSP_1974		hypothetical protein	-0.4153	0.48256	-0.353827	0.0069412	-0.426771	0.00028372	-0.36898	0.023497	-0.284705	0.0056697							640070135	CUST_2521_PI417174124
RSP_1975		aminopeptidase P	-0.144968	0.21166	-0.0691864	0.143419	-0.0460062	0.177295	-0.111399	0.25244									640070136	CUST_2524_PI417174124
RSP_1976	cobT	aerobic cobalt chelatase, CobT subunit	0.0130826	0.96926	0.135726	0.026236	0.173033	0.40406	-0.139509	0.78648	0.231731	0.0244822							640070137	CUST_2527_PI417174124
RSP_1977	cobS	cobalt chelatase, CobS small subunit	-0.213354	0.31596	0.0294226	0.63686	0.0169597	0.73432	0.0320341	0.8096	-0.16188	0.592997							640070140	CUST_2536_PI417174124
RSP_1978		molecular chaperone, DnaJ family	-0.00860238	0.9287	0.285373	0.022679	0.334685	0.023383	0.511862	0.00167587	-0.0763712	0.354372							640070141	CUST_2539_PI417174124
RSP_1979		stress induced morphogen, BolA	-0.0422167	0.7513	-0.426745	0.062683	-0.469745	0.035982	-0.328911	0.0134247									640070142	CUST_2542_PI417174124
RSP_1980	glcB	malate synthase	-0.195096	0.20226	0.0158568	0.74886	-0.00433027	0.90646	0.608341	0.0144564	0.108331	0.164923							640070143	CUST_2545_PI417174124
RSP_1981		Deoxyribodipyrimidine photolyase	0.124655	0.31486	0.280849	0.0164188	0.263586	0.0093175	0.0454492	0.56316									640070144	CUST_2548_PI417174124
RSP_1982		Aminopeptidase N	0.0802902	0.52046	0.261524	0.38268	0.250188	0.11794	0.0715277	0.84948	0.3058	0.00116708			RpoH2 Heptamer				640070145	CUST_2551_PI417174124
RSP_1983	sqdA	Phospholipid/glycerol acyltransferase	0.130625	0.70732	0.178739	0.026379	0.170649	0.064697	0.202272	0.107084									640070146	CUST_2554_PI417174124
RSP_1984		histidinol-phosphate aminotransferase( EC:2.6.1.9 )	-0.0161389	0.72664	0.0634754	0.4532	0.0349705	0.27776	-0.303511	0.047435									640070147	CUST_2557_PI417174124
RSP_1985		hypothetical protein	0.864378	0.0146757	0.95736	0.000180465	0.967458	0.00132208	0.862409	0.056565								Chip RpoH2	640070148	CUST_2560_PI417174124
RSP_1986	gatB	aspartyl/glutamyl-tRNA amidotransferase subunit B	-0.157639	0.31074	-0.18861	0.105663	-0.263795	0.043125	0.211952	0.024658	-0.179499	0.152002							640070149	CUST_2563_PI417174124
RSP_1987		hypothetical protein	-0.0428542	0.67452	0.110978	0.28026	0.1212	0.31942	0.441359	0.00127963									640070150	CUST_2566_PI417174124
RSP_1988		hypothetical protein	0.115856	0.0926	-0.240929	0.026363	-0.234955	0.073165	-0.223369	0.093584									640070151	CUST_2569_PI417174124
RSP_1989	valS	Putative valyl-tRNA synthetase( EC:6.1.1.9 )	-0.052911	0.6861	0.278232	0.043243	0.368529	0.0021581	-0.139532	0.80838	-0.0216762	0.772523							640070152	CUST_2572_PI417174124
RSP_1990		Transcriptional regulator, AsnC family	0.00625139	0.90614	0.0405444	0.29202	0.0633454	0.24066	0.021219	0.54654									640070153	CUST_2575_PI417174124
RSP_1991		Putative Ornithine decarboxylase( EC:4.1.1.17 )	0.270404	0.033556	-0.289399	0.06394	0.211608	0.0078418	0.410401	0.064198	-0.448427	0.081482							640070154	CUST_2578_PI417174124
RSP_1992		hypothetical protein	0.147431	0.56666	-0.0732039	0.104564	0.0494264	0.196276	-0.325237	0.119199									640070155	CUST_2581_PI417174124
RSP_1993		hypothetical protein	-0.0357769	0.53244	-0.10736	0.23276	-0.210799	0.089617	-0.204769	0.167761									640070156	CUST_2584_PI417174124
RSP_1994	gltA	Citrate synthase( EC:2.3.3.1 )	-0.492455	0.081716	-0.341378	0.0058394	-0.356488	0.00198124	-0.0305119	0.43152	-0.00728657	0.966398							640070157	CUST_2587_PI417174124
RSP_1995	gltX	Glutamyl-tRNA synthetase( EC:6.1.1.17 )	0.024672	0.93284	-0.183593	0.073303	-0.295789	0.077584	-0.0626725	0.51344	0.0585205	0.39369							640070158	CUST_2590_PI417174124
RSP_1996		Putative Competence protein	0.039277	0.5654	0.16258	0.003822	0.108562	0.163704	-0.111869	0.53004									640070159	CUST_2593_PI417174124
RSP_1997	lexA	LexA repressor( EC:3.4.21.88 )	-0.249352	0.38442	-0.0223179	0.76782	-0.143096	0.099521	0.862602	0.0059383	-0.15789	0.0659176							640070160	CUST_2596_PI417174124
RSP_1998		Molybdenum cofactor biosynthesis protein A	-0.267553	0.121621	-0.465929	0.022242	-0.374912	0.030296	-0.168734	0.25422									640070161	CUST_2599_PI417174124
RSP_2000		molybdenum cofactor biosynthesis protein C	-0.296894	0.025657	-0.510971	0.00155835	-0.38768	0.0078797	-0.105235	0.32022	0.0931764	0.069232							640070162	CUST_2602_PI417174124
RSP_2001	trpD	Anthranilate phosphoribosyltransferase( EC:2.4.2.18 )	-0.090524	0.43056	-0.0535925	0.034336	0.0563706	0.29402	0.137125	0.060683	0.0495827	0.447186							640070164	CUST_2608_PI417174124
RSP_2002	trpG	Anthranilate synthase component II( EC:4.1.3.27 )	-0.27955	0.176142	-0.0738701	0.59652	0.00810623	0.96046	0.417961	0.026504									640070165	CUST_2611_PI417174124
RSP_2003	yibQ	YibQ protein	-0.117632	0.53462	-0.0499294	0.067318	0.100633	0.4735	0.0227334	0.95912	-0.23385	0.225446							640070166	CUST_2614_PI417174124
RSP_2004	trpE	anthranilate synthase component I( EC:4.1.3.27 )	0.140016	0.59016	-0.0251364	0.7122	-0.0383444	0.80302	0.0898789	0.34126	0.133657	0.0610814							640070167	CUST_2617_PI417174124
RSP_2005	ybaU	possible peptidyl-prolyl cis-trans isomerse( EC:5.2.1.8 )	-0.0853155	0.0160751	-0.0084738	0.87098	-0.0970006	0.2252	0.14885	0.26634	-0.0137181	0.750336							640070168	CUST_2620_PI417174124
RSP_2006	amsA	hypothetical protein	0.109155	0.105262	0.220151	0.0124231	0.372049	0.0082018	0.118239	0.0150793	-0.0337274	0.542695			RpoH2 Heptamer				640070169	CUST_2623_PI417174124
RSP_2007		conservd hypothetical protein	-0.0463093	0.28076	0.235254	0.029499	0.350304	0.0192811	0.731716	0.0027356	-0.296493	0.0117815							640070170	CUST_2626_PI417174124
RSP_2008	argD	Acetylornithine Aminotransferase class-III( EC:2.6.1.11 )	-0.206732	0.026744	-0.315557	0.035681	-0.238105	0.158296	0.407056	0.028263	0.0271352	0.749424							640070171	CUST_2629_PI417174124
RSP_2009	argF	ornithine carbamoyltransferase( EC:2.1.3.3 )	-0.167098	0.0042033	-0.491543	0.0031407	-0.37169	0.0133843	0.102963	0.130636	-0.240461	0.041818							640070172	CUST_2632_PI417174124
RSP_2010		hypothetical protein	-0.277107	0.2457	0.24137	0.49974	0.0788134	0.79076	-0.936972	0.106141									640070173	CUST_2635_PI417174124
RSP_2011		putative transcription elongation factor	0.077603	0.91456	0.189393	0.47226	0.193621	0.48368	-0.116302	0.71992									640070174	CUST_2638_PI417174124
RSP_2012		NUDIX hydrolase, MutT	0.290995	0.172035	0.2507	0.053396	0.247526	0.056639	0.044512	0.2323									640070175	CUST_2641_PI417174124
RSP_2013		DEAD/DEAH box helicase	0.126035	0.164705	0.149014	0.0104841	0.120419	0.0120584	-0.119486	0.23018									640070176	CUST_2644_PI417174124
RSP_2014		hypothetical protein	0.0503563	0.9106	0.621284	0.0038196	0.613413	0.0031242	0.570244	0.0023978									640070177	CUST_2647_PI417174124
RSP_2015	argK	arginine/ornithine transport system ATPase( EC:2.7.- )	0.0787325	0.5285	0.240039	0.04276	0.180921	0.125481	0.15294	0.183623	0.0575739	0.738945							640070178	CUST_2650_PI417174124
RSP_2016	rpmB	50S ribosomal protein L28	-0.196859	0.29094	-0.025341	0.77102	-0.232588	0.051457	0.692691	0.0170846	-0.00275716	0.992887							640070179	CUST_2653_PI417174124
RSP_2017		hypothetical protein	-0.575246	0.037697	0.0498203	0.45874	0.221638	0.047997	0.0141712	0.97564									640070181	CUST_2659_PI417174124
RSP_2018		hypothetical protein	-0.10319	0.25286	-0.276531	0.178763	-0.0511181	0.492	0.655598	0.020745									640070182	CUST_2662_PI417174124
RSP_2019		hypothetical protein	0.107352	0.57706	-0.0512482	0.52112	-0.0664408	0.71342	-0.203956	0.44442									640070183	CUST_2665_PI417174124
RSP_2020		DHC, diheme cytochrome c	0.0132815	0.95712	0.217598	0.03182	0.139532	0.145919	-0.161283	0.0106826									640070184	CUST_2668_PI417174124
RSP_2021	shp	Mono-heme class I cytochrome c	0.129151	0.53268	0.184054	0.094639	0.172705	0.25798	-0.0491548	0.4477									640070185	CUST_2671_PI417174124
RSP_2022		Cytochrome b/diheme cytochrome c hybrid protein	-0.00564931	0.97694	-0.030123	0.58754	-0.0285341	0.109905	-0.209462	0.0125426									640070186	CUST_2674_PI417174124
RSP_2023		hypothetical protein	0.600865	0.041882	0.334642	0.030196	0.440856	0.0136957	0.0383996	0.97342									640070187	CUST_2677_PI417174124
RSP_2024	cspA	Cold shock protein cspA	-0.439745	0.28648	-1.25453	0.0170968	-0.695774	0.021881	-0.438215	0.101284									640070188	CUST_2680_PI417174124
RSP_2025		hypothetical protein	0.579829	0.07656	0.191539	0.129045	0.176479	0.076144	-0.216206	0.4967									640070189	CUST_2683_PI417174124
RSP_2026		transcriptional regulator, AraC family	0.0486176	0.51394	-0.0823249	0.50554	-0.0484089	0.70818	-0.0146059	0.76648									640070190	CUST_2686_PI417174124
RSP_2027		transcriptional regulator, LysR family	0.0462048	0.5531	0.205437	0.071584	0.270934	0.055784	-0.156609	0.3338									640070191	CUST_2689_PI417174124
RSP_2028		hypothetical protein	0.19474	0.44306	0.0266333	0.73632	0.0618706	0.20274	-0.044322	0.37492									640070192	CUST_2692_PI417174124
RSP_2029	ucpA	short chain dehydrogenase( EC:1.- )	0.123964	0.35238	0.0611431	0.045959	0.060479	0.33006	-0.231615	0.00182217									640070193	CUST_2695_PI417174124
RSP_2030		putative sensor histidine kinase	-0.0540435	0.79754	0.148064	0.0026151	0.164237	0.026062	-0.0686507	0.032664									640070194	CUST_2698_PI417174124
RSP_2032		putative hypothetical Gifsy-1 prophage protein	0.0290004	0.60072	-0.126356	0.43794	-0.0718122	0.7277	-0.246982	0.48058									640070195	CUST_2701_PI417174124
RSP_2033		hypothetical protein	0.103127	0.4843	-0.00457008	0.99046	-0.0199791	0.97622	-0.0835041	0.28382									640070196	CUST_2704_PI417174124
RSP_2034		possible CAAX amino terminal protease family	-0.0362653	0.84302	0.038144	0.61236	0.0274474	0.77916	-0.121176	0.186657									640070197	CUST_2707_PI417174124
RSP_2035		hypothetical protein	-0.12742	0.57244	-0.118149	0.064317	-0.0760658	0.139581	-0.214752	0.072022									640070199	CUST_2713_PI417174124
RSP_2036		putative ECF/RNA polymerase sigma factor protein	3.81754e-05	0.99982	-0.0640803	0.7722	-0.0502577	0.78786	-0.525738	0.173937									640070200	CUST_2716_PI417174124
RSP_2037		hypothetical protein	0.257768	0.45838	0.0936282	0.69674	0.0357088	0.76318	-0.103379	0.52228									640070201	CUST_2719_PI417174124
RSP_2038		possible acetyltransferase	0.166671	0.0155042	0.218061	0.0047211	0.386634	0.055885	-0.0668781	0.45432									640070202	CUST_2722_PI417174124
RSP_2039	linC	short chain dehydrogenase( EC:1.1.1.- )	-0.0414738	0.58298	0.167696	0.058059	0.142661	0.44376	-0.0535558	0.48258									640070203	CUST_2725_PI417174124
RSP_2040		possible Transposase fragment	-0.0740727	0.34154	-0.0330997	0.7104	-0.0563928	0.57816	-0.132562	0.27838									640070204	CUST_2728_PI417174124
RSP_2041		hypothetical protein	-0.0593558	0.64764	0.349435	0.030436	0.343627	0.121578	-0.0673521	0.60554									640070205	CUST_2731_PI417174124
RSP_2042		hypothetical protein	0.157485	0.61172	0.0489282	0.77224	0.000346812	0.996	-0.203015	0.75284									640070207	CUST_2737_PI417174124
RSP_2043		hypothetical protein	-0.0170737	0.92772	0.116268	0.2366	0.0180195	0.81668	0.0245286	0.8447									640070206	CUST_2734_PI417174124
RSP_2044		ATPase	-0.413734	0.035605	-0.588138	0.0168392	-0.649499	0.0121177	-0.525606	0.022216	-0.338501	0.00402599							640070208	CUST_2740_PI417174124
RSP_2045		hypothetical protein	-0.320925	0.036264	-0.143862	0.058619	-0.194117	0.098095	0.0565729	0.47402									640070209	CUST_2743_PI417174124
RSP_2046		hypothetical protein	-0.415206	0.159838	-0.249135	0.163823	-0.285582	0.181405	0.125191	0.2833	-0.646887	2.71719e-06							640070210	CUST_2746_PI417174124
RSP_2047		ThiF family protein	-0.119015	0.41384	-0.166447	0.031978	-0.161113	0.2253	0.00210886	0.97816									640070211	CUST_2749_PI417174124
RSP_2048		hypothetical protein	-0.117634	0.31774	0.00233897	0.96962	0.0216208	0.67646	-0.292263	0.084956									640070212	CUST_2752_PI417174124
RSP_2049		hypothetical protein	-0.0165835	0.8612	0.0217176	0.80694	0.0499469	0.55296	0.0572654	0.52328									640070213	CUST_2755_PI417174124
RSP_2050		hypothetical protein	-0.16894	0.52426	0.00561282	0.98084	-0.117206	0.71472	-0.517279	0.026483									640070214	CUST_2758_PI417174124
RSP_2052		N6 adenine-specific DNA methyltransferase, D12 class	-0.12317	0.20762	0.127848	0.55754	-0.0002078	0.99906	-0.209215	0.057642									640070215	CUST_2761_PI417174124
RSP_2053		Possible transporter, RarD family, DMT superfamily	-0.0568594	0.77606	0.0370864	0.091977	0.044095	0.060384	0.0261314	0.68438									640070216	CUST_2764_PI417174124
RSP_2054		hypothetical protein	0.030647	0.52354	0.122031	0.52448	0.0170311	0.89244	-0.206916	0.04582									640070217	CUST_2767_PI417174124
RSP_2055		hypothetical protein	0.0510272	0.179537	-0.0142031	0.91692	-0.0720871	0.41242	-0.273629	0.38934									640070218	CUST_2770_PI417174124
RSP_2056		hypothetical protein	-0.0212896	0.89634	-0.0197393	0.82468	0.0113641	0.94682	-0.353658	0.21708									640070219	CUST_2773_PI417174124
RSP_2057		hypothetical protein	0.102327	0.61708	0.0909651	0.51248	-0.0142779	0.94636	-0.428506	0.23032									640070220	CUST_2776_PI417174124
RSP_2058		hypothetical protein	-0.0758953	0.66148	1.83214e-05	0.9999	0.0325337	0.88504	-0.322802	0.0105805									640070221	CUST_2779_PI417174124
RSP_2059		Potential phage tail tape measure protein	-0.0382957	0.90288	0.0480099	0.098736	-0.0280284	0.5495	-0.337616	0.047425									640070222	CUST_2782_PI417174124
RSP_2061		hypothetical protein	0.195678	0.130724	0.160009	0.21844	0.132044	0.35994	-0.23626	0.156303									640070223	CUST_2785_PI417174124
RSP_2062		hypothetical protein	0.0748727	0.83516	0.0685513	0.44018	0.121333	0.20894	-0.0249342	0.91456									640070224	CUST_2788_PI417174124
RSP_2063		hypothetical protein	-0.0208814	0.9281	-0.0249097	0.7438	-0.0627414	0.49488	-0.392722	0.24462									640070225	CUST_2791_PI417174124
RSP_2064		hypothetical protein	0.0134558	0.80804	0.0906919	0.26722	0.0855621	0.34644	-0.00827638	0.89804									640070226	CUST_2794_PI417174124
RSP_2065		hypothetical protein	-0.0375517	0.80216	-0.0214544	0.4918	0.00487459	0.8634	-0.273924	0.017301									640070227	CUST_2797_PI417174124
RSP_2066		hypothetical protein	0.0655076	0.84666	0.184832	0.128158	0.149662	0.183815	0.0964612	0.12616									640070228	CUST_2800_PI417174124
RSP_2067		putative prophage LambdaSo, major capsid protein, HK97 family	-0.0344963	0.6154	0.0647215	0.56936	0.0435334	0.69728	-0.2216	0.037558									640070231	CUST_2809_PI417174124
RSP_2068		putative ClpP-like protease	0.148804	0.71004	0.141744	0.024837	0.12713	0.21464	-0.187999	0.47206									640070232	CUST_2812_PI417174124
RSP_2069		putative phage portal protein, HK97 family	0.00299493	0.97554	0.0726365	0.72914	0.0198014	0.8889	-0.111144	0.60398									640070233	CUST_2815_PI417174124
RSP_2070		Putative Phage-related terminase	0.136327	0.37856	-0.0127358	0.79454	-0.0452773	0.184161	-0.42424	0.0129797									640070234	CUST_2818_PI417174124
RSP_2071		hypothetical protein	-0.0468262	0.21968	-0.110903	0.065578	-0.0571105	0.073944	-0.0874759	0.040358									640070235	CUST_2821_PI417174124
RSP_2072		Putative Phage-related Holin protein	-0.145293	0.30128	-0.0752012	0.21754	-0.0814398	0.045616	-0.461764	0.28358									640070236	CUST_2824_PI417174124
RSP_2073		hypothetical protein	-0.0180793	0.80984	0.184116	0.09658	0.0783801	0.49548	-0.120605	0.095579									640070238	CUST_2830_PI417174124
RSP_2074		hypothetical protein	0.148625	0.55332	0.0276421	0.8709	-0.0642737	0.73752	-0.250746	0.043603									640070239	CUST_2833_PI417174124
RSP_2075		Putative Transcriptional regulator	-0.119455	0.199843	0.200217	0.10342	0.143177	0.3044											640070242	CUST_2842_PI417174124
RSP_2076		hypothetical protein	-0.109678	0.43898	-0.0608942	0.029279	-0.117994	0.3374	-0.413429	0.039863									640070243	CUST_2845_PI417174124
RSP_2077		hypothetical protein	-0.0634938	0.54844	0.0337008	0.75008	0.00474464	0.97814	-0.358187	0.036319									640070244	CUST_2848_PI417174124
RSP_2078		hypothetical protein	0.103561	0.7558	-0.0859726	0.69348	-0.0541526	0.5312	-0.349304	0.6098									640070245	CUST_2851_PI417174124
RSP_2079		hypothetical protein	-0.112643	0.22126	0.218117	0.5481	0.10778	0.742	-0.286524	0.029445									640070246	CUST_2854_PI417174124
RSP_2080		Putative Tyrosine recombinase	0.0108632	0.91922	0.0191653	0.70312	0.0475571	0.0081568	-0.216007	0.176121									640070248	CUST_2860_PI417174124
[truncated: 2,305 more rows]
