# Supplementary material for: Integrative “Omics”-Approach Discovers Dynamic and Regulatory Features of Bacterial Stress Responses
Source: PLoS Genet. 2013 Jun 20;9(6):e1003576. doi: 10.1371/journal.pgen.1003576 (PMC3688512; doi:10.1371/journal.pgen.1003576)
Supplement: Dataset S2 — Results of SILAC experiments. The first sheet contains SILAC H/L-ratios of identified proteins from the heavy standard. The second sheet shows the SILAC results of the stressed and unstressed R. sphaeroides samples. (XLSX) [file pgen.1003576.s002.xlsx]

## Sheet: SILAC standard
Protein Descriptions	RSP	Mol. Weight [kDa]	PEP	Peptides	Ratio H/L Std	% label	Intensity Std	Intensity L Std	Intensity H Std
>ID-20ORF-1377|;>ID-43ORF-568|640069877 YP_351768 RSP_1721 50S ribosomal protein L22 [Rhodobacter sphaeroides 2.4.1]	RSP_1721	14.065	3.0033e-56	9	36.034	97.2998	87338000	2260600	85077000
>ID-19ORF-11642|;>ID-43ORF-2549|640071888 YP_353749 RSP_6124 hypothetical protein [Rhodobacter sphaeroides 2.4.1]	RSP_6124	12.172	1.7816e-43	3	35.452	97.2567	83555000	2403900	81151000
>ID-19ORF-9872|;>ID-43ORF-2165|640071500 YP_353365 RSP_0291 Reaction centre H protein [Rhodobacter sphaeroides 2.4.1]	RSP_0291	28.035	1.5457e-82	8	34.602	97.1912	15561000	120910	15440000
>ID-21ORF-8163|;>ID-43ORF-1817|640071142 YP_353017 RSP_2956 transketolase [Rhodobacter sphaeroides 2.4.1]	RSP_2956	75.442	3.3988e-115	11	34.116	97.1523	20780000	316840	20463000
>ID-19ORF-5438|;>ID-43ORF-1323|640070642 YP_352523 RSP_2463 acyl carrier protein [Rhodobacter sphaeroides 2.4.1]	RSP_2463	8.6644	7.9371e-24	4	32.121	96.9808	51520000	1345800	50174000
>ID-24ORF-11856|;>ID-43ORF-995|640070310 YP_352195 RSP_2141 ABC polyamine transporter, periplasmic substrate-binding protein [Rhodobacter sphaeroides 2.4.1]	RSP_2141	44.18	1.8362e-56	5	31.949	96.965	151220000	2199300	149020000
>ID-21ORF-8269|;>ID-43ORF-1837|640071162 YP_353037 RSP_2975 hypothetical protein [Rhodobacter sphaeroides 2.4.1]	RSP_2975	18.796	4.1534e-14	3	31.347	96.9085	15239000	395650	14843000
>ID-21ORF-9263|;>ID-43ORF-1973|640071301 YP_353173 RSP_0097 TRAP-T family sorbitol/mannitol transporter, periplasmic binding protein, SmoM [Rhodobacter sphaeroides 2.4.1]	RSP_0097	49.302	1.1582e-70	10	31.083	96.8831	143870000	3139000	140730000
>ID-25ORF-4056|;>ID-43ORF-4008|640073371 YP_355208 RSP_3697 ABC sulfate/thiosulfate transporter, periplasmic binding protein CysP [Rhodobacter sphaeroides 2.4.1]	RSP_3697	56.954	2.227e-187	10	30.567	96.8321	116090000	2092600	114000000
>ID-21ORF-12181|;>ID-43ORF-2557|640071896 YP_353757 RSP_0680 Uroporphyrinogen decarboxylase [Rhodobacter sphaeroides 2.4.1]	RSP_0680	40.768	8.4177e-108	8	30.534	96.8288	20117000	249690	19868000
>ID-23ORF-14134|;>ID-43ORF-361|640069667 YP_351561 RSP_1517 Histone-like protein of HNS family [Rhodobacter sphaeroides 2.4.1]	RSP_1517	11.541	9.7736e-53	5	30.281	96.8032	17584000	145100	17438000
>ID-21ORF-5795|;>ID-43ORF-1350|640070669 YP_352550 RSP_4043 Peptidylprolyl isomerase [Rhodobacter sphaeroides 2.4.1]	RSP_4043	19.354	2.0511e-78	4	29.816	96.7549	65388000	1704100	63684000
>ID-23ORF-118|;>ID-43ORF-3264|640072610 YP_354464 RSP_1383 hypothetical protein [Rhodobacter sphaeroides 2.4.1]	RSP_1383	18.639	4.0444e-43	5	29.775	96.7506	87388000	2182300	85206000
>ID-19ORF-8748|;>ID-43ORF-1967|640071294 YP_353167 RSP_0091 ABC sorbitol/mannitol transporter, periplasmic binding protein [Rhodobacter sphaeroides 2.4.1]	RSP_0091	48.552	2.9917e-141	8	29.748	96.7478	33423000	374040	33049000
>ID-21ORF-1679|;>ID-43ORF-579|640069888 YP_351779 RSP_1731 Ribosomal protein L18 [Rhodobacter sphaeroides 2.4.1]	RSP_1731	17.41	3.842e-196	5	29.283	96.6978	245160000	3762600	241400000
>ID-22ORF-4789|;>ID-43ORF-2312|640071648 YP_353512 RSP_0437 Suf C, ATPase [Rhodobacter sphaeroides 2.4.1]	RSP_0437	27.79	7.2404e-29	5	29.098	96.6775	14584000	151270	14432000
>ID-20ORF-1408|;>ID-43ORF-580|640069889 YP_351780 RSP_1732 30S ribosomal protein S5 [Rhodobacter sphaeroides 2.4.1]	RSP_1732	21.846	1.0098e-55	7	28.887	96.6541	153410000	1273300	152140000
>ID-19ORF-4528|;>ID-43ORF-1139|640070457 YP_352339 RSP_2283 30S ribosomal protein S4 [Rhodobacter sphaeroides 2.4.1]	RSP_2283	25.723	7.1226e-82	7	28.815	96.646	173710000	5044800	168670000
>ID-19ORF-4581|;>ID-43ORF-1152|640070470 YP_352352 RSP_2297 ATP synthase subunit A [Rhodobacter sphaeroides 2.4.1]	RSP_2297	55.186	2.6115e-94	13	28.556	96.6166	432390000	11515000	420870000
>ID-20ORF-12471|;>ID-43ORF-2777|640072119 YP_353977 RSP_0894 hypothetical protein [Rhodobacter sphaeroides 2.4.1]	RSP_0894	16.686	4.9594e-35	3	28.468	96.6065	99686000	2089000	97597000
>ID-22ORF-8447|;>ID-43ORF-1651|640070972 YP_352851 RSP_2860 30S ribosomal protein S2 [Rhodobacter sphaeroides 2.4.1]	RSP_2860	31.378	1.0501e-116	11	28.465	96.6061	225960000	4050500	221910000
>ID-21ORF-14160|;>ID-43ORF-2995|640072340 YP_354195 RSP_1109 Cysteine synthase [Rhodobacter sphaeroides 2.4.1]	RSP_1109	64.731	2.0571e-135	10	28.422	96.6012	69822000	1734000	68088000
>ID-20ORF-1362|;>ID-43ORF-562|640069871 YP_351762 RSP_1715 30S ribosomal protein S10 [Rhodobacter sphaeroides 2.4.1]	RSP_1715	14.014	2.8383e-57	6	28.421	96.6011	81883000	2325900	79557000
>ID-23ORF-4952|;>ID-43ORF-2257|640071592 YP_353457 RSP_0381 hypothetical protein [Rhodobacter sphaeroides 2.4.1]	RSP_0381	16.78	9.9237e-244	12	28.313	96.5885	403490000	8068600	395420000
>ID-21ORF-11584|;>ID-43ORF-2435|640071771 YP_353635 RSP_0561 transaldolase [Rhodobacter sphaeroides 2.4.1]	RSP_0561	29.204	2.323e-110	8	28.285	96.5853	32616000	310020	32306000
>ID-19ORF-1730|;>ID-43ORF-564|640069873 YP_351764 RSP_1717 50S ribosomal protein L4 [Rhodobacter sphaeroides 2.4.1]	RSP_1717	25.78	1.7929e-217	11	28.243	96.5804	639640000	18493000	621140000
>ID-22ORF-1768|;>ID-43ORF-2929|640072273 YP_354129 RSP_1044 50S ribosomal protein L19 [Rhodobacter sphaeroides 2.4.1]	RSP_1044	15.623	1.7075e-146	7	27.991	96.5507	116960000	3796700	113160000
>ID-22ORF-5224|;>ID-43ORF-2242|640071577 YP_353442 RSP_0366 adenylosuccinate synthetase [Rhodobacter sphaeroides 2.4.1]	RSP_0366	56.845	2.5042e-91	5	27.958	96.5467	39561000	736490	38825000
>ID-20ORF-8968|;>ID-43ORF-2035|640071367 YP_353235 RSP_0161 Spermidine/putrescine-binding periplasmic protein [Rhodobacter sphaeroides 2.4.1]	RSP_0161	42.161	1.9156e-60	7	27.956	96.5465	54145000	1079000	53066000
>ID-24ORF-2137|;>ID-43ORF-2852|640072195 YP_354052 RSP_0968 malate dehydrogenase [Rhodobacter sphaeroides 2.4.1]	RSP_0968	41.007	1.3861e-299	8	27.86	96.535	728730000	13811000	714920000
>ID-23ORF-1200|;>ID-43ORF-3065|640072411 YP_354265 RSP_1180 ABC sugar (xylose) transporter, periplasmic binding protein [Rhodobacter sphaeroides 2.4.1]	RSP_1180	37.56	7.151e-68	6	27.84	96.5326	36489000	775880	35713000
>ID-22ORF-2114|;>ID-43ORF-2850|640072193 YP_354050 RSP_0966 Succinyl-CoA synthetase, alpha subunit [Rhodobacter sphaeroides 2.4.1]	RSP_0966	30.768	2.7897e-78	8	27.649	96.5095	42039000	883070	41156000
>ID-19ORF-4585|;>ID-43ORF-1154|640070472 YP_352354 RSP_2299 ATP synthase subunit B [Rhodobacter sphaeroides 2.4.1]	RSP_2299	52.214	0	11	27.585	96.5017	530280000	15889000	514400000
>ID-20ORF-1397|;>ID-43ORF-575|640069884 YP_351775 RSP_1727 Ribosomal protein L5 [Rhodobacter sphaeroides 2.4.1]	RSP_1727	31.159	1.2607e-168	7	27.539	96.496	162150000	4727400	157420000
>ID-30ORF-4041|;>ID-43ORF-3391|640072750 YP_354591 RSP_3074 Dihydroxy-acid and 6-phosphogluconate dehydratase [Rhodobacter sphaeroides 2.4.1]	RSP_3074	66.674	3.1317e-183	8	27.456	96.4858	69896000	1564300	68332000
>ID-20ORF-13582|;>ID-43ORF-3025|640072370 YP_354225 RSP_1140 branched-chain amino acid aminotransferase [Rhodobacter sphaeroides 2.4.1]	RSP_1140	37.741	8.6912e-34	6	27.454	96.4856	76712000	1679500	75033000
>ID-22ORF-3887|;>ID-43ORF-2500|640071838 YP_353700 RSP_0626 translation initiation factor IF-1 [Rhodobacter sphaeroides 2.4.1]	RSP_0626	9.1716	5.5178e-26	5	27.297	96.4661	7202000	46684	7155300
>ID-23ORF-13917|;>ID-43ORF-419|640069725 YP_351619 RSP_1575 binfunctional sulfate adenylyltransferase subunit 1/adenylylsulfate kinase protein [Rhodobacter sphaeroides 2.4.1]	RSP_1575	112.56	4.2059e-101	14	27.214	96.4557	78671000	2335800	76335000
>ID-21ORF-1608|;>ID-43ORF-559|640069868 YP_351759 RSP_1709 30S ribosomal protein S7 [Rhodobacter sphaeroides 2.4.1]	RSP_1709	18.261	1.6878e-61	7	27.026	96.4319	81499000	2174700	79324000
>ID-21ORF-1628|;>ID-43ORF-563|640069872 YP_351763 RSP_1716 50S ribosomal protein L3 [Rhodobacter sphaeroides 2.4.1]	RSP_1716	27.371	4.7404e-78	7	26.935	96.4203	96819000	2131100	94688000
>ID-21ORF-1677|;>ID-43ORF-577|640069886 YP_351777 RSP_1729 Ribosomal protein S8 [Rhodobacter sphaeroides 2.4.1]	RSP_1729	14.857	1.3905e-61	7	26.891	96.4146	19554000	448540	19106000
>ID-21ORF-14676|;>ID-43ORF-3094|640072440 YP_354294 RSP_1212 argininosuccinate synthase [Rhodobacter sphaeroides 2.4.1]	RSP_1212	46.597	1.767e-104	11	26.866	96.4114	52810000	703580	52107000
>ID-19ORF-1742|;>ID-43ORF-569|640069878 YP_351769 RSP_1722 30S ribosomal protein S3 [Rhodobacter sphaeroides 2.4.1]	RSP_1722	36.282	2.4027e-59	7	26.859	96.4105	75671000	2477000	73194000
>ID-21ORF-4865|;>ID-43ORF-1166|640070484 YP_352366 RSP_2311 chaperonin GroEL [Rhodobacter sphaeroides 2.4.1]	RSP_2311	60.973	0	27	26.741	96.3952	1211500000	30253000	1181200000
>ID-19ORF-12815|;>ID-43ORF-2793|640072135 YP_353993 RSP_0910 TRAP-T family transporter, C4-dicarboxylate-binding protein DctP [Rhodobacter sphaeroides 2.4.1]	RSP_0910	57.045	8.4882e-262	14	26.518	96.366	1357600000	39127000	1318500000
>ID-23ORF-2208|;>ID-43ORF-2851|640072194 YP_354051 RSP_0967 succinyl-CoA synthetase subunit beta [Rhodobacter sphaeroides 2.4.1]	RSP_0967	44.441	3.9066e-244	14	26.509	96.3648	185240000	4822800	180420000
>ID-19ORF-11879|;>ID-43ORF-2588|640071928 YP_353788 RSP_0711 hypothetical protein [Rhodobacter sphaeroides 2.4.1]	RSP_0711	12.408	3.1831e-101	5	26.327	96.3406	336800000	4675100	332120000
>ID-21ORF-8173|;>ID-43ORF-1820|640071145 YP_353020 RSP_2959 glyceraldehyde-3-phosphate dehydrogenase [Rhodobacter sphaeroides 2.4.1]	RSP_2959	39.191	1.0923e-45	6	26.317	96.3393	37788000	3319000	34470000
>ID-21ORF-2303|;>ID-43ORF-699|640070008 YP_351899 RSP_1849 Aspartate kinase [Rhodobacter sphaeroides 2.4.1]	RSP_1849	45.221	7.1114e-63	7	26.278	96.334	34646000	922870	33723000
>ID-28ORF-1466|;>ID-43ORF-3894|640073256 YP_355094 RSP_3590 30S ribosomal protein S1 [Rhodobacter sphaeroides 2.4.1]	RSP_3590	62.815	1.2368e-152	17	26.269	96.3328	114480000	2719700	111760000
>ID-21ORF-12897|;>ID-43ORF-2723|640072064 YP_353923 RSP_0842 putative porin [Rhodobacter sphaeroides 2.4.1]	RSP_0842	34.956	4.7117e-116	3	26.264	96.3322	157110000	3811100	153300000
>ID-21ORF-1475|;>ID-20ORF-1361|;>ID-43ORF-547|640069855 YP_351747 RSP_1707 Elongation factor Tu (EF-Tu) [Rhodobacter sphaeroides 2.4.1];>ID-43ORF-561|640069870 YP_351761 RSP_1714 Elongation factor TU [Rhodobacter sphaeroides 2.4.1]	RSP_1707	46.073	2.3398e-74	9	26.257	96.3312	143960000	4637300	139330000
>ID-22ORF-8451|;>ID-43ORF-1650|640070971 YP_352850 RSP_2861 elongation factor Ts [Rhodobacter sphaeroides 2.4.1]	RSP_2861	31.119	8.4406e-194	16	26.257	96.3312	119980000	2846800	117130000
>ID-24ORF-6721|;>ID-43ORF-1890|640071217 YP_353090 RSP_0021 30S ribosomal protein S9 [Rhodobacter sphaeroides 2.4.1]	RSP_0021	17.418	4.7261e-28	10	26.21	96.3249	38611000	564310	38047000
>ID-22ORF-14038|;>ID-43ORF-539|640069847 YP_351739 RSP_1690 Electron transfer flavoprotein, alpha subunit [Rhodobacter sphaeroides 2.4.1]	RSP_1690	44.68	2.9823e-167	8	26.175	96.3201	62521000	627860	61893000
>ID-20ORF-1427|;>ID-43ORF-586|640069895 YP_351786 RSP_1738 30S ribosomal protein S11 [Rhodobacter sphaeroides 2.4.1]	RSP_1738	13.963	3.5192e-159	4	26.1	96.31	20673000	440480	20233000
>ID-22ORF-10773|;>ID-43ORF-1162|640070480 YP_352362 RSP_2307 putative manganese-dependent inorganic pyrophosphatase [Rhodobacter sphaeroides 2.4.1]	RSP_2307	47.182	3.3414e-130	8	25.981	96.2937	216490000	5200900	211280000
>ID-22ORF-1800|;>ID-43ORF-2921|640072265 YP_354121 RSP_1036 FoF1 ATP synthase, subunit B [Rhodobacter sphaeroides 2.4.1]	RSP_1036	21.027	1.79e-108	6	25.98	96.2936	116880000	540610	116340000
>ID-21ORF-1706|;>ID-43ORF-587|640069896 YP_351787 RSP_1739 DNA-directed RNA polymerase alpha subunit [Rhodobacter sphaeroides 2.4.1]	RSP_1739	43.097	7.7043e-150	10	25.948	96.2891	259260000	7259900	252000000
>ID-24ORF-13867|;>ID-43ORF-612|640069921 YP_351812 RSP_1764 50S ribosomal protein L20 [Rhodobacter sphaeroides 2.4.1]	RSP_1764	13.983	2.2657e-26	3	25.888	96.2809	69425000	1268400	68157000
>ID-21ORF-1494|;>ID-43ORF-551|640069860 YP_351751 RSP_1703 Ribosomal protein L11 [Rhodobacter sphaeroides 2.4.1]	RSP_1703	16.392	4.3829e-163	10	25.815	96.2707	269340000	7791400	261550000
>ID-19ORF-9003|;>ID-43ORF-2016|640071347 YP_353216 RSP_0141 50S ribosomal protein L9 [Rhodobacter sphaeroides 2.4.1]	RSP_0141	20.505	1.9697e-169	8	25.768	96.2642	98444000	3790000	94654000
>ID-21ORF-1665|;>ID-43ORF-574|640069883 YP_351774 RSP_1726 Ribosomal protein L24 [Rhodobacter sphaeroides 2.4.1]	RSP_1726	16.581	5.5505e-92	8	25.701	96.2548	399900000	12399000	387500000
>ID-21ORF-1495|;>ID-43ORF-552|640069861 YP_351752 RSP_1702 50S ribosomal protein L1 [Rhodobacter sphaeroides 2.4.1]	RSP_1702	24.345	1.5592e-194	14	25.6	96.2406	212210000	5445600	206760000
>ID-19ORF-1654|;>ID-43ORF-554|640069863 YP_351754 RSP_1700 50S Ribosomal protein L7/L12 [Rhodobacter sphaeroides 2.4.1]	RSP_1700	13.416	2.9147e-266	6	25.53	96.2307	398900000	23251000	375650000
>ID-20ORF-13454|;>ID-43ORF-2998|640072343 YP_354198 RSP_1112 polyribonucleotide nucleotidyltransferase [Rhodobacter sphaeroides 2.4.1]	RSP_1112	77.542	0	27	25.479	96.2234	317010000	6614000	310390000
>ID-20ORF-10340|;>ID-43ORF-2319|640071655 YP_353519 RSP_0446 isocitrate dehydrogenase [Rhodobacter sphaeroides 2.4.1];>ID-21ORF-803|;>ID-43ORF-402|640069708 YP_351602 RSP_1559 isocitrate dehydrogenase [Rhodobacter sphaeroides 2.4.1]	RSP_0446	48.047	1.2105e-94	12	25.443	96.2183	148200000	3870600	144330000
>ID-21ORF-9401|;>ID-43ORF-2007|640071336 YP_353207 RSP_0132 ABC D-methionine uptake transporter, substrate-binding protein [Rhodobacter sphaeroides 2.4.1]	RSP_0132	31.618	1.4221e-108	7	25.405	96.2128	462110000	10836000	451270000
>ID-20ORF-9488|;>ID-43ORF-2146|640071481 YP_353346 RSP_0272 Spheroidene monooxygenase [Rhodobacter sphaeroides 2.4.1]	RSP_0272	51.604	6.4469e-46	8	25.237	96.1886	20009000	520110	19489000
>ID-24ORF-13375|;>ID-43ORF-715|640070024 YP_351915 RSP_1865 ketol-acid reductoisomerase [Rhodobacter sphaeroides 2.4.1]	RSP_1865	41.035	3.2565e-64	9	25.065	96.1634	57099000	1233500	55865000
>ID-22ORF-12409|;>ID-43ORF-845|640070157 YP_352045 RSP_1994 Citrate synthase [Rhodobacter sphaeroides 2.4.1]	RSP_1994	54.401	1.0241e-105	8	24.914	96.1411	178490000	4608000	173890000
>ID-19ORF-1652|;>ID-43ORF-553|640069862 YP_351753 RSP_1701 Ribosomal protein L10 [Rhodobacter sphaeroides 2.4.1]	RSP_1701	22.359	7.3929e-126	3	24.873	96.135	306510000	8698200	297810000
>ID-19ORF-1822|;>ID-43ORF-588|640069897 YP_351788 RSP_1740 Ribosomal protein L17 [Rhodobacter sphaeroides 2.4.1]	RSP_1740	16.138	9.1776e-36	5	24.86	96.133	113180000	1705800	111470000
>ID-24ORF-6103|;>ID-43ORF-2017|640071348 YP_353217 RSP_0142 trigger factor [Rhodobacter sphaeroides 2.4.1]	RSP_0142	51.723	1.242e-175	23	24.836	96.1294	89909000	2126000	87783000
>ID-20ORF-1389|;>ID-43ORF-571|640069880 YP_351771 RSP_1724 Ribosomal protein L29 [Rhodobacter sphaeroides 2.4.1]	RSP_1724	8.2854	1.6992e-11	3	24.806	96.1249	17454000	522050	16932000
>ID-22ORF-2473|;>ID-43ORF-2782|640072124 YP_353982 RSP_0899 AhpC/TSA family protein [Rhodobacter sphaeroides 2.4.1]	RSP_0899	24.254	1.9508e-59	6	24.701	96.1091	44247000	1126400	43121000
>ID-23ORF-9668|;>ID-43ORF-1344|640070663 YP_352544 RSP_4050 Dihydrolipoamide acetyltransferase component (E2) of pyruvate dehydrogenase complex [Rhodobacter sphaeroides 2.4.1]	RSP_4050	48.086	2.214e-193	13	24.668	96.1041	32948000	401250	32547000
>ID-19ORF-1147|;>ID-43ORF-459|640069765 YP_351659 RSP_1613 TRAP-T family transporter, DctP subunit [Rhodobacter sphaeroides 2.4.1]	RSP_1613	41.426	1.4376e-119	10	24.639	96.0997	152290000	4324900	147970000
>ID-19ORF-1773|;>ID-43ORF-578|640069887 YP_351778 RSP_1730 50S ribosomal protein L6 [Rhodobacter sphaeroides 2.4.1]	RSP_1730	25.868	2.2963e-96	8	24.556	96.087	22296000	678680	21617000
>ID-20ORF-13451|;>ID-43ORF-2997|640072342 YP_354197 RSP_1111 Ribosomal protein S15 [Rhodobacter sphaeroides 2.4.1]	RSP_1111	18.929	4.3816e-09	2	24.495	96.0777	67923000	1324200	66599000
>ID-19ORF-7609|;>ID-43ORF-1785|640071109 YP_352985 RSP_2923 ABC branched amino acid transporter family, periplasmic substrate-binding protein [Rhodobacter sphaeroides 2.4.1]	RSP_2923	46.654	2.9245e-139	9	24.342	96.054	65971000	1753600	64217000
>ID-21ORF-12532|;>ID-43ORF-2624|640071964 YP_353824 RSP_0745 acetyl-CoA acetyltransferase [Rhodobacter sphaeroides 2.4.1]	RSP_0745	73.732	2.8757e-171	8	24.306	96.0484	99743000	2143400	97600000
>ID-22ORF-13587|;>ID-43ORF-614|640069923 YP_351814 RSP_1766 Pyruvate kinase [Rhodobacter sphaeroides 2.4.1]	RSP_1766	67.109	2.5064e-11	2	24.219	96.0347	77098000	2540700	74557000
>ID-23ORF-3441|;>ID-43ORF-2591|640071931 YP_353791 RSP_0714 hypothetical protein [Rhodobacter sphaeroides 2.4.1]	RSP_0714	34.745	7.6127e-68	9	24.148	96.0235	61928000	1178100	60750000
>ID-26ORF-4047|;>ID-43ORF-4012|640073375 YP_355212 RSP_3701 ABC sugar transporter, periplasmic binding protein [Rhodobacter sphaeroides 2.4.1]	RSP_3701	45.563	5.3873e-182	9	24.107	96.017	188310000	1539400	186770000
>ID-20ORF-6234|;>ID-43ORF-1548|640070868 YP_352748 RSP_2693 Superoxide dismutase, Fe-Mn family [Rhodobacter sphaeroides 2.4.1]	RSP_2693	24.168	2.8187e-134	10	24.103	96.0164	187250000	5702500	181540000
>ID-21ORF-10278|;>ID-43ORF-2171|640071506 YP_353371 RSP_0296 Cytochrome c2 [Rhodobacter sphaeroides 2.4.1]	RSP_0296	27.593	2.2346e-101	3	23.974	95.9958	8186600	161150	8025400
>ID-22ORF-1769|;>ID-43ORF-2928|640072272 YP_354128 RSP_1043 50S ribosomal protein L31 [Rhodobacter sphaeroides 2.4.1]	RSP_1043	8.4116	1.1035e-33	4	23.947	95.9915	76381000	2509400	73872000
>ID-24ORF-2915|;>ID-43ORF-2707|640072048 YP_353907 RSP_0827 Ribosomal protein L25 [Rhodobacter sphaeroides 2.4.1]	RSP_0827	29.994	5.7199e-37	5	23.941	95.9905	20923000	259520	20663000
>ID-21ORF-15469|;>ID-43ORF-3257|640072603 YP_354457 RSP_1376 aspartate-semialdehyde dehydrogenase [Rhodobacter sphaeroides 2.4.1]	RSP_1376	37.591	5.5288e-75	6	23.874	95.9797	38501000	1204100	37297000
>ID-24ORF-9873|;>ID-43ORF-1345|640070664 YP_352545 RSP_4049 dihydrolipoamide acetyltransferase [Rhodobacter sphaeroides 2.4.1]	RSP_4049	50.269	7.2205e-114	6	23.828	95.9723	39216000	503130	38713000
>ID-24ORF-9859|;>ID-43ORF-1348|640070667 YP_352548 RSP_4045 fructose-bisphosphate aldolase [Rhodobacter sphaeroides 2.4.1]	RSP_4045	33.949	3.5509e-142	6	23.749	95.9594	60672000	979370	59693000
>ID-19ORF-15294|;>ID-43ORF-3268|640072614 YP_354468 RSP_1388 DNA-binding protein HU, form N [Rhodobacter sphaeroides 2.4.1]	RSP_1388	12.237	3.4485e-71	4	23.683	95.9486	425120000	11462000	413660000
>ID-23ORF-14147|;>ID-43ORF-358|640069664 YP_351558 RSP_1514 S-adenosyl-L-homocysteine hydrolase [Rhodobacter sphaeroides 2.4.1]	RSP_1514	51.994	1.8226e-109	14	23.633	95.9404	73061000	1928000	71133000
>ID-20ORF-1614|;>ID-43ORF-626|640069935 YP_351826 RSP_1777 Putative electron transfer flavoprotein-ubiquinone oxidoreductase precursor [Rhodobacter sphaeroides 2.4.1]	RSP_1777	63.331	1.1237e-78	6	23.57	95.93	25203000	267220	24936000
>ID-23ORF-2215|;>ID-43ORF-2848|640072191 YP_354048 RSP_0964 dihydrolipoamide acetyltransferase [Rhodobacter sphaeroides 2.4.1]	RSP_0964	54.727	1.632e-130	13	23.52	95.9217	93601000	2207100	91394000
>ID-23ORF-11361|;>ID-43ORF-992|640070306 YP_352192 RSP_2138 Fumarate lyase [Rhodobacter sphaeroides 2.4.1]	RSP_2138	50.51	4.0656e-137	11	23.49	95.9167	104340000	1659600	102680000
>ID-24ORF-11618|;>ID-43ORF-1034|640070350 YP_352234 RSP_2181 ABC glycine betaine/L-proline transporter, periplasmic substrate-binding subunit [Rhodobacter sphaeroides 2.4.1]	RSP_2181	37.564	3.0745e-153	9	23.13	95.8558	129770000	2740500	127030000
>ID-22ORF-5731|;>ID-43ORF-2125|640071460 YP_353325 RSP_0252 Protein-L-isoaspartate carboxylmethyltransferase [Rhodobacter sphaeroides 2.4.1]	RSP_0252	38.654	6.5231e-73	2	22.999	95.8332	107330000	3228800	104100000
>ID-20ORF-1333|;>ID-43ORF-555|640069864 YP_351755 RSP_1699 DNA-directed RNA polymerase beta subunit [Rhodobacter sphaeroides 2.4.1]	RSP_1699	157.3	0	23	22.973	95.8286	246350000	6278900	240070000
>ID-22ORF-1562|;>ID-43ORF-2987|640072332 YP_354187 RSP_1100 bifunctional phosphoribosylaminoimidazolecarboxamide formyltransferase/IMP cyclohydrolase [Rhodobacter sphaeroides 2.4.1]	RSP_1100	56.269	4.0455e-62	6	22.915	95.8185	65514000	1402400	64112000
>ID-23ORF-7653|;>ID-43ORF-1755|640071079 YP_352955 RSP_2894 Nucleoside diphosphate kinase [Rhodobacter sphaeroides 2.4.1]	RSP_2894	20.751	7.439e-66	5	22.852	95.8075	69186000	896270	68289000
>ID-19ORF-4619|;>ID-43ORF-1165|640070483 YP_352365 RSP_2310 Chaperonin Cpn10 (GroES) [Rhodobacter sphaeroides 2.4.1]	RSP_2310	11.828	7.4937e-65	7	22.799	95.7981	42513000	830350	41683000
>ID-23ORF-6818|;>ID-43ORF-1872|640071199 YP_353072 RSP_0002 Histone-like nucleoid-structuring protein H-NS [Rhodobacter sphaeroides 2.4.1]	RSP_0002	16.908	9.3528e-76	5	22.704	95.7813	235860000	5301200	230560000
>ID-24ORF-9831|;>ID-43ORF-1356|640070675 YP_352556 RSP_2491 Enolase [Rhodobacter sphaeroides 2.4.1]	RSP_2491	51.146	1.96e-45	7	22.675	95.7761	44655000	803910	43851000
>ID-19ORF-15049|;>ID-43ORF-3233|640072579 YP_354433 RSP_1352 D-3-phosphoglycerate dehydrogenase [Rhodobacter sphaeroides 2.4.1]	RSP_1352	57.375	1.0999e-153	13	22.514	95.7472	143950000	3925600	140030000
>ID-20ORF-13710|;>ID-43ORF-3048|640072394 YP_354248 RSP_1163 transcription elongation factor NusA [Rhodobacter sphaeroides 2.4.1]	RSP_1163	60.381	9.945e-124	11	22.48	95.7411	398870000	8219300	390650000
>ID-24ORF-2744|;>ID-43ORF-2747|640072089 YP_353947 RSP_0863 isopropylmalate isomerase large subunit [Rhodobacter sphaeroides 2.4.1]	RSP_0863	56.654	2.4759e-41	8	22.179	95.6858	10243000	283640	9959700
>ID-23ORF-5470|;>ID-43ORF-2137|640071472 YP_353337 RSP_0262 Chlorophyllide reductase, BchX subunit [Rhodobacter sphaeroides 2.4.1]	RSP_0262	72.05	2.0284e-134	12	21.824	95.6186	42770000	1038000	41732000
>ID-20ORF-5352|;>ID-43ORF-1377|640070696 YP_352577 RSP_2515 NADH dehydrogenase delta subunit [Rhodobacter sphaeroides 2.4.1]	RSP_2515	49.52	1.5367e-90	6	21.771	95.6084	43891000	1062400	42828000
>ID-22ORF-13379|;>ID-43ORF-654|640069963 YP_351854 RSP_1806 aconitate hydratase [Rhodobacter sphaeroides 2.4.1]	RSP_1806	104.05	1.8788e-150	16	21.602	95.5756	154680000	4308700	150370000
>ID-26ORF-1704|;>ID-43ORF-3569|640072929 YP_354769 RSP_3261 hypothetical protein [Rhodobacter sphaeroides 2.4.1]	RSP_3261	63.321	1.2581e-47	6	21.597	95.5746	33834000	282290	33552000
>ID-24ORF-2746|;>ID-43ORF-2745|640072087 YP_353945 RSP_0862 isopropylmalate isomerase small subunit [Rhodobacter sphaeroides 2.4.1]	RSP_0862	22.467	6.4878e-40	3	21.386	95.5329	127250000	2545700	124700000
>ID-24ORF-5895|;>ID-43ORF-2068|640071400 YP_353268 RSP_0196 ATP-dependent protease ATP-binding subunit [Rhodobacter sphaeroides 2.4.1]	RSP_0196	47.845	2.5816e-49	9	21.32	95.5197	17261000	459210	16802000
>ID-24ORF-14300|;>ID-43ORF-540|640069848 YP_351740 RSP_1691 Electron transfer flavoprotein beta-subunit [Rhodobacter sphaeroides 2.4.1]	RSP_1691	27.497	3.1838e-63	7	20.921	95.4382	19430000	390990	19039000
>ID-21ORF-14392|;>ID-43ORF-3050|640072396 YP_354250 RSP_1165 translation initiation factor IF-2 [Rhodobacter sphaeroides 2.4.1]	RSP_1165	93.61	1.072e-123	20	20.905	95.4348	21845000	239210	21606000
>ID-23ORF-10494|;>ID-43ORF-1188|640070506 YP_352388 RSP_2332 hypothetical protein [Rhodobacter sphaeroides 2.4.1]	RSP_2332	65.393	1.2278e-09	2	20.686	95.3887	2385600	79250	2306400
>ID-21ORF-1676|;>ID-43ORF-576|640069885 YP_351776 RSP_1728 Ribosomal protein S14 [Rhodobacter sphaeroides 2.4.1]	RSP_1728	13.429	4.0013e-21	5	20.616	95.3738	40854000	795320	40059000
>ID-20ORF-3566|;>ID-43ORF-1050|640070366 YP_352250 RSP_2194 glycine cleavage system H protein (predicted) [Rhodobacter sphaeroides 2.4.1]	RSP_2194	38.447	6.3113e-46	4	20.459	95.34	50840000	1239900	49600000
>ID-21ORF-1609|;>ID-43ORF-560|640069869 YP_351760 RSP_1708 Elongation factor G [Rhodobacter sphaeroides 2.4.1]	RSP_1708	78.631	5.0099e-47	13	20.381	95.323	112520000	4152300	108360000
>ID-23ORF-14289|;>ID-43ORF-324|640069629 YP_351524 RSP_1481 ABC oligopeptide transporter, perplasmic substrate-binding protein OppA [Rhodobacter sphaeroides 2.4.1]	RSP_1481	65.669	2.1886e-109	7	20.155	95.273	59426000	866100	58560000
>ID-23ORF-1213|;>ID-43ORF-3058|640072404 YP_354258 RSP_1173 Heat shock protein (Hsp70, DnaK [Rhodobacter sphaeroides 2.4.1]	RSP_1173	74.591	0	27	20.139	95.2694	561970000	12706000	549270000
>ID-24ORF-1274|;>ID-43ORF-3031|640072376 YP_354231 RSP_1146 Glutamine-pyruvate aminotransferase [Rhodobacter sphaeroides 2.4.1]	RSP_1146	164.77	5.7017e-151	12	19.605	95.1468	43780000	1643900	42136000
>ID-20ORF-1334|;>ID-43ORF-556|640069865 YP_351756 RSP_1712 DNA-directed RNA polymerase beta subunit [Rhodobacter sphaeroides 2.4.1]	RSP_1712	160.26	5.1183e-191	25	19.303	95.0746	109320000	2854100	106460000
>ID-19ORF-4580|;>ID-43ORF-1151|640070469 YP_352351 RSP_2296 ATPase, delta (OSCP) subunit [Rhodobacter sphaeroides 2.4.1]	RSP_2296	22.07	3.3721e-89	8	19.3	95.0739	261360000	6709200	254650000
>ID-22ORF-1178|;>ID-43ORF-3053|640072399 YP_354253 RSP_1168 PpiC-type peptidyl-prolyl cis-trans isomerase [Rhodobacter sphaeroides 2.4.1]	RSP_1168	32.47	8.3385e-105	6	18.194	94.79	96916000	1448300	95468000
>ID-19ORF-983|;>ID-43ORF-425|640069731 YP_351625 RSP_1581 hypothetical protein [Rhodobacter sphaeroides 2.4.1]	RSP_1581	29.303	3.8681e-37	2	18.014	94.7407	93166000	1651300	91515000
>ID-22ORF-10663|;>ID-43ORF-1186|640070504 YP_352386 RSP_2330 2-isopropylmalate synthase [Rhodobacter sphaeroides 2.4.1]	RSP_2330	59.075	1.4244e-155	6	17.749	94.6664	82950000	624150	82325000
>ID-19ORF-9002|;>ID-43ORF-2015|640071346 YP_353215 RSP_0140 30S ribosomal protein S18 [Rhodobacter sphaeroides 2.4.1]	RSP_0140	12.225	9.7656e-58	7	16.686	94.3458	22448000	468310	21979000
>ID-22ORF-8013|;>ID-43ORF-1730|640071054 YP_352930 RSP_2868 Putative inosine-5-monophosphate dehydrogenase [Rhodobacter sphaeroides 2.4.1]	RSP_2868	63.484	6.0149e-57	4	15.807	94.0501	61922000	1276600	60645000
>ID-20ORF-8863|;>ID-43ORF-2014|640071345 YP_353214 RSP_0139 Ribosomal protein S6 [Rhodobacter sphaeroides 2.4.1]	RSP_0139	42.02	8.978e-15	4	13.504	93.1054	49702000	772580	48930000
>ID-27ORF-1380|;>ID-43ORF-3546|640072906 YP_354746 RSP_3231 ABC peptide transporter, periplasmic binding protein [Rhodobacter sphaeroides 2.4.1]	RSP_3231	62.877	3.0564e-244	17	13.398	93.0546	96664000	1648900	95015000
>ID-21ORF-1662|;>ID-43ORF-572|640069881 YP_351772 RSP_6017 Ribosomal protein S17 [Rhodobacter sphaeroides 2.4.1]	RSP_6017	11.142	1.8165e-82	6	12.928	92.8202	46126000	1199800	44926000
>ID-20ORF-1375|;>ID-43ORF-566|640069875 YP_351766 RSP_1719 50S ribosomal protein L2 [Rhodobacter sphaeroides 2.4.1]	RSP_1719	30.898	1.6333e-13	5	10.043	90.9445	8448100	353000	8095100
>ID-26ORF-2387|;>ID-43ORF-3691|640073053 YP_354891 RSP_3386 TRAP-T family transporter, periplasmic binding protein [Rhodobacter sphaeroides 2.4.1]	RSP_3386	42.439	1.8531e-71	4	8.7253	89.7175	37206000	708780	36498000
>ID-21ORF-12774|;>ID-43ORF-2697|640072038 YP_353897 RSP_0818 carbamoyl-phosphate synthase large subunit [Rhodobacter sphaeroides 2.4.1]	RSP_0818	123.47	2.2882e-114	11	7.2705	87.9088	48981000	701750	48279000
>ID-23ORF-11563|;>ID-43ORF-945|640070258 YP_352145 RSP_2088 GTP-binding protein LepA [Rhodobacter sphaeroides 2.4.1]	RSP_2088	72.164	9.4686e-19	6	3.1963	76.1695	17895000	4132600	13762000
>ID-22ORF-8141|;>ID-43ORF-1709|640071033 YP_352909 RSP_2806 Probable ATP-dependent protease La protein [Rhodobacter sphaeroides 2.4.1]	RSP_2806	92.111	3.3217e-46	7	2.4589	71.0891	27281000	496520	26785000
>ID-20ORF-8174|;>ID-43ORF-1875|640071202 YP_353075 RSP_0005 GMP synthase (glutamine-hydrolyzing) [Rhodobacter sphaeroides 2.4.1]	RSP_0005	62.053	4.7659e-14	3			790820	0	790820
>ID-24ORF-6750|;>ID-43ORF-1884|640071211 YP_353084 RSP_0015 ABC spermidine/putrescine transporter, ATPase subunit [Rhodobacter sphaeroides 2.4.1]	RSP_0015	69.428	9.9167e-15	1			5902400	0	5902400
>ID-24ORF-6720|;>ID-43ORF-1891|640071218 YP_353091 RSP_0022 50S ribosomal protein L13 [Rhodobacter sphaeroides 2.4.1]	RSP_0022	24.58	5.9607e-18	4			5384800	105460	5279300
>ID-43ORF-1893|640071220 YP_353093 RSP_0024 Putative dTDP-4-dehydrorhamnose 3,5-epimerase (dTDP-L-rhamnose synthetase) [Rhodobacter sphaeroides 2.4.1]	RSP_0024	19.802	0.1429	1			0	0	0
>ID-24ORF-6704|;>ID-43ORF-1894|640071221 YP_353094 RSP_0025 probable NAD(P)-dependent oxidoreductase [Rhodobacter sphaeroides 2.4.1]	RSP_0025	83.323	3.0426e-05	1			72694	0	72694
>ID-23ORF-6661|;>ID-43ORF-1895|640071222 YP_353095 RSP_0026 Probable epimerase/dehydratase [Rhodobacter sphaeroides 2.4.1]	RSP_0026	39.571	4.7055e-52	3			11789000	190020	11599000
>ID-20ORF-8275|;>ID-43ORF-1898|640071225 YP_353098 RSP_0029 acetyl-CoA hydrolase/transferase family protein [Rhodobacter sphaeroides 2.4.1]	RSP_0029	58.723	1.2827e-107	2			270000	0	270000
>ID-24ORF-6607|;>ID-43ORF-1918|640071245 YP_353118 RSP_0043 chemotaxis response regulator, CheY6 [Rhodobacter sphaeroides 2.4.1]	RSP_0043	16.526	1.0774e-40	1			2528800	0	2528800
>ID-19ORF-8633|;>ID-43ORF-1942|640071269 YP_353142 RSP_0067 hypothetical protein [Rhodobacter sphaeroides 2.4.1]	RSP_0067	65.96	1.7376e-05	1			583840	0	583840
>ID-24ORF-6516|;>ID-43ORF-1945|640071272 YP_353145 RSP_0069 Flagellar filament protein [Rhodobacter sphaeroides 2.4.1]	RSP_0069	51.875	2.5492e-27	5			21679	0	21679
>ID-20ORF-8573|;>ID-43ORF-1963|640071290 YP_353163 RSP_0087 two component transcriptional regulator, LuxR [Rhodobacter sphaeroides 2.4.1]	RSP_0087	28.119	2.673e-18	5			614390	0	614390
>ID-23ORF-6300|;>ID-43ORF-1975|640071303 YP_353175 RSP_0099 TRAP-T family sorbitol/mannitol transporter, DctQ (4TMs) subunit [Rhodobacter sphaeroides 2.4.1]	RSP_0099	44.19	7.1429e-05	2			2706900	0	2706900
>ID-19ORF-8918|;>ID-43ORF-1997|640071325 YP_353197 RSP_0122 transcriptional regulator, LuxR family [Rhodobacter sphaeroides 2.4.1]	RSP_0122	27.361	1.207e-05	1			0	0	0
>ID-20ORF-8772|;>ID-43ORF-2001|640071329 YP_353201 RSP_0125 periplasmic glucan biosynthesis protein [Rhodobacter sphaeroides 2.4.1]	RSP_0125	69.032	2.5246e-16	1			0	0	0
>ID-21ORF-9464|;>ID-43ORF-2019|640071351 YP_353219 RSP_0146 Nitrogen regulatory protein P-II [Rhodobacter sphaeroides 2.4.1]	RSP_0146	42.824	1.2646e-60	4			0	0	0
>ID-21ORF-9466|;>ID-43ORF-2020|640071352 YP_353220 RSP_0147 Glutamine synthetase class-I [Rhodobacter sphaeroides 2.4.1]	RSP_0147	54.234	2.1548e-150	10			93813000	0	93813000
>ID-23ORF-6003|;>ID-43ORF-2022|640071354 YP_353222 RSP_0149 CheY-like receiver protein [Rhodobacter sphaeroides 2.4.1]	RSP_0149	16.54	1.4065e-05	1			0	0	0
>ID-22ORF-6324|;>ID-43ORF-2027|640071359 YP_353227 RSP_0154 3-hydroxyisobutyrate dehydrogenase [Rhodobacter sphaeroides 2.4.1]	RSP_0154	65.941	4.5709e-09	1			0	0	0
>ID-23ORF-5977|;>ID-43ORF-2029|640071361 YP_353229 RSP_0156 Acyl-CoA dehydrogenase [Rhodobacter sphaeroides 2.4.1]	RSP_0156	44.541	2.3703e-15	1			24528000	703190	23824000
>ID-19ORF-9134|;>ID-43ORF-2036|640071368 YP_353236 RSP_0162 hypothetical protein [Rhodobacter sphaeroides 2.4.1]	RSP_0162	8.4792	0.033356	1			0	0	0
>ID-22ORF-6254|;>ID-43ORF-2038|640071370 YP_353238 RSP_0164 hypothetical protein [Rhodobacter sphaeroides 2.4.1]	RSP_0164	13.832	0.00030987	2			0	0	0
>ID-24ORF-5969|;>ID-43ORF-2047|640071379 YP_353247 RSP_0173 2-keto-4-pentenoate hydratase/2-oxohepta-3-ene-1 7-dioic acid hydratase [Rhodobacter sphaeroides 2.4.1]	RSP_0173	30.061	2.0357e-07	3			4536700	0	4536700
>ID-23ORF-5876|;>ID-43ORF-2052|640071384 YP_353252 RSP_0179 ABC-type nitrate/sulfonate/bicarbonate transport systems, periplasmic components TauA [Rhodobacter sphaeroides 2.4.1]	RSP_0179	74.529	3.5176e-96	4			2021800	40768	1981100
>ID-24ORF-5942|;>ID-43ORF-2055|640071387 YP_353255 RSP_0183 dihydropyrimidinase [Rhodobacter sphaeroides 2.4.1]	RSP_0183	91	2.4077e-07	1			0	0	0
>ID-21ORF-9694|;>ID-43ORF-2062|640071394 YP_353262 RSP_0190 Biotin carboxyl carrier protein, AccB [Rhodobacter sphaeroides 2.4.1]	RSP_0190	25.712	4.5173e-92	3			14434000	273670	14160000
>ID-19ORF-9325|;>ID-43ORF-2063|640071395 YP_353263 RSP_0191 acetyl-CoA carboxylase [Rhodobacter sphaeroides 2.4.1]	RSP_0191	49.364	4.5551e-09	3			210500	0	210500
>ID-24ORF-5897|;>ID-43ORF-2066|640071398 YP_353266 RSP_0194 possible ABC transporter, substrate-binding protein [Rhodobacter sphaeroides 2.4.1]	RSP_0194	16.555	5.7808e-49	1			0	0	0
>ID-23ORF-5804|;>ID-43ORF-2067|640071399 YP_353267 RSP_0195 NADH-ubiquinone oxidoreductase [Rhodobacter sphaeroides 2.4.1]	RSP_0195	17.653	0.12183	1			0	0	0
>ID-22ORF-6097|;>ID-43ORF-2069|640071401 YP_353269 RSP_0197 Protease subunit of ATP-dependent Clp protease [Rhodobacter sphaeroides 2.4.1]	RSP_0197	25.468	2.3307e-61	3			102950000	206150	102740000
>ID-21ORF-9724|;>ID-43ORF-2071|640071403 YP_353271 RSP_0200 ABC transporter, periplasmic binding protein [Rhodobacter sphaeroides 2.4.1]	RSP_0200	55.552	0.003849	1			0	0	0
>ID-19ORF-9377|;>ID-43ORF-2077|640071410 YP_353277 RSP_0205 hypothetical protein [Rhodobacter sphaeroides 2.4.1]	RSP_0205	16.21	2.8012e-38	3			3928600	0	3928600
>ID-22ORF-5810|;>ID-43ORF-2111|640071446 YP_353311 RSP_0238 hypothetical protein [Rhodobacter sphaeroides 2.4.1]	RSP_0238	50.205	1.1472e-10	1			0	0	0
>ID-24ORF-5640|;>ID-43ORF-2112|640071447 YP_353312 RSP_0239 Pyridine nucleotide transhydrogenase beta subunit [Rhodobacter sphaeroides 2.4.1]	RSP_0239	52.631	1.0545e-08	1			4664500	192400	4472100
>ID-22ORF-5807|;>ID-43ORF-2113|640071448 YP_353313 RSP_0240 NAD(P) transhydrogenase subunit alpha [Rhodobacter sphaeroides 2.4.1]	RSP_0240	55.673	3.0687e-17	6			16236000	0	16236000
>ID-21ORF-10000|;>ID-43ORF-2116|640071451 YP_353316 RSP_0243 putative lipoprotein [Rhodobacter sphaeroides 2.4.1]	RSP_0243	38.351	2.931e-05	1			0	0	0
>ID-23ORF-5513|;>ID-43ORF-2121|640071456 YP_353321 RSP_0248 elongation factor P [Rhodobacter sphaeroides 2.4.1]	RSP_0248	22.334	9.627e-05	4			196730	0	196730
>ID-23ORF-5497|;>ID-43ORF-2127|640071462 YP_353327 RSP_0254 1-deoxy-D-xylulose-5-phosphate synthase [Rhodobacter sphaeroides 2.4.1]	RSP_0254	69.279	0.027837	1			1353000	0	1353000
>ID-22ORF-5697|;>ID-43ORF-2128|640071463 YP_353328 RSP_0255 Intrinsic membrane pufX protien [Rhodobacter sphaeroides 2.4.1]	RSP_0255	9.395	0.00015565	1			757870	0	757870
>ID-43ORF-2130|640071465 YP_353330 RSP_0257 PufL, Photosynthetic reaction center L subunit [Rhodobacter sphaeroides 2.4.1]	RSP_0257	31.456	0.076488	1			0	0	0
>ID-23ORF-5493|;>ID-43ORF-2131|640071466 YP_353331 RSP_0258 LHI alpha, Light-harvesting B875 protein [Rhodobacter sphaeroides 2.4.1]	RSP_0258	9.8936	0.0099371	1			0	0	0
>ID-23ORF-5471|;>ID-43ORF-2136|640071471 YP_353336 RSP_0261 Chlorophyllide reductase, BchY subunit [Rhodobacter sphaeroides 2.4.1]	RSP_0261	54.994	3.4252e-22	2			6487100	0	6487100
>ID-22ORF-5636|;>ID-43ORF-2145|640071480 YP_353345 RSP_0271 Phytoene dehydrogenase [Rhodobacter sphaeroides 2.4.1]	RSP_0271	65.406	2.1716e-13	3			28485000	0	28485000
>ID-21ORF-10159|;>ID-43ORF-2147|640071482 YP_353347 RSP_0273 Magnesium-chelatase, ChlI subunit [Rhodobacter sphaeroides 2.4.1]	RSP_0273	46.901	2.76e-09	2			9338700	0	9338700
>ID-23ORF-5408|;>ID-43ORF-2151|640071486 YP_353351 RSP_0277 Geranylgeranyl hydrogenase [Rhodobacter sphaeroides 2.4.1]	RSP_0277	89.753	1.6609e-34	3			6370100	202680	6167400
>ID-22ORF-5591|;>ID-43ORF-2155|640071490 YP_353355 RSP_0281 Magnesium-protoporphyrin IX monomethylester oxidative cyclase, 66 kDa subunit(bchE) [Rhodobacter sphaeroides 2.4.1]	RSP_0281	69.952	7.8074e-23	6			48351000	1489000	46862000
>ID-19ORF-9834|;>ID-43ORF-2159|640071494 YP_353359 RSP_0285 light-independent protochlorophyllide reductase subunit N [Rhodobacter sphaeroides 2.4.1]	RSP_0285	64.704	0.0097653	1			0	0	0
>ID-21ORF-10244|;>ID-43ORF-2161|640071496 YP_353361 RSP_0287 Magnesium-chelatase subunit H [Rhodobacter sphaeroides 2.4.1]	RSP_0287	133.36	0.024986	2			0	0	0
>ID-19ORF-9868|;>ID-43ORF-2162|640071497 YP_353362 RSP_0288 Light-independent protochlorophyllide reductase iron protein [Rhodobacter sphaeroides 2.4.1]	RSP_0288	39.851	2.0542e-62	2			0	0	0
>ID-43ORF-2190|640071525 YP_353390 RSP_0314 LHII beta, light-harvesting B800/850 protein [Rhodobacter sphaeroides 2.4.1];>ID-20ORF-9712|	RSP_0314	5.4483	1.8927e-14	2			1393000	0	1393000
>ID-24ORF-5174|;>ID-43ORF-2194|640071529 YP_353394 RSP_0317 coproporphyrinogen III oxidase [Rhodobacter sphaeroides 2.4.1]	RSP_0317	50.658	2.5491e-55	1			0	0	0
>ID-22ORF-5316|;>ID-43ORF-2221|640071556 YP_353421 RSP_0345 Possible ABC transporter, periplasmic binding protein [Rhodobacter sphaeroides 2.4.1]	RSP_0345	38.308	2.0876e-11	5			6857100	0	6857100
>ID-19ORF-10100|;>ID-43ORF-2222|640071557 YP_353422 RSP_0346 ABC transporter, substrate binding protein [Rhodobacter sphaeroides 2.4.1]	RSP_0346	41.221	3.5022e-203	12			84326000	187450	84139000
>ID-23ORF-5075|;>ID-43ORF-2230|640071565 YP_353430 RSP_0355 possible serine protease [Rhodobacter sphaeroides 2.4.1]	RSP_0355	60.679	8.1864e-24	3			1519700	0	1519700
>ID-22ORF-5267|;>ID-43ORF-2231|640071566 YP_353431 RSP_0356 Probable HflC protein [Rhodobacter sphaeroides 2.4.1]	RSP_0356	44.052	3.3074e-23	1			86135	0	86135
>ID-22ORF-5261|;>ID-43ORF-2233|640071568 YP_353433 RSP_0358 probable glutathione reductase [Rhodobacter sphaeroides 2.4.1]	RSP_0358	51.506	0.0017985	1			1417300	0	1417300
>ID-23ORF-5061|;>ID-43ORF-2234|640071569 YP_353434 RSP_0359 Ribose-5-phosphate isomerase [Rhodobacter sphaeroides 2.4.1]	RSP_0359	33.649	4.1111e-20	3			11511000	0	11511000
>ID-20ORF-10026|;>ID-43ORF-2244|640071579 YP_353444 RSP_0368 CTP synthetase [Rhodobacter sphaeroides 2.4.1]	RSP_0368	62.064	8.4088e-11	5			9190400	0	9190400
>ID-21ORF-10677|;>ID-43ORF-2247|640071582 YP_353447 RSP_0371 ABC basic amino acid transporter, ATPase subunit [Rhodobacter sphaeroides 2.4.1]	RSP_0371	40.023	0.0045259	1			0	0	0
>ID-21ORF-10678|;>ID-43ORF-2248|640071583 YP_353448 RSP_0372 ABC basic amino acid transporter, solute-binding protein [Rhodobacter sphaeroides 2.4.1]	RSP_0372	27.587	2.256e-30	8			13774000	228100	13546000
>ID-21ORF-10709|;>ID-43ORF-2255|640071590 YP_353455 RSP_0379 putative aminotransferase protein [Rhodobacter sphaeroides 2.4.1]	RSP_0379	50.516	4.1074e-26	3			16050000	120740	15929000
>ID-23ORF-4953|;>ID-43ORF-2256|640071591 YP_353456 RSP_0380 hypothetical protein [Rhodobacter sphaeroides 2.4.1]	RSP_0380	24.713	6.6194e-48	5			5281200	0	5281200
>ID-23ORF-4949|;>ID-43ORF-2258|640071593 YP_353458 RSP_0382 poly-beta-hydroxybutyrate polymerase [Rhodobacter sphaeroides 2.4.1]	RSP_0382	70.303	1.076e-24	4			0	0	0
>ID-19ORF-10274|;>ID-43ORF-2259|640071594 YP_353459 RSP_0383 hypothetical protein [Rhodobacter sphaeroides 2.4.1]	RSP_0383	49.82	4.5805e-49	1			0	0	0
>ID-21ORF-10750|;>ID-43ORF-2261|640071596 YP_353461 RSP_0385 Threonyl-tRNA synthetase, class IIa [Rhodobacter sphaeroides 2.4.1]	RSP_0385	80.645	4.1549e-73	10			7780700	59865	7720800
>ID-20ORF-10064|;>ID-43ORF-2262|640071597 YP_353462 RSP_0386 Cold-shock DNA-binding domain protein [Rhodobacter sphaeroides 2.4.1]	RSP_0386	10.696	1.9048e-13	2			7754900	153320	7601600
>ID-23ORF-4900|;>ID-43ORF-2263|640071598 YP_353463 RSP_0387 hypothetical protein [Rhodobacter sphaeroides 2.4.1]	RSP_0387	14.149	1.1113e-14	1			242230	0	242230
>ID-20ORF-10081|;>ID-43ORF-2267|640071602 YP_353467 RSP_0392 probable lactoylglutathione lyase [Rhodobacter sphaeroides 2.4.1]	RSP_0392	20.985	0.0051029	1			0	0	0
>ID-24ORF-4766|;>ID-43ORF-2269|640071604 YP_353469 RSP_0394 hypothetical protein [Rhodobacter sphaeroides 2.4.1]	RSP_0394	18.499	1.2404e-18	2			194120	0	194120
>ID-22ORF-4982|;>ID-43ORF-2271|640071606 YP_353471 RSP_0395 RNA polymerase sigma factor [Rhodobacter sphaeroides 2.4.1]	RSP_0395	75.938	4.9015e-45	6			2030700	0	2030700
>ID-23ORF-4888|;>ID-43ORF-2270|640071605 YP_353470 RSP_0396 hypothetical protein [Rhodobacter sphaeroides 2.4.1]	RSP_0396	39.641	0.048148	1			0	0	0
>ID-23ORF-4868|;>ID-43ORF-2273|640071608 YP_353473 RSP_0398 dehydrogenase [Rhodobacter sphaeroides 2.4.1]	RSP_0398	54.66	1.6974e-42	3			87493000	0	87493000
>ID-21ORF-10856|;>ID-43ORF-2279|640071614 YP_353479 RSP_0404 fructose - 1,6 - bisphosphatase, GlpX-like [Rhodobacter sphaeroides 2.4.1]	RSP_0404	34.165	4.866e-29	3			17073000	241550	16831000
>ID-22ORF-4858|;>ID-43ORF-2300|640071636 YP_353500 RSP_0423 Aldo/keto reductase [Rhodobacter sphaeroides 2.4.1]	RSP_0423	38.578	0.0026918	1			0	0	0
>ID-19ORF-10449|;>ID-43ORF-2302|640071638 YP_353502 RSP_0425 methionyl-tRNA synthetase [Rhodobacter sphaeroides 2.4.1]	RSP_0425	87.216	8.3108e-52	5			18472000	403650	18068000
>ID-24ORF-4576|;>ID-43ORF-2309|640071645 YP_353509 RSP_0431 putative selenocysteine lyase [Rhodobacter sphaeroides 2.4.1]	RSP_0431	44.384	1.8021e-31	1			26613000	1041200	25572000
>ID-23ORF-4662|;>ID-43ORF-4276|640278543 RSP_0434	RSP_0434	68.222	1.6773e-11	3			0	0	0
>ID-23ORF-4660|;>ID-43ORF-2314|640071650 YP_353514 RSP_0440 putative SufB [Rhodobacter sphaeroides 2.4.1]	RSP_0440	60.076	1.235e-36	6			3783400	0	3783400
>ID-24ORF-4550|;>ID-43ORF-2316|640071652 YP_353516 RSP_0443 Rrf2 family transcriptional regulator [Rhodobacter sphaeroides 2.4.1]	RSP_0443	20.882	1.1043e-27	2			0	0	0
>ID-21ORF-11054|;>ID-43ORF-2321|640071657 YP_353521 RSP_0448 EF-Tu; elongation factor Tu [Rhodobacter sphaeroides 2.4.1]	RSP_0448	67.141	5.7155e-40	5			16893000	0	16893000
>ID-24ORF-4522|;>ID-43ORF-2324|640071660 YP_353524 RSP_0451 alanyl-tRNA synthetase [Rhodobacter sphaeroides 2.4.1]	RSP_0451	96.732	9.4383e-92	9			49566000	424780	49141000
>ID-23ORF-4590|;>ID-43ORF-2325|640071661 YP_353525 RSP_0452 recombinase A [Rhodobacter sphaeroides 2.4.1]	RSP_0452	43.774	4.8059e-47	5			11526000	122070	11404000
>ID-19ORF-10607|;>ID-43ORF-2326|640071662 YP_353526 RSP_0453 hypothetical protein [Rhodobacter sphaeroides 2.4.1]	RSP_0453	33.237	6.2136e-11	1			2989900	0	2989900
>ID-22ORF-4618|;>ID-43ORF-2338|640071674 YP_353538 RSP_0465 putative protease [Rhodobacter sphaeroides 2.4.1]	RSP_0465	36.054	7.4958e-10	2			929950	0	929950
>ID-19ORF-10692|;>ID-43ORF-2347|640071683 YP_353547 RSP_0474 Cytochrome c [Rhodobacter sphaeroides 2.4.1]	RSP_0474	22.763	3.1114e-09	2			0	0	0
>ID-19ORF-10701|;>ID-43ORF-2352|640071688 YP_353552 RSP_0479 elongation factor P [Rhodobacter sphaeroides 2.4.1]	RSP_0479	23.18	2.1673e-14	2			0	0	0
>ID-24ORF-4321|;>ID-43ORF-2359|640071695 YP_353559 RSP_0487 TRAP-T family transporter, DctP (periplasmic binding) subunit [Rhodobacter sphaeroides 2.4.1]	RSP_0487	45.352	2.5376e-54	5			10472000	0	10472000
>ID-43ORF-2416|640071752 YP_353616 RSP_0543 hypothetical protein [Rhodobacter sphaeroides 2.4.1]	RSP_0543	7.9081	0.33282	1			0	0	0
>ID-23ORF-4208|;>ID-43ORF-2419|640071755 YP_353619 RSP_0546 NifB family--FeMo cofactor biosynthesis protein [Rhodobacter sphaeroides 2.4.1]	RSP_0546	61.803	0.049077	1			4337200	277370	4059800
>ID-23ORF-4204|;>ID-43ORF-2421|640071757 YP_353621 RSP_0548 hypothetical protein [Rhodobacter sphaeroides 2.4.1]	RSP_0548	21.856	9.6573e-27	2			4762900	0	4762900
>ID-21ORF-11541|;>ID-43ORF-2423|640071759 YP_353623 RSP_0550 putative D-alanyl-D-alanine carboxypeptidase [Rhodobacter sphaeroides 2.4.1]	RSP_0550	44.102	0.037231	1			0	0	0
>ID-24ORF-4037|;>ID-43ORF-2432|640071768 YP_353632 RSP_0558 Possible ribosomal protein L11 methyltransferase [Rhodobacter sphaeroides 2.4.1]	RSP_0558	31.493	1.3923e-30	1			12803000	0	12803000
>ID-24ORF-4010|;>ID-43ORF-2443|640071779 YP_353643 RSP_0568 isoleucyl-tRNA synthetase [Rhodobacter sphaeroides 2.4.1]	RSP_0568	113.29	1.095e-28	5			8257600	0	8257600
>ID-23ORF-4090|;>ID-43ORF-2444|640071780 YP_353644 RSP_0569 hypothetical protein [Rhodobacter sphaeroides 2.4.1]	RSP_0569	41.379	0.079595	1			0	0	0
>ID-24ORF-3971|;>ID-43ORF-2454|640071790 YP_353654 RSP_0579 Acetyl-coenzyme A synthetase [Rhodobacter sphaeroides 2.4.1]	RSP_0579	73.261	6.0222e-81	8			118740000	2005900	116740000
>ID-21ORF-11650|;>ID-43ORF-2459|640071795 YP_353659 RSP_0584 lysyl-tRNA synthetase [Rhodobacter sphaeroides 2.4.1]	RSP_0584	67.223	5.3034e-122	4			5992400	0	5992400
>ID-19ORF-11273|;>ID-43ORF-2462|640071798 YP_353662 RSP_0587 Putative ABC transporter, fused ATPase subunits [Rhodobacter sphaeroides 2.4.1]	RSP_0587	100.48	8.503e-52	10			41746000	251680	41494000
>ID-22ORF-4081|;>ID-43ORF-2466|640071802 YP_353666 RSP_0590 hypothetical protein [Rhodobacter sphaeroides 2.4.1]	RSP_0590	11.603	0.0052438	2			0	0	0
>ID-20ORF-11077|;>ID-43ORF-2467|640071803 YP_353667 RSP_0591 Cold-shock protein [Rhodobacter sphaeroides 2.4.1]	RSP_0591	9.1412	2.6903e-08	2			2730600	203840	2526700
>ID-23ORF-3801|;>ID-43ORF-2498|640071836 YP_353698 RSP_0624 hypothetical protein [Rhodobacter sphaeroides 2.4.1]	RSP_0624	46.304	0.0061768	1			0	0	0
>ID-22ORF-3884|;>ID-43ORF-2501|640071839 YP_353701 RSP_0627 Putative amidohydrolase [Rhodobacter sphaeroides 2.4.1]	RSP_0627	37.398	8.5584e-45	1			0	0	0
>ID-23ORF-3787|;>ID-43ORF-2508|640071846 YP_353708 RSP_0633 UDP-N-acetylglucosamine enolpyruvyl transferase [Rhodobacter sphaeroides 2.4.1]	RSP_0633	48.181	3.4053e-15	1			7512500	0	7512500
>ID-23ORF-3715|;>ID-43ORF-2526|640071865 YP_353726 RSP_0651 Putative inositol monophosphatase protein [Rhodobacter sphaeroides 2.4.1]	RSP_0651	30.084	2.0841e-06	1			404070	0	404070
>ID-24ORF-3640|;>ID-43ORF-2527|640071866 YP_353727 RSP_0652 UDP-glucose 4-epimerase [Rhodobacter sphaeroides 2.4.1]	RSP_0652	36.066	0.031656	1			0	0	0
>ID-24ORF-3639|;>ID-43ORF-2528|640071867 YP_353728 RSP_0653 UDP-glucose 6-dehydrogenase [Rhodobacter sphaeroides 2.4.1]	RSP_0653	48.28	1.5963e-11	5			9021700	0	9021700
>ID-24ORF-3621|;>ID-43ORF-2530|640071869 YP_353730 RSP_0655 hypothetical protein [Rhodobacter sphaeroides 2.4.1]	RSP_0655	28.625	2.2381e-57	7			3886100	0	3886100
>ID-23ORF-3676|;>ID-43ORF-2532|640071871 YP_353732 RSP_0657 hypothetical protein [Rhodobacter sphaeroides 2.4.1]	RSP_0657	30.544	2.7359e-06	1			1488400	0	1488400
>ID-22ORF-3696|;>ID-43ORF-2536|640071875 YP_353736 RSP_0661 Probable tetrahydrofolate dehydrogenase/cyclohydrolase [Rhodobacter sphaeroides 2.4.1]	RSP_0661	48.985	6.1881e-21	2			6735800	0	6735800
>ID-23ORF-3668|;>ID-43ORF-2538|640071877 YP_353738 RSP_0663 Formate-tetrahydrofolate ligase [Rhodobacter sphaeroides 2.4.1]	RSP_0663	87.631	2.5286e-22	1			3654000	0	3654000
>ID-24ORF-3547|;>ID-43ORF-2540|640071879 YP_353740 RSP_0665 FtsH [Rhodobacter sphaeroides 2.4.1]	RSP_0665	70.001	2.1261e-104	5			47310000	371890	46939000
>ID-23ORF-3640|;>ID-43ORF-2542|640071881 YP_353742 RSP_0667 hypothetical protein [Rhodobacter sphaeroides 2.4.1]	RSP_0667	29.456	1.5579e-24	2			4222800	47823	4175000
>ID-24ORF-3542|;>ID-43ORF-2543|640071882 YP_353743 RSP_0668 OmpA/MotB family protein [Rhodobacter sphaeroides 2.4.1]	RSP_0668	21.919	2.1328e-21	1			0	0	0
>ID-24ORF-3541|;>ID-43ORF-2544|640071883 YP_353744 RSP_0669 translocation protein TolB precursor [Rhodobacter sphaeroides 2.4.1]	RSP_0669	49.584	0.026845	1			21121000	748730	20372000
>ID-22ORF-3657|;>ID-43ORF-2546|640071885 YP_353746 RSP_0671 ExbD/TolR family protein [Rhodobacter sphaeroides 2.4.1]	RSP_0671	16.288	1.3236e-15	3			0	0	0
>ID-22ORF-3656|;>ID-43ORF-2547|640071886 YP_353747 RSP_0672 Biopolymer transport protein, TolQ [Rhodobacter sphaeroides 2.4.1]	RSP_0672	26.842	0.052764	1			0	0	0
>ID-20ORF-11432|;>ID-43ORF-2551|640071890 YP_353751 RSP_0675 putative TatD-related deoxyribonuclease [Rhodobacter sphaeroides 2.4.1]	RSP_0675	31.167	0.026808	1			1229800	0	1229800
>ID-22ORF-3592|;>ID-43ORF-2556|640071895 YP_353756 RSP_0679 porphobilinogen deaminase [Rhodobacter sphaeroides 2.4.1]	RSP_0679	39.802	4.063e-05	2			260670	0	260670
>ID-19ORF-11712|;>ID-43ORF-2560|640071899 YP_353760 RSP_0683 hypothetical protein [Rhodobacter sphaeroides 2.4.1]	RSP_0683	26.653	8.9755e-15	1			0	0	0
>ID-23ORF-3559|;>ID-43ORF-2563|640071902 YP_353763 RSP_0686 ATP-dependent Clp protease adaptor protein clpS [Rhodobacter sphaeroides 2.4.1]	RSP_0686	49.077	0.0090346	2			0	0	0
>ID-20ORF-11466|;>ID-43ORF-2564|640071903 YP_353764 RSP_0687 Predicted hydrolase (haloacid dehalogenase (HAD) superfamily) [Rhodobacter sphaeroides 2.4.1]	RSP_0687	29.786	0.03818	1			0	0	0
>ID-24ORF-3393|;>ID-43ORF-2575|640071914 YP_353775 RSP_0698 Crp-Fnr regulatory protein (FnrL) [Rhodobacter sphaeroides 2.4.1]	RSP_0698	28.635	0.02669	1			0	0	0
>ID-23ORF-3489|;>ID-43ORF-2581|640071920 YP_353781 RSP_0704 ABC peptide transporter, substrate binding protein [Rhodobacter sphaeroides 2.4.1]	RSP_0704	73.365	1.2536e-08	3			5779700	99883	5679800
>ID-23ORF-3487|;>ID-43ORF-2582|640071921 YP_353782 RSP_0705 Cytochrome cy [Rhodobacter sphaeroides 2.4.1]	RSP_0705	19.702	3.3497e-33	3			501590	0	501590
>ID-20ORF-11541|;>ID-43ORF-2583|640071922 YP_353783 RSP_0706 prephenate dehydratase [Rhodobacter sphaeroides 2.4.1]	RSP_0706	56.856	4.2382e-21	1			0	0	0
>ID-22ORF-3354|;>ID-43ORF-2593|640071933 YP_353793 RSP_0716 NADPH/quinone reductase and related Zn-dependent oxidoreductase [Rhodobacter sphaeroides 2.4.1]	RSP_0716	70.297	0.0032985	1			0	0	0
>ID-20ORF-11597|;>ID-43ORF-2595|640071935 YP_353795 RSP_0718 30S ribosomal protein S21 [Rhodobacter sphaeroides 2.4.1]	RSP_0718	8.6359	2.28e-05	4			2228800	0	2228800
>ID-20ORF-11600|;>ID-43ORF-2596|640071936 YP_353796 RSP_0719 phosphatidylserine decarboxylase [Rhodobacter sphaeroides 2.4.1]	RSP_0719	28.984	0.19293	1			0	0	0
>ID-19ORF-11910|;>ID-43ORF-2598|640071938 YP_353798 RSP_0721 Phosphatidylethanolamine N-methyltransferase [Rhodobacter sphaeroides 2.4.1]	RSP_0721	69.368	5.3885e-09	1			1810000	0	1810000
>ID-24ORF-3280|;>ID-43ORF-2601|640071941 YP_353801 RSP_0724 Large-conductance mechanosensitive channel [Rhodobacter sphaeroides 2.4.1]	RSP_0724	22.26	2.0752e-10	1			60452000	0	60452000
>ID-24ORF-3206|;>ID-43ORF-2621|640071961 YP_353821 RSP_0742 probable acyl-CoA dehydrogenase [Rhodobacter sphaeroides 2.4.1]	RSP_0742	61.139	0.1808	1			1210600	0	1210600
>ID-21ORF-12535|;>ID-43ORF-2625|640071965 YP_353825 RSP_0747 Short-chain dehydrogenase/reductase [Rhodobacter sphaeroides 2.4.1]	RSP_0747	26.669	4.4433e-49	6			5360200	120440	5239800
>ID-22ORF-3221|;>ID-43ORF-2634|640071975 YP_353834 RSP_0755 putative N utilization substance protein B [Rhodobacter sphaeroides 2.4.1]	RSP_0755	66.654	4.4139e-08	2			1684600	0	1684600
>ID-24ORF-3169|;>ID-43ORF-2635|640071976 YP_353835 RSP_0756 6,7-dimethyl-8-ribityllumazine synthase beta chain [Rhodobacter sphaeroides 2.4.1]	RSP_0756	18.839	2.0731e-17	3			10487000	0	10487000
>ID-43ORF-2641|640071982 YP_353841 RSP_0761 hypothetical protein [Rhodobacter sphaeroides 2.4.1]	RSP_0761	10.112	0.013897	1			0	0	0
>ID-19ORF-12089|;>ID-43ORF-2643|640071984 YP_353843 RSP_0763 aspartate aminotransferase [Rhodobacter sphaeroides 2.4.1]	RSP_0763	45.482	0.025263	3			4112100	0	4112100
>ID-22ORF-3185|;>ID-43ORF-2646|640071987 YP_353846 RSP_0766 hypothetical protein [Rhodobacter sphaeroides 2.4.1]	RSP_0766	39.632	0.0021709	2			0	0	0
>ID-21ORF-12603|;>ID-43ORF-2650|640071991 YP_353850 RSP_0772 DNA topoisomerase IV subunit B [Rhodobacter sphaeroides 2.4.1]	RSP_0772	74.925	0.13552	1			0	0	0
>ID-23ORF-3139|;>ID-43ORF-2652|640071993 YP_353852 RSP_0774 RNA binding protein [Rhodobacter sphaeroides 2.4.1]	RSP_0774	83.277	3.3266e-07	3			121520	0	121520
>ID-22ORF-3100|;>ID-43ORF-2656|640071997 YP_353856 RSP_0778 prolyl-tRNA synthetase [Rhodobacter sphaeroides 2.4.1]	RSP_0778	65.615	2.3725e-48	3			41935000	0	41935000
>ID-24ORF-3011|;>ID-43ORF-2677|640072018 YP_353877 RSP_0797 glutamyl-tRNA synthetase [Rhodobacter sphaeroides 2.4.1]	RSP_0797	59.049	0.025343	2			634410	0	634410
>ID-23ORF-2975|;>ID-43ORF-2687|640072028 YP_353887 RSP_0807 ABC dipeptide transporter, substrate-binding subunit DdpA [Rhodobacter sphaeroides 2.4.1]	RSP_0807	61.792	4.7982e-211	9			26519000	0	26519000
>ID-23ORF-2964|;>ID-43ORF-2691|640072032 YP_353891 RSP_0812 Glyoxalase I (lactoylglutathione lyase) [Rhodobacter sphaeroides 2.4.1]	RSP_0812	49.353	2.1832e-35	3			31467000	602420	30865000
>ID-24ORF-2965|;>ID-43ORF-2694|640072035 YP_353894 RSP_0815 aspartyl-tRNA synthetase [Rhodobacter sphaeroides 2.4.1]	RSP_0815	68.942	6.7576e-35	4			8831800	0	8831800
>ID-21ORF-12775|;>ID-43ORF-2698|640072039 YP_353898 RSP_0819 DEAD/DEAH box helicase [Rhodobacter sphaeroides 2.4.1]	RSP_0819	71.395	3.2387e-05	4			431250	0	431250
>ID-22ORF-2853|;>ID-43ORF-2703|640072044 YP_353903 RSP_0823 serine hydroxymethyltransferase protein [Rhodobacter sphaeroides 2.4.1]	RSP_0823	58.228	7.1267e-18	7			1158800	0	1158800
>ID-22ORF-2848|;>ID-43ORF-2705|640072046 YP_353905 RSP_0824 peptidyl-tRNA hydrolase [Rhodobacter sphaeroides 2.4.1]	RSP_0824	29.133	6.8006e-12	1			237680	0	237680
>ID-21ORF-12810|;>ID-43ORF-2706|640072047 YP_353906 RSP_0826 hypothetical protein [Rhodobacter sphaeroides 2.4.1]	RSP_0826	22.683	5.4942e-05	1			0	0	0
>ID-22ORF-2835|;>ID-43ORF-2709|640072050 YP_353909 RSP_0829 Lactate dehydrogenase [Rhodobacter sphaeroides 2.4.1]	RSP_0829	43.656	5.3641e-108	6			30171000	47419	30124000
>ID-22ORF-2821|;>ID-43ORF-2711|640072052 YP_353911 RSP_0831 tryptophan synthase subunit alpha [Rhodobacter sphaeroides 2.4.1]	RSP_0831	28.799	0.0011738	1			0	0	0
>ID-19ORF-12446|;>ID-43ORF-2713|640072054 YP_353913 RSP_0832 Putative GTP-binding protein [Rhodobacter sphaeroides 2.4.1]	RSP_0832	44.399	1.641e-39	4			275820	0	275820
>ID-22ORF-2774|;>ID-43ORF-2721|640072062 YP_353921 RSP_0840 leucyl-tRNA synthetase [Rhodobacter sphaeroides 2.4.1]	RSP_0840	97.997	4.0959e-175	7			44705000	1120700	43584000
>ID-21ORF-12908|;>ID-43ORF-2726|640072067 YP_353926 RSP_0844 hypothetical protein [Rhodobacter sphaeroides 2.4.1]	RSP_0844	24.457	1.3847e-23	2			30965000	0	30965000
>ID-20ORF-12273|;>ID-43ORF-2730|640072071 YP_353930 RSP_0848 Exodeoxyribonuclease III [Rhodobacter sphaeroides 2.4.1]	RSP_0848	30.502	0.0078963	1			0	0	0
>ID-21ORF-12959|;>ID-43ORF-2735|640072076 YP_353935 RSP_0852 S-formylglutathione hydrolase [Rhodobacter sphaeroides 2.4.1]	RSP_0852	31.056	0.15268	1			0	0	0
>ID-24ORF-2754|;>ID-43ORF-2742|640072084 YP_353942 RSP_0859 hypothetical protein [Rhodobacter sphaeroides 2.4.1]	RSP_0859	40.42	1.9515e-40	3			6702100	0	6702100
>ID-20ORF-12350|;>ID-43ORF-2749|640072091 YP_353949 RSP_0865 hypothetical protein [Rhodobacter sphaeroides 2.4.1]	RSP_0865	17.406	2.5109e-05	2			0	0	0
>ID-43ORF-2754|640072096 YP_353954 RSP_0870 hypothetical protein [Rhodobacter sphaeroides 2.4.1]	RSP_0870	12.888	0.027853	1			0	0	0
>ID-20ORF-12374|;>ID-43ORF-2756|640072098 YP_353956 RSP_0872 Formylmethionine deformylase [Rhodobacter sphaeroides 2.4.1]	RSP_0872	20.368	3.611e-10	1			0	0	0
>ID-19ORF-12718|;>ID-43ORF-2766|640072108 YP_353966 RSP_0882 dihydrodipicolinate synthase [Rhodobacter sphaeroides 2.4.1]	RSP_0882	34.402	1.093e-50	4			17107000	157180	16950000
>ID-19ORF-12724|;>ID-43ORF-2768|640072110 YP_353968 RSP_0885 Thiosulfate sulfurtransferase, Rhodanese-like [Rhodobacter sphaeroides 2.4.1]	RSP_0885	41.632	2.5232e-11	2			871130	0	871130
>ID-20ORF-12426|;>ID-43ORF-2769|640072111 YP_353969 RSP_0886 aspartate aminotransferase [Rhodobacter sphaeroides 2.4.1]	RSP_0886	47.002	9.9032e-44	4			11447000	50236	11397000
>ID-20ORF-12468|;>ID-43ORF-2776|640072118 YP_353976 RSP_0893 RTX secretion protein D, HlyD family [Rhodobacter sphaeroides 2.4.1]	RSP_0893	55.985	4.258e-09	2			3051000	0	3051000
>ID-43ORF-2781|640072123 YP_353981 RSP_0898 pterin dehydratase [Rhodobacter sphaeroides 2.4.1]	RSP_0898	10.087	6.1273e-11	1			0	0	0
>ID-19ORF-12786|;>ID-43ORF-2787|640072129 YP_353987 RSP_0904 ABC Mn+2/Fe+2 transporter, periplasmic substrate-binding protein SitA [Rhodobacter sphaeroides 2.4.1]	RSP_0904	42.678	2.1421e-11	1			6792300	0	6792300
>ID-20ORF-12542|;>ID-43ORF-2794|640072136 YP_353994 RSP_0911 TRAP-T family C4-dicarboxylate transporter, DctQ (4TMs) subunit [Rhodobacter sphaeroides 2.4.1]	RSP_0911	28.886	0.00013149	2			0	0	0
>ID-22ORF-2386|;>ID-43ORF-2797|640072139 YP_353997 RSP_0914 Short-chain dehydrogenase/reductase SDR [Rhodobacter sphaeroides 2.4.1]	RSP_0914	89.76	0.064244	1			0	0	0
>ID-19ORF-12846|;>ID-43ORF-2798|640072140 YP_353998 RSP_0915 hypothetical protein [Rhodobacter sphaeroides 2.4.1]	RSP_0915	55.608	1.0746e-53	7			30525000	34069	30491000
>ID-24ORF-2486|;>ID-43ORF-2806|640072148 YP_354006 RSP_0923 Methionine aminopeptidase, subfamily 1 [Rhodobacter sphaeroides 2.4.1]	RSP_0923	40.147	2.7264e-13	1			745410	0	745410
>ID-20ORF-12609|;>ID-43ORF-2812|640072154 YP_354012 RSP_0929 Acetyl-CoA carboxylase carboxyl transferase, beta subunit [Rhodobacter sphaeroides 2.4.1]	RSP_0929	61.157	2.2176e-06	2			23008000	0	23008000
>ID-24ORF-2445|;>ID-43ORF-2814|640072156 YP_354014 RSP_0931 NUDIX hydrolase [Rhodobacter sphaeroides 2.4.1]	RSP_0931	18.998	1.0692e-11	1			0	0	0
>ID-22ORF-2309|;>ID-43ORF-2815|640072157 YP_354015 RSP_0932 Peptidase family S41 [Rhodobacter sphaeroides 2.4.1]	RSP_0932	50.149	2.1888e-37	3			23900000	0	23900000
>ID-22ORF-2293|;>ID-43ORF-2817|640072159 YP_354017 RSP_0934 phosphoglyceromutase [Rhodobacter sphaeroides 2.4.1]	RSP_0934	54.635	0.03642	1			0	0	0
>ID-20ORF-12673|;>ID-43ORF-2822|640072165 YP_354022 RSP_0939 hypothetical protein [Rhodobacter sphaeroides 2.4.1]	RSP_0939	41.243	0.00013738	1			0	0	0
>ID-21ORF-13330|;>ID-43ORF-2823|640072166 YP_354023 RSP_0940 ABC transporter, periplasmic substrate binding protein [Rhodobacter sphaeroides 2.4.1]	RSP_0940	44.791	3.2329e-12	2			0	0	0
>ID-20ORF-12677|;>ID-43ORF-2826|640072169 YP_354026 RSP_0943 probable adenosylmethionine-8-amino-7-oxononanoate aminotransferase [Rhodobacter sphaeroides 2.4.1]	RSP_0943	54.708	3.1996e-33	5			3662000	0	3662000
>ID-24ORF-2238|;>ID-43ORF-2839|640072182 YP_354039 RSP_0955 5-nucleotidase [Rhodobacter sphaeroides 2.4.1]	RSP_0955	60.485	1.7308e-35	3			22011000	0	22011000
>ID-20ORF-12743|;>ID-43ORF-2840|640072183 YP_354040 RSP_0956 hypothetical protein [Rhodobacter sphaeroides 2.4.1]	RSP_0956	21.158	8.6379e-06	1			0	0	0
>ID-22ORF-2161|;>ID-43ORF-2842|640072185 YP_354042 RSP_0958 RAM domain protein [Rhodobacter sphaeroides 2.4.1]	RSP_0958	10.99	0.10862	1			0	0	0
>ID-23ORF-2234|;>ID-43ORF-2843|640072186 YP_354043 RSP_0959 ATPase [Rhodobacter sphaeroides 2.4.1]	RSP_0959	62.539	0.0093889	1			6421000	0	6421000
>ID-22ORF-2133|;>ID-43ORF-2846|640072189 YP_354046 RSP_0962 Dihydrolipoamide dehydrogenase [Rhodobacter sphaeroides 2.4.1]	RSP_0962	52.854	3.1007e-54	9			15090000	0	15090000
>ID-22ORF-2115|;>ID-43ORF-2849|640072192 YP_354049 RSP_0965 2-oxoglutarate dehydrogenase E1 component (Alpha-ketoglutarate dehydrogenase) [Rhodobacter sphaeroides 2.4.1]	RSP_0965	111.88	2.0618e-49	14			35285000	615810	34669000
>ID-20ORF-12901|;>ID-43ORF-2860|640072203 YP_354060 RSP_0976 succinate dehydrogenase [Rhodobacter sphaeroides 2.4.1]	RSP_0976	65.342	6.8602e-87	7			18589000	81141	18508000
>ID-19ORF-13122|;>ID-43ORF-2863|640072206 YP_354063 RSP_0979 succinate dehydrogenase catalytic subunit [Rhodobacter sphaeroides 2.4.1]	RSP_0979	29.705	1.3011e-26	4			7987900	0	7987900
>ID-20ORF-12925|;>ID-43ORF-2867|640072210 YP_354067 RSP_0983 hypothetical protein [Rhodobacter sphaeroides 2.4.1]	RSP_0983	16.72	1.4617e-12	2			7498300	234110	7264200
>ID-23ORF-2088|;>ID-43ORF-2874|640072218 YP_354074 RSP_0990 ABC sugar transporter, periplasmic sugar binding subunit [Rhodobacter sphaeroides 2.4.1]	RSP_0990	37.894	2.5395e-49	2			0	0	0
>ID-20ORF-13032|;>ID-43ORF-2896|640072240 YP_354096 RSP_1012 succinate-semialdehyde dehdyrogenase [Rhodobacter sphaeroides 2.4.1]	RSP_1012	57.144	4.351e-86	8			18685000	0	18685000
>ID-20ORF-13035|;>ID-43ORF-2899|640072243 YP_354099 RSP_1015 Putative membrane protein with von Willebrand (VWA) domain [Rhodobacter sphaeroides 2.4.1]	RSP_1015	86.535	7.1439e-43	1			2738100	0	2738100
>ID-43ORF-2909|640072253 YP_354109 RSP_1024 Putative MoxR family protein [Rhodobacter sphaeroides 2.4.1]	RSP_1024	36.312	3.4563e-31	1			9409200	0	9409200
>ID-19ORF-13382|;>ID-43ORF-2913|640072257 YP_354113 RSP_1028 DNA polymerase I [Rhodobacter sphaeroides 2.4.1]	RSP_1028	102.91	8.601e-23	2			9287400	0	9287400
>ID-23ORF-1891|;>ID-43ORF-2920|640072264 YP_354120 RSP_1035 FoF1 ATP synthase, subunit B [Rhodobacter sphaeroides 2.4.1]	RSP_1035	29.144	5.8793e-07	2			0	0	0
>ID-23ORF-1850|;>ID-43ORF-2933|640072277 YP_354133 RSP_1048 30S ribosomal protein S16 [Rhodobacter sphaeroides 2.4.1]	RSP_1048	14.325	0.00044232	3			3788000	73050	3714900
>ID-23ORF-1849|;>ID-43ORF-2934|640072278 YP_354134 RSP_1049 chorismate mutase [Rhodobacter sphaeroides 2.4.1]	RSP_1049	46.64	0.10912	1			592460	0	592460
>ID-24ORF-1737|;>ID-43ORF-2938|640072282 YP_354138 RSP_1053 Signal recognition particle protein ffh [Rhodobacter sphaeroides 2.4.1]	RSP_1053	55.181	2.0605e-111	9			9513300	273860	9239500
>ID-19ORF-13486|;>ID-43ORF-2944|640072289 YP_354144 RSP_1059 50S ribosomal protein L34 [Rhodobacter sphaeroides 2.4.1]	RSP_1059	148.16	0.13855	2			11541000	341540	11200000
>ID-20ORF-13246|;>ID-43ORF-2949|640072294 YP_354149 RSP_1064 putative inner membrane protein translocase component YidC [Rhodobacter sphaeroides 2.4.1]	RSP_1064	69.974	1.799e-24	4			7103900	0	7103900
>ID-21ORF-13984|;>ID-43ORF-2951|640072296 YP_354151 RSP_1066 GTP-binding protein [Rhodobacter sphaeroides 2.4.1]	RSP_1066	56.453	0.00026689	2			632380	0	632380
>ID-21ORF-13985|;>ID-43ORF-2953|640072298 YP_354153 RSP_1068 acetylglutamate kinase [Rhodobacter sphaeroides 2.4.1]	RSP_1068	62.216	1.3819e-65	3			15150000	0	15150000
>ID-19ORF-13535|;>ID-43ORF-2955|640072300 YP_354155 RSP_1070 hypothetical protein [Rhodobacter sphaeroides 2.4.1]	RSP_1070	23.567	0.15532	1			0	0	0
>ID-24ORF-1613|;>ID-43ORF-2956|640072301 YP_354156 RSP_1071 Molybdopterin converting factor subunit 2 [Rhodobacter sphaeroides 2.4.1]	RSP_1071	16.133	1.1877e-08	1			0	0	0
>ID-24ORF-1472|;>ID-43ORF-2984|640072329 YP_354184 RSP_1097 putative zinc protease [Rhodobacter sphaeroides 2.4.1]	RSP_1097	50.975	0.066969	1			0	0	0
>ID-24ORF-1440|;>ID-43ORF-2991|640072336 YP_354191 RSP_1105 dihydrodipicolinate reductase [Rhodobacter sphaeroides 2.4.1]	RSP_1105	28.903	0.0014093	2			0	0	0
>ID-21ORF-14152|;>ID-43ORF-2992|640072337 YP_354192 RSP_1106 ribosome-binding factor A [Rhodobacter sphaeroides 2.4.1]	RSP_1106	64.177	0.16514	1			1633400	0	1633400
>ID-24ORF-1326|;>ID-43ORF-3011|640072356 YP_354211 RSP_1126 Exoribonuclease R [Rhodobacter sphaeroides 2.4.1]	RSP_1126	83.482	4.5277e-23	1			0	0	0
>ID-24ORF-1315|;>ID-43ORF-3016|640072361 YP_354216 RSP_1131 2,3,4,5-tetrahydropyridine-2-carboxylate N-succinyltransferase [Rhodobacter sphaeroides 2.4.1]	RSP_1131	30.785	9.0436e-103	7			8370600	40486	8330100
>ID-21ORF-14270|;>ID-43ORF-3017|640072362 YP_354217 RSP_1132 hypothetical protein [Rhodobacter sphaeroides 2.4.1]	RSP_1132	31.892	0.011213	1			0	0	0
>ID-24ORF-1311|;>ID-43ORF-3020|640072365 YP_354220 RSP_1135 geranylgeranyl pyrophosphate synthetase [Rhodobacter sphaeroides 2.4.1]	RSP_1135	33.918	3.7864e-21	2			4938100	0	4938100
>ID-23ORF-1424|;>ID-43ORF-3021|640072366 YP_354221 RSP_1136 exonuclease VII small subunit [Rhodobacter sphaeroides 2.4.1]	RSP_1136	10.542	5.3399e-113	3			1576900	0	1576900
>ID-43ORF-3024|640072369 YP_354224 RSP_1139 transcriptional regulator, MarR family [Rhodobacter sphaeroides 2.4.1]	RSP_1139	18.966	0.0011989	1			4453300	0	4453300
>ID-24ORF-1276|;>ID-43ORF-3029|640072374 YP_354229 RSP_1144 Glutathione S-transferase [Rhodobacter sphaeroides 2.4.1]	RSP_1144	29.746	0.10999	1			0	0	0
>ID-22ORF-1285|;>ID-43ORF-3036|640072381 YP_354236 RSP_1151 NADH-ubiquinone oxidoreductase [Rhodobacter sphaeroides 2.4.1]	RSP_1151	57.178	1.1853e-14	2			21451000	0	21451000
>ID-20ORF-13695|;>ID-43ORF-3041|640072387 YP_354241 RSP_1156 ABC transporter, ATPase subunit [Rhodobacter sphaeroides 2.4.1]	RSP_1156	31.537	0.0048567	1			169580	0	169580
>ID-20ORF-13698|;>ID-43ORF-3042|640072388 YP_354242 RSP_1157 Ribosomal subunit interface protein Y [Rhodobacter sphaeroides 2.4.1]	RSP_1157	27.836	8.4313e-17	3			3600300	0	3600300
>ID-20ORF-13699|;>ID-43ORF-3043|640072389 YP_354243 RSP_1158 PTS IIA-like nitrogen-regulatory protein PtsN [Rhodobacter sphaeroides 2.4.1]	RSP_1158	17.896	1.8898e-54	2			14470000	264840	14205000
>ID-23ORF-1279|;>ID-43ORF-3044|640072390 YP_354244 RSP_1159 UDP-glucose pyrophosphate [Rhodobacter sphaeroides 2.4.1]	RSP_1159	56.844	2.4653e-109	7			84895000	2064000	82831000
>ID-23ORF-1271|;>ID-43ORF-3046|640072392 YP_354246 RSP_1161 3-Phosphadenosine 5-phosphosulfate 3-phosphatase [Rhodobacter sphaeroides 2.4.1]	RSP_1161	29.918	3.7173e-29	2			3740100	0	3740100
>ID-19ORF-14030|;>ID-43ORF-3049|640072395 YP_354249 RSP_1164 hypothetical protein [Rhodobacter sphaeroides 2.4.1]	RSP_1164	39.182	0.0019335	1			844620	0	844620
>ID-24ORF-1176|;>ID-43ORF-3052|640072398 YP_354252 RSP_1167 bifunctional ornithine acetyltransferase/N-acetylglutamate synthase protein [Rhodobacter sphaeroides 2.4.1]	RSP_1167	49.908	6.9905e-40	6			5355700	0	5355700
>ID-20ORF-13749|;>ID-43ORF-3054|640072400 YP_354254 RSP_1169 translocase [Rhodobacter sphaeroides 2.4.1]	RSP_1169	105.63	2.0495e-53	11			36349000	946650	35403000
>ID-23ORF-1215|;>ID-43ORF-3057|640072403 YP_354257 RSP_1172 Chaperone, DnaJ [Rhodobacter sphaeroides 2.4.1]	RSP_1172	42.615	7.7395e-28	3			117520	0	117520
>ID-20ORF-13767|;>ID-43ORF-3060|640072406 YP_354260 RSP_1175 3-demethylubiquinone-9 3-methyltransferase [Rhodobacter sphaeroides 2.4.1]	RSP_1175	29.848	8.4914e-16	2			5710800	0	5710800
>ID-24ORF-1089|;>ID-43ORF-3063|640072409 YP_354263 RSP_1178 ABC sugar (xylose) transporter, ATPase subunit [Rhodobacter sphaeroides 2.4.1]	RSP_1178	78.067	0.038287	1			0	0	0
>ID-22ORF-1028|;>ID-43ORF-3071|640072417 YP_354271 RSP_1186 hypothetical protein [Rhodobacter sphaeroides 2.4.1]	RSP_1186	38.251	3.5491e-12	2			682560	0	682560
>ID-24ORF-1008|;>ID-43ORF-3072|640072418 YP_354272 RSP_1187 hypothetical protein [Rhodobacter sphaeroides 2.4.1]	RSP_1187	82.747	2.7265e-10	3			8077900	0	8077900
>ID-21ORF-14598|;>ID-43ORF-3080|640072426 YP_354280 RSP_1197 ferrochelatase [Rhodobacter sphaeroides 2.4.1]	RSP_1197	42.58	1.5798e-15	1			0	0	0
>ID-22ORF-994|;>ID-43ORF-3082|640072428 YP_354282 RSP_1199 secreted conserved hypothetical protein [Rhodobacter sphaeroides 2.4.1]	RSP_1199	27.504	0.0041546	1			0	0	0
>ID-19ORF-14279|;>ID-43ORF-3083|640072429 YP_354283 RSP_1200 hypothetical protein [Rhodobacter sphaeroides 2.4.1]	RSP_1200	20.353	1.7588e-24	3			38216000	484170	37731000
>ID-23ORF-1042|;>ID-43ORF-3086|640072432 YP_354286 RSP_1203 ABC multidrug efflux pump, fused ATPase and inner membrane subunits [Rhodobacter sphaeroides 2.4.1]	RSP_1203	66.465	8.3712e-05	1			2630000	0	2630000
>ID-23ORF-952|;>ID-43ORF-3099|640072445 YP_354299 RSP_1217 phosphate acetyltransferase [Rhodobacter sphaeroides 2.4.1]	RSP_1217	86.326	1.7574e-23	3			0	0	0
>ID-24ORF-834|;>ID-43ORF-3113|640072459 YP_354313 RSP_1231 transcription termination factor Rho [Rhodobacter sphaeroides 2.4.1]	RSP_1231	47.751	3.8163e-55	10			1244400	0	1244400
>ID-21ORF-14765|;>ID-43ORF-3116|640072462 YP_354316 RSP_1234 putative shikimate 5-dehydrogenase [Rhodobacter sphaeroides 2.4.1]	RSP_1234	35.966	0.066156	1			0	0	0
>ID-24ORF-819|;>ID-43ORF-3119|640072465 YP_354319 RSP_1237 Preprotein translocase subunit SecB [Rhodobacter sphaeroides 2.4.1]	RSP_1237	20.818	1.5123e-12	2			591050	0	591050
>ID-20ORF-14076|;>ID-43ORF-3121|640072467 YP_354321 RSP_1239 hypothetical protein [Rhodobacter sphaeroides 2.4.1]	RSP_1239	31.603	7.0789e-21	1			0	0	0
>ID-20ORF-14094|;>ID-43ORF-3130|640072476 YP_354330 RSP_1249 ABC ribose transporter, periplasmic solute-binding protein [Rhodobacter sphaeroides 2.4.1]	RSP_1249	34.848	3.9706e-22	3			3220300	0	3220300
>ID-22ORF-728|;>ID-43ORF-3136|640072482 YP_354336 RSP_1256 enoyl-(acyl carrier protein) reductase [Rhodobacter sphaeroides 2.4.1]	RSP_1256	26.964	0.046192	1			0	0	0
>ID-23ORF-720|;>ID-43ORF-3150|640072496 YP_354350 RSP_1270 hypothetical protein [Rhodobacter sphaeroides 2.4.1]	RSP_1270	11.228	8.9629e-10	2			0	0	0
>ID-21ORF-14966|;>ID-43ORF-3154|640072500 YP_354354 RSP_1274 two-component response regulator [Rhodobacter sphaeroides 2.4.1]	RSP_1274	31.919	0.006485	1			6965200	0	6965200
>ID-19ORF-14641|;>ID-43ORF-3157|640072503 YP_354357 RSP_1276 hypothetical protein [Rhodobacter sphaeroides 2.4.1]	RSP_1276	40.015	1.889e-55	2			4235400	0	4235400
>ID-22ORF-544|;>ID-43ORF-3172|640072518 YP_354372 RSP_1291 ABC branched chain amino acid family transporter, periplasmic substrate binding protein [Rhodobacter sphaeroides 2.4.1]	RSP_1291	54.31	4.8889e-14	4			5430500	0	5430500
>ID-24ORF-537|;>ID-43ORF-3177|640072523 YP_354377 RSP_1295 putative acyl-CoA dehydrogenase [Rhodobacter sphaeroides 2.4.1]	RSP_1295	47.371	2.4484e-48	2			2327900	0	2327900
>ID-23ORF-457|;>ID-43ORF-3219|640072565 YP_354419 RSP_1337 probable ubiquinone biosynthesis protein [Rhodobacter sphaeroides 2.4.1]	RSP_1337	58.336	0.054188	1			6226500	0	6226500
>ID-24ORF-309|;>ID-43ORF-3220|640072566 YP_354420 RSP_1338 methyltransferase [Rhodobacter sphaeroides 2.4.1]	RSP_1338	29.219	0.0023365	1			0	0	0
>ID-21ORF-15328|;>ID-43ORF-3222|640072568 YP_354422 RSP_1340 Enoyl-CoA hydratase/isomerase [Rhodobacter sphaeroides 2.4.1]	RSP_1340	30.51	3.6159e-11	4			3604400	0	3604400
>ID-20ORF-14507|;>ID-43ORF-3223|640072569 YP_354423 RSP_1341 Ribosomal protein S20 [Rhodobacter sphaeroides 2.4.1]	RSP_1341	10.061	9.4816e-49	3			31332000	835670	30497000
>ID-21ORF-15338|;>ID-43ORF-3225|640072571 YP_354425 RSP_1343 DNA polymerase III subunit beta [Rhodobacter sphaeroides 2.4.1]	RSP_1343	42.203	0.017058	3			68778	0	68778
>ID-19ORF-15025|;>ID-43ORF-3228|640072574 YP_354428 RSP_1346 DNA gyrase subunit B [Rhodobacter sphaeroides 2.4.1]	RSP_1346	93.123	1.635e-91	10			10944000	113550	10831000
>ID-20ORF-14562|;>ID-43ORF-3232|640072578 YP_354432 RSP_1351 phosphoserine aminotransferase [Rhodobacter sphaeroides 2.4.1]	RSP_1351	43.414	8.9606e-68	5			18624000	0	18624000
>ID-19ORF-15054|;>ID-43ORF-3235|640072581 YP_354435 RSP_1354 beta-ketothiolase [Rhodobacter sphaeroides 2.4.1]	RSP_1354	44.527	6.6686e-09	2			2865700	0	2865700
>ID-24ORF-166|;>ID-43ORF-3248|640072594 YP_354448 RSP_1367 nicotinate phosphoribosyltransferase [Rhodobacter sphaeroides 2.4.1]	RSP_1367	53.66	0.00015654	2			0	0	0
>ID-20ORF-14779|;>ID-43ORF-3267|640072613 YP_354467 RSP_1387 AMP nucleosidase [Rhodobacter sphaeroides 2.4.1]	RSP_1387	72.559	9.4609e-28	2			0	0	0
>ID-24ORF-92|;>ID-43ORF-3270|640072616 YP_354470 RSP_1389 chorismate synthase [Rhodobacter sphaeroides 2.4.1]	RSP_1389	44.858	0.70548	1			52402	0	52402
>ID-24ORF-71|;>ID-43ORF-3275|640072621 YP_354475 RSP_1395 Cytochrome b [Rhodobacter sphaeroides 2.4.1]	RSP_1395	56.649	4.6706e-07	3			0	0	0
>ID-22ORF-67|;>ID-43ORF-3276|640072622 YP_354476 RSP_1396 Ubiquinol-cytochrome C reductase, iron-sulfur protein [Rhodobacter sphaeroides 2.4.1]	RSP_1396	22.688	2.8451e-20	2			1145600	45787	1099800
>ID-23ORF-62|;>ID-43ORF-3277|640072623 YP_354477 RSP_1397 Glutathione S-transferase [Rhodobacter sphaeroides 2.4.1]	RSP_1397	24.656	6.1821e-11	1			21351000	668120	20683000
>ID-22ORF-60|;>ID-43ORF-3279|640072625 YP_354479 RSP_1398 ribosomal protein L36 [Rhodobacter sphaeroides 2.4.1]	RSP_1398	9.0626	7.0957e-08	2			12047000	231270	11816000
>ID-21ORF-15569|;>ID-43ORF-3282|640072629 YP_354482 RSP_1401 Band 7 protein [Rhodobacter sphaeroides 2.4.1]	RSP_1401	35.217	6.4502e-34	4			950850	0	950850
>ID-22ORF-44|;>ID-43ORF-3285|640072632 YP_354485 RSP_1404 orotidine 5-phosphate decarboxylase [Rhodobacter sphaeroides 2.4.1]	RSP_1404	27.324	1.4832e-22	1			26667000	0	26667000
>ID-20ORF-14884|;>ID-43ORF-3288|640072635 YP_354488 RSP_1408 Chaperone ClpB [Rhodobacter sphaeroides 2.4.1]	RSP_1408	95.743	3.0778e-10	5			15561000	0	15561000
>ID-30ORF-69|;>ID-43ORF-4115|640073479 YP_355315 RSP_1413 TRAP-T family transporter, periplasmic binding component [Rhodobacter sphaeroides 2.4.1]	RSP_1413	77.783	2.0663e-42	5			77797000	0	77797000
>ID-30ORF-27|;>ID-43ORF-4122|640073486 YP_355322 RSP_1420 TRAP-T family transporter, periplasmic binding protein [Rhodobacter sphaeroides 2.4.1]	RSP_1420	34.466	1.0331e-115	5			57229000	493500	56736000
>ID-29ORF-24|;>ID-43ORF-4125|640073489 YP_355325 RSP_1423 ParA family ATPase [Rhodobacter sphaeroides 2.4.1]	RSP_1423	54.272	9.6549e-29	2			3794600	0	3794600
>ID-24ORF-15421|;>ID-43ORF-276|640069581 YP_351476 RSP_1434 Putative Zn-dependent oxidoreductase [Rhodobacter sphaeroides 2.4.1]	RSP_1434	34.687	3.9974e-17	1			2652200	0	2652200
>ID-19ORF-314|;>ID-43ORF-302|640069607 YP_351502 RSP_1459 hypothetical protein [Rhodobacter sphaeroides 2.4.1]	RSP_1459	31.258	0.0093149	1			0	0	0
>ID-19ORF-317|;>ID-43ORF-303|640069608 YP_351503 RSP_1460 hypothetical protein [Rhodobacter sphaeroides 2.4.1]	RSP_1460	10.329	1.9544e-11	1			6168000	0	6168000
>ID-24ORF-15257|;>ID-43ORF-307|640069612 YP_351507 RSP_1464 putative periplasmic thiol-disulphide interchange protein (DsbA family) [Rhodobacter sphaeroides 2.4.1]	RSP_1464	42.474	1.2534e-151	7			21055000	125030	20930000
>ID-20ORF-333|;>ID-43ORF-318|640069623 YP_351518 RSP_1475 saccharopine dehydrogenase family [Rhodobacter sphaeroides 2.4.1]	RSP_1475	45.898	2.0104e-19	3			0	0	0
>ID-23ORF-14284|;>ID-43ORF-327|640069632 YP_351527 RSP_1485 ATP-dependent RNA helicase [Rhodobacter sphaeroides 2.4.1]	RSP_1485	79.745	1.6656e-10	3			2833500	0	2833500
>ID-21ORF-452|;>ID-43ORF-331|640069636 YP_351531 RSP_1489 Protein containing thioredoxin domain [Rhodobacter sphaeroides 2.4.1]	RSP_1489	52.01	3.8153e-29	5			1010300	0	1010300
>ID-21ORF-456|;>ID-43ORF-335|640069640 YP_351535 RSP_1493 Amidase [Rhodobacter sphaeroides 2.4.1]	RSP_1493	97.909	3.1725e-44	1			4690800	0	4690800
>ID-20ORF-389|;>ID-43ORF-336|640069641 YP_351536 RSP_1494 putative aspartate aminotransferase [Rhodobacter sphaeroides 2.4.1]	RSP_1494	55.659	1.025e-07	1			3666200	0	3666200
>ID-21ORF-463|;>ID-43ORF-337|640069642 YP_351537 RSP_1495 Putative cell division protein [Rhodobacter sphaeroides 2.4.1]	RSP_1495	123.77	4.872e-15	1			4826100	0	4826100
>ID-20ORF-396|;>ID-43ORF-338|640069643 YP_351538 RSP_1497 Putative outer membrane lipoprotein carrier protein [Rhodobacter sphaeroides 2.4.1]	RSP_1497	23.963	0.027537	1			0	0	0
>ID-22ORF-15081|;>ID-43ORF-349|640069654 YP_351549 RSP_1507 Aldehyde dehydrogenase [Rhodobacter sphaeroides 2.4.1]	RSP_1507	56.182	1.5008e-15	6			2713700	0	2713700
>ID-23ORF-14180|;>ID-43ORF-350|640069656 YP_351550 RSP_1508 Uncharacterized HemY-like membrane protein [Rhodobacter sphaeroides 2.4.1]	RSP_1508	67.047	5.4741e-112	8			44686000	106640	44580000
>ID-20ORF-441|;>ID-43ORF-356|640069662 YP_351556 RSP_1512 hypothetical protein [Rhodobacter sphaeroides 2.4.1]	RSP_1512	59.008	1.5654e-15	1			0	0	0
>ID-21ORF-547|;>ID-43ORF-357|640069663 YP_351557 RSP_1513 tryptophan synthase subunit beta [Rhodobacter sphaeroides 2.4.1]	RSP_1513	54.912	1.052e-07	2			1771800	0	1771800
>ID-24ORF-15053|;>ID-43ORF-362|640069668 YP_351562 RSP_1518 PrrA (RegA), Response regulator involved in oxygen regulation of photosynthesis genes [Rhodobacter sphaeroides 2.4.1]	RSP_1518	29.913	9.0099e-08	4			3564900	0	3564900
>ID-22ORF-15002|;>ID-43ORF-363|640069669 YP_351563 RSP_1519 PrrC [Rhodobacter sphaeroides 2.4.1]	RSP_1519	27.063	2.0642e-17	1			4083500	0	4083500
>ID-20ORF-478|;>ID-43ORF-364|640069670 YP_351564 RSP_1520 Sensor histidine kinase PrrB (RegB) [Rhodobacter sphaeroides 2.4.1]	RSP_1520	51.175	2.3567e-06	1			0	0	0
>ID-21ORF-643|;>ID-43ORF-371|640069677 YP_351571 RSP_1529 Thioredoxin [Rhodobacter sphaeroides 2.4.1]	RSP_1529	14.524	3.5199e-56	3			159140000	0	159140000
>ID-21ORF-647|;>ID-43ORF-374|640069680 YP_351574 RSP_1532 ATP-dependent protease ATP-binding subunit [Rhodobacter sphaeroides 2.4.1]	RSP_1532	54.385	6.7368e-18	5			10430000	452330	9977700
>ID-20ORF-560|;>ID-43ORF-381|640069687 YP_351581 RSP_1538 probable glucose-1-phosphate cytidylyltransferase [Rhodobacter sphaeroides 2.4.1]	RSP_1538	31.981	5.8664e-05	1			0	0	0
>ID-23ORF-14058|;>ID-43ORF-383|640069689 YP_351583 RSP_1540 Predicted secreted hydrolase [Rhodobacter sphaeroides 2.4.1]	RSP_1540	40.128	2.1134e-06	1			0	0	0
>ID-24ORF-14927|;>ID-43ORF-389|640069695 YP_351589 RSP_1546 Bacterioferritin [Rhodobacter sphaeroides 2.4.1]	RSP_1546	18.694	8.7552e-05	1			661880	0	661880
>ID-23ORF-13932|;>ID-43ORF-414|640069720 YP_351614 RSP_1571 Phosphoribosylaminoimidazole carboxylase, catalytic subunit [Rhodobacter sphaeroides 2.4.1]	RSP_1571	17.63	1.9484e-13	2			17705000	0	17705000
>ID-19ORF-963|;>ID-43ORF-421|640069727 YP_351621 RSP_1577 Proline dehydrogenase transcriptional activator [Rhodobacter sphaeroides 2.4.1]	RSP_1577	62.557	0.092888	1			0	0	0
>ID-22ORF-14599|;>ID-43ORF-437|640069743 YP_351637 RSP_1592 Possible acyl-CoA sythetase [Rhodobacter sphaeroides 2.4.1]	RSP_1592	69.829	2.8135e-52	10			7894000	0	7894000
>ID-20ORF-836|;>ID-43ORF-443|640069749 YP_351643 RSP_1598 putative uracil phosphoribosyltransferase [Rhodobacter sphaeroides 2.4.1]	RSP_1598	29.549	1.6982e-72	2			10000000	0	10000000
>ID-22ORF-14525|;>ID-43ORF-446|640069752 YP_351646 RSP_1599 AMP-binding protein [Rhodobacter sphaeroides 2.4.1]	RSP_1599	64.06	2.0841e-06	1			0	0	0
>ID-23ORF-13795|;>ID-43ORF-451|640069757 YP_351651 RSP_1605 TRAP-T family transporter, periplasmic binding protein, DctP [Rhodobacter sphaeroides 2.4.1]	RSP_1605	66.664	6.802e-35	4			20999000	112120	20886000
>ID-19ORF-1143|;>ID-43ORF-456|640069762 YP_351656 RSP_1610 altronate hydrolase [Rhodobacter sphaeroides 2.4.1]	RSP_1610	91.263	5.2097e-09	1			0	0	0
>ID-21ORF-1173|;>ID-43ORF-467|640069774 YP_351667 RSP_1621 Deoxyguanosinetriphosphate triphosphohydrolase-like protein [Rhodobacter sphaeroides 2.4.1]	RSP_1621	55.31	1.9944e-10	2			315720	0	315720
>ID-21ORF-1369|;>ID-43ORF-518|640069826 YP_351718 RSP_1669 DNA-directed RNA polymerase omega subunit [Rhodobacter sphaeroides 2.4.1]	RSP_1669	14.435	3.3089e-13	1			0	0	0
>ID-21ORF-1370|;>ID-43ORF-519|640069827 YP_351719 RSP_1670 RelA/SpoT family protein [Rhodobacter sphaeroides 2.4.1]	RSP_1670	81.253	8.5896e-07	1			0	0	0
>ID-22ORF-14099|;>ID-43ORF-528|640069836 YP_351728 RSP_1679 acyl-CoA dehydrogenase [Rhodobacter sphaeroides 2.4.1]	RSP_1679	64.356	1.5087e-35	2			1445500	0	1445500
>ID-22ORF-14091|;>ID-43ORF-529|640069837 YP_351729 RSP_1680 phosphoenolpyruvate carboxykinase [Rhodobacter sphaeroides 2.4.1]	RSP_1680	64.029	2.5584e-70	5			38259000	803100	37456000
>ID-20ORF-1253|;>ID-43ORF-534|640069842 YP_351734 RSP_1685 PTS system, IIA component [Rhodobacter sphaeroides 2.4.1]	RSP_1685	13.997	3.08e-07	1			1077700	0	1077700
>ID-23ORF-13403|;>ID-43ORF-537|640069845 YP_351737 RSP_1687 3-hydroxybutyryl-CoA dehydrogenase [Rhodobacter sphaeroides 2.4.1]	RSP_1687	35.579	2.7431e-13	1			0	0	0
>ID-21ORF-1463|;>ID-43ORF-545|640069853 YP_351745 RSP_1696 DNA topoisomerase IV subunit A [Rhodobacter sphaeroides 2.4.1]	RSP_1696	85.579	1.9646e-36	2			7189700	0	7189700
>ID-20ORF-1287|;>ID-43ORF-546|640069854 YP_351746 RSP_1697 hypothetical protein [Rhodobacter sphaeroides 2.4.1]	RSP_1697	72.684	6.1919e-07	1			8482100	0	8482100
>ID-19ORF-1628|;>ID-43ORF-550|640069859 YP_351750 RSP_1704 Probable transcription antitermination protein NusG [Rhodobacter sphaeroides 2.4.1]	RSP_1704	19.945	9.0762e-32	4			31341000	443300	30897000
>ID-19ORF-1625|;>ID-43ORF-549|640069858 YP_351749 RSP_1705 Putative preprotein translocase, SecE subunit [Rhodobacter sphaeroides 2.4.1]	RSP_1705	7.4097	3.1145e-09	1			4302800	0	4302800
>ID-21ORF-1607|;>ID-43ORF-558|640069867 YP_351758 RSP_1710 30S ribosomal protein S12 [Rhodobacter sphaeroides 2.4.1]	RSP_1710	14.207	6.5466e-10	3			8910700	0	8910700
>ID-21ORF-1633|;>ID-43ORF-565|640069874 YP_351765 RSP_1718 50S ribosomal protein L23 [Rhodobacter sphaeroides 2.4.1]	RSP_1718	12.404	8.9713e-44	5			11044000	43368	11000000
>ID-20ORF-1376|;>ID-43ORF-567|640069876 YP_351767 RSP_1720 Ribosomal protein S19 [Rhodobacter sphaeroides 2.4.1]	RSP_1720	10.595	1.1672e-26	6			14895000	149530	14745000
>ID-21ORF-1658|;>ID-43ORF-570|640069879 YP_351770 RSP_1723 50S ribosomal protein L16 [Rhodobacter sphaeroides 2.4.1]	RSP_1723	15.737	2.3997e-42	2			58106000	2043200	56063000
>ID-19ORF-1759|;>ID-43ORF-573|640069882 YP_351773 RSP_1725 Ribosomal protein L14 [Rhodobacter sphaeroides 2.4.1]	RSP_1725	14.516	0.016953	1			0	0	0
>ID-20ORF-1409|;>ID-43ORF-581|640069890 YP_351781 RSP_1733 Ribosomal protein L30 [Rhodobacter sphaeroides 2.4.1]	RSP_1733	7.3286	2.9617e-27	3			0	0	0
>ID-20ORF-1410|;>ID-43ORF-582|640069891 YP_351782 RSP_1734 50S ribosomal protein L15 [Rhodobacter sphaeroides 2.4.1]	RSP_1734	22.602	7.8296e-93	9			12508000	0	12508000
>ID-21ORF-1697|;>ID-43ORF-583|640069892 YP_351783 RSP_1735 preprotein translocase SecY [Rhodobacter sphaeroides 2.4.1]	RSP_1735	49.496	0.040218	2			57349	0	57349
>ID-19ORF-1803|;>ID-43ORF-584|640069893 YP_351784 RSP_1736 Adenylate kinase [Rhodobacter sphaeroides 2.4.1]	RSP_1736	25.651	8.7836e-97	6			21982000	414000	21568000
>ID-43ORF-585|640069894 YP_351785 RSP_1737 30S ribosomal protein S13 [Rhodobacter sphaeroides 2.4.1]	RSP_1737	13.505	8.7196e-09	1			0	0	0
>ID-19ORF-1837|;>ID-43ORF-595|640069904 YP_351795 RSP_1747 ABC glutamate/glutamine/aspartate/asparagine transporter, periplasmic substrate-binding protein [Rhodobacter sphaeroides 2.4.1]	RSP_1747	38.78	9.2672e-23	3			12190000	90952	12099000
>ID-20ORF-1523|;>ID-43ORF-608|640069917 YP_351808 RSP_1760 hypothetical protein [Rhodobacter sphaeroides 2.4.1]	RSP_1760	25.654	4.8978e-18	4			4792100	0	4792100
>ID-22ORF-13597|;>ID-43ORF-609|640069918 YP_351809 RSP_1761 phenylalanyl-tRNA synthetase beta subunit [Rhodobacter sphaeroides 2.4.1]	RSP_1761	87.012	8.4638e-39	4			6168700	0	6168700
>ID-24ORF-13868|;>ID-43ORF-611|640069920 YP_351811 RSP_1763 Phenylalanyl-tRNA synthetase alpha subunit [Rhodobacter sphaeroides 2.4.1]	RSP_1763	46.936	2.2989e-33	5			92870000	989410	91880000
>ID-24ORF-13866|;>ID-43ORF-613|640069922 YP_351813 RSP_1765 50S ribosomal protein L35 [Rhodobacter sphaeroides 2.4.1]	RSP_1765	12.604	1.2427e-37	4			10551000	179550	10371000
>ID-22ORF-13583|;>ID-43ORF-616|640069925 YP_351816 RSP_1768 Aminotransferase class IV , putative D-alanine aminotransferase [Rhodobacter sphaeroides 2.4.1]	RSP_1768	34.741	0.0054467	3			275070	0	275070
>ID-24ORF-13837|;>ID-43ORF-617|640069926 YP_351817 RSP_1769 Mandelate racemase / muconate lactonizing enzyme [Rhodobacter sphaeroides 2.4.1]	RSP_1769	61.163	2.9328e-19	1			4147000	0	4147000
>ID-23ORF-13059|;>ID-43ORF-618|640069927 YP_351818 RSP_1770 hypothetical protein [Rhodobacter sphaeroides 2.4.1]	RSP_1770	37.094	5.8133e-35	2			19546000	216500	19330000
>ID-20ORF-1597|;>ID-43ORF-619|640069928 YP_351819 RSP_1771 beta subunit of citrate lyase [Rhodobacter sphaeroides 2.4.1]	RSP_1771	84.108	1.268e-20	2			13413000	0	13413000
>ID-21ORF-1889|;>ID-43ORF-621|640069930 YP_351821 RSP_1772 acetyl-CoA carboxylase alpha subunit [Rhodobacter sphaeroides 2.4.1]	RSP_1772	42.027	6.6292e-11	4			3329300	0	3329300
>ID-24ORF-13807|;>ID-43ORF-625|640069934 YP_351825 RSP_1776 Transcription elongation factor greA [Rhodobacter sphaeroides 2.4.1]	RSP_1776	17.369	2.0744e-30	4			7666300	0	7666300
>ID-22ORF-13440|;>ID-43ORF-641|640069950 YP_351841 RSP_1793 Single-strand DNA binding protein [Rhodobacter sphaeroides 2.4.1]	RSP_1793	20.013	1.1396e-12	2			262190	0	262190
>ID-23ORF-12963|;>ID-43ORF-643|640069952 YP_351843 RSP_1795 seryl-tRNA synthetase [Rhodobacter sphaeroides 2.4.1]	RSP_1795	49.796	9.8529e-35	3			4280200	0	4280200
>ID-21ORF-2007|;>ID-43ORF-645|640069954 YP_351845 RSP_1797 Putative preprotein translocase subunit YajC [Rhodobacter sphaeroides 2.4.1]	RSP_1797	12.484	3.0267e-15	3			389800	0	389800
>ID-21ORF-2009|;>ID-43ORF-647|640069956 YP_351847 RSP_1799 protein-export membrane protein SecF [Rhodobacter sphaeroides 2.4.1]	RSP_1799	35.313	1.4212e-05	1			0	0	0
>ID-21ORF-2054|;>ID-43ORF-655|640069964 YP_351855 RSP_1807 hypothetical protein [Rhodobacter sphaeroides 2.4.1]	RSP_1807	33.279	2.0797e-39	1			0	0	0
>ID-23ORF-12894|;>ID-43ORF-657|640069966 YP_351857 RSP_1808 tryptophanyl-tRNA synthetase [Rhodobacter sphaeroides 2.4.1]	RSP_1808	40.456	2.9097e-23	5			25898000	300000	25598000
>ID-21ORF-2100|;>ID-43ORF-661|640069970 YP_351861 RSP_1813 hypothetical protein [Rhodobacter sphaeroides 2.4.1]	RSP_1813	42.831	0.0052548	1			9594800	0	9594800
>ID-19ORF-2258|;>ID-43ORF-681|640069990 YP_351881 RSP_1831 threonine synthase [Rhodobacter sphaeroides 2.4.1]	RSP_1831	77.218	0.34835	1			1372200	0	1372200
>ID-22ORF-13152|;>ID-43ORF-686|640069995 YP_351886 RSP_1836 adenine phosphoribosyltransferase [Rhodobacter sphaeroides 2.4.1]	RSP_1836	19.679	1.9331e-07	1			0	0	0
>ID-23ORF-12779|;>ID-43ORF-687|640069996 YP_351887 RSP_1837 5-methylthioadenosine phosphorylase [Rhodobacter sphaeroides 2.4.1]	RSP_1837	35.791	1.6536e-05	2			354480	0	354480
>ID-24ORF-13497|;>ID-43ORF-693|640070002 YP_351893 RSP_1843 Signal recognition particle-docking protein FtsY [Rhodobacter sphaeroides 2.4.1]	RSP_1843	41.918	2.9582e-07	1			0	0	0
>ID-43ORF-695|640070004 YP_351895 RSP_1845 Exonuclease VII, large subunit [Rhodobacter sphaeroides 2.4.1]	RSP_1845	56.329	2.2723e-22	1			1726600	0	1726600
>ID-22ORF-13108|;>ID-43ORF-696|640070005 YP_351896 RSP_1846 hypothetical protein [Rhodobacter sphaeroides 2.4.1]	RSP_1846	69.428	1.2647e-22	1			0	0	0
>ID-21ORF-2326|;>ID-43ORF-708|640070017 YP_351908 RSP_1858 glycyl-tRNA synthetase beta subunit [Rhodobacter sphaeroides 2.4.1]	RSP_1858	75.688	7.0171e-14	3			4622700	0	4622700
>ID-21ORF-2349|;>ID-43ORF-714|640070023 YP_351914 RSP_1864 hypothetical protein [Rhodobacter sphaeroides 2.4.1]	RSP_1864	61.71	0.0082652	2			162520	0	162520
>ID-24ORF-13348|;>ID-43ORF-725|640070034 YP_351925 RSP_1874 carbamoyl-phosphate synthase small subunit [Rhodobacter sphaeroides 2.4.1]	RSP_1874	44.375	1.0158e-08	3			1397000	0	1397000
>ID-21ORF-2402|;>ID-43ORF-730|640070039 YP_351930 RSP_1880 hypothetical protein [Rhodobacter sphaeroides 2.4.1]	RSP_1880	90.098	5.5195e-09	1			0	0	0
>ID-20ORF-2098|;>ID-43ORF-732|640070042 YP_351932 RSP_1883 ABC polyamine/opine transporter, periplasmic substrate-binding protein [Rhodobacter sphaeroides 2.4.1]	RSP_1883	41.009	2.2738e-81	5			2840400	0	2840400
>ID-19ORF-2582|;>ID-43ORF-735|640070045 YP_351935 RSP_1887 50S ribosomal protein L33 [Rhodobacter sphaeroides 2.4.1]	RSP_1887	8.6	3.0333e-36	3			1008700	0	1008700
>ID-22ORF-12793|;>ID-43ORF-757|640070067 YP_351957 RSP_1909 Outer membrane general secretion pathway protein, Secretin [Rhodobacter sphaeroides 2.4.1]	RSP_1909	48.991	1.1267e-09	1			665660	0	665660
>ID-23ORF-12370|;>ID-43ORF-763|640070073 YP_351963 RSP_1913 3-oxoadipate CoA-transferase, beta subunit [Rhodobacter sphaeroides 2.4.1]	RSP_1913	22.639	2.1602e-20	3			5389700	0	5389700
>ID-23ORF-12369|;>ID-43ORF-764|640070074 YP_351964 RSP_1914 3-ketoacid CoA transferase alpha subunit [Rhodobacter sphaeroides 2.4.1]	RSP_1914	31.269	8.5833e-13	3			3445600	0	3445600
>ID-24ORF-13054|;>ID-43ORF-779|640070090 YP_351979 RSP_1928 replicative DNA helicase [Rhodobacter sphaeroides 2.4.1]	RSP_1928	60.287	3.3965e-28	1			3306000	0	3306000
>ID-22ORF-12699|;>ID-43ORF-781|640070092 YP_351981 RSP_1930 dihydroorotase [Rhodobacter sphaeroides 2.4.1]	RSP_1930	37.534	7.9602e-29	1			0	0	0
>ID-22ORF-12677|;>ID-43ORF-789|640070100 YP_351989 RSP_1937 Translation initiation factor IF-3 [Rhodobacter sphaeroides 2.4.1]	RSP_1937	27.127	9.0696e-06	4			0	0	0
>ID-23ORF-12249|;>ID-43ORF-791|640070102 YP_351991 RSP_1939 NADPH-ferredoxin reductase [Rhodobacter sphaeroides 2.4.1]	RSP_1939	32.821	4.8693e-66	5			30550000	609770	29940000
>ID-22ORF-12661|;>ID-43ORF-794|640070105 YP_351994 RSP_1942 Sulfite/nitrite reductase hemoprotein subunit [Rhodobacter sphaeroides 2.4.1]	RSP_1942	64.599	0.00015574	1			558200	0	558200
>ID-24ORF-12967|;>ID-43ORF-795|640070106 YP_351995 RSP_1943 hypothetical protein [Rhodobacter sphaeroides 2.4.1]	RSP_1943	28.519	0.27562	2			0	0	0
>ID-24ORF-12948|;>ID-43ORF-804|640070115 YP_352004 RSP_1952 Cold-shock DNA-binding domain protein [Rhodobacter sphaeroides 2.4.1];>ID-21ORF-3168|;>ID-43ORF-876|640070188 YP_352076 RSP_2024 Cold shock protein cspA [Rhodobacter sphaeroides 2.4.1]	RSP_1952	11.24	0.011548	1			997600	18405	979190
>ID-19ORF-2923|;>ID-43ORF-818|640070130 YP_352018 RSP_1969 phosphoribosylaminoimidazole synthetase [Rhodobacter sphaeroides 2.4.1]	RSP_1969	35.89	0.0052399	3			204720	7172.9	197550
>ID-21ORF-2887|;>ID-43ORF-820|640070132 YP_352020 RSP_1971 Ribonuclease D [Rhodobacter sphaeroides 2.4.1]	RSP_1971	46.606	3.3782e-18	5			11026000	0	11026000
>ID-22ORF-12533|;>ID-43ORF-823|640070135 YP_352023 RSP_1974 hypothetical protein [Rhodobacter sphaeroides 2.4.1]	RSP_1974	15.077	4.7894e-57	3			4496200	0	4496200
>ID-22ORF-12532|;>ID-43ORF-824|640070136 YP_352024 RSP_1975 aminopeptidase P [Rhodobacter sphaeroides 2.4.1]	RSP_1975	69.867	5.6942e-05	1			0	0	0
>ID-24ORF-12831|;>ID-43ORF-825|640070137 YP_352025 RSP_1976 aerobic cobalt chelatase, CobT subunit [Rhodobacter sphaeroides 2.4.1]	RSP_1976	70.265	1.1186e-51	3			8173000	0	8173000
>ID-24ORF-12826|;>ID-43ORF-829|640070141 YP_352029 RSP_1978 molecular chaperone, DnaJ family [Rhodobacter sphaeroides 2.4.1]	RSP_1978	26.204	3.5437e-18	2			93872	0	93872
>ID-23ORF-12048|;>ID-43ORF-831|640070143 YP_352031 RSP_1980 malate synthase [Rhodobacter sphaeroides 2.4.1]	RSP_1980	79.714	1.1152e-08	4			1339200	0	1339200
>ID-22ORF-12447|;>ID-43ORF-837|640070149 YP_352037 RSP_1986 aspartyl/glutamyl-tRNA amidotransferase subunit B [Rhodobacter sphaeroides 2.4.1]	RSP_1986	55.176	1.1761e-93	8			28810000	3379600	25430000
>ID-22ORF-12444|;>ID-43ORF-840|640070152 YP_352040 RSP_1989 Putative valyl-tRNA synthetase [Rhodobacter sphaeroides 2.4.1]	RSP_1989	116.98	1.348e-12	2			1143700	0	1143700
>ID-23ORF-11999|;>ID-43ORF-846|640070158 YP_352046 RSP_1995 Glutamyl-tRNA synthetase [Rhodobacter sphaeroides 2.4.1]	RSP_1995	53.315	3.5924e-54	2			7898900	276620	7622300
>ID-22ORF-12377|;>ID-43ORF-848|640070160 YP_352048 RSP_1997 LexA repressor [Rhodobacter sphaeroides 2.4.1]	RSP_1997	70.031	3.8923e-05	1			855810	0	855810
>ID-24ORF-12706|;>ID-43ORF-849|640070161 YP_352049 RSP_1998 Molybdenum cofactor biosynthesis protein A [Rhodobacter sphaeroides 2.4.1]	RSP_1998	58.977	0.027549	1			0	0	0
>ID-23ORF-11968|;>ID-43ORF-850|640070162 YP_352050 RSP_2000 molybdenum cofactor biosynthesis protein C [Rhodobacter sphaeroides 2.4.1]	RSP_2000	84.026	3.7106e-13	3			1587000	0	1587000
>ID-22ORF-12368|;>ID-43ORF-852|640070164 YP_352052 RSP_2001 Anthranilate phosphoribosyltransferase [Rhodobacter sphaeroides 2.4.1]	RSP_2001	116.94	0.075939	1			3746600	0	3746600
>ID-23ORF-11957|;>ID-43ORF-855|640070167 YP_352055 RSP_2004 anthranilate synthase component I [Rhodobacter sphaeroides 2.4.1]	RSP_2004	57.982	0.00036865	2			0	0	0
>ID-24ORF-12670|;>ID-43ORF-856|640070168 YP_352056 RSP_2005 possible peptidyl-prolyl cis-trans isomerse [Rhodobacter sphaeroides 2.4.1]	RSP_2005	72.092	1.3289e-27	3			11223000	0	11223000
>ID-22ORF-12344|;>ID-43ORF-858|640070170 YP_352058 RSP_2007 conservd hypothetical protein [Rhodobacter sphaeroides 2.4.1]	RSP_2007	25.55	1.4243e-28	3			1385300	0	1385300
>ID-19ORF-3152|;>ID-43ORF-859|640070171 YP_352059 RSP_2008 Acetylornithine Aminotransferase class-III [Rhodobacter sphaeroides 2.4.1]	RSP_2008	43.003	2.4435e-16	4			2616400	0	2616400
>ID-21ORF-3130|;>ID-43ORF-860|640070172 YP_352060 RSP_2009 ornithine carbamoyltransferase [Rhodobacter sphaeroides 2.4.1]	RSP_2009	55.308	7.3151e-05	2			5746300	0	5746300
>ID-19ORF-3185|;>ID-43ORF-867|640070179 YP_352067 RSP_2016 50S ribosomal protein L28 [Rhodobacter sphaeroides 2.4.1]	RSP_2016	18.093	7.8629e-90	4			10719000	0	10719000
>ID-19ORF-3463|;>ID-43ORF-930|640070242 YP_352130 RSP_2075 Putative Transcriptional regulator [Rhodobacter sphaeroides 2.4.1]	RSP_2075	33.375	2.7786e-54	1			939110	0	939110
>ID-22ORF-11957|;>ID-43ORF-946|640070260 YP_352146 RSP_2090 Pyruvate carboxylase [Rhodobacter sphaeroides 2.4.1]	RSP_2090	127.35	4.4175e-65	10			18791000	0	18791000
>ID-43ORF-951|640070265 YP_352151 RSP_2095 Putative MraZ protein [Rhodobacter sphaeroides 2.4.1]	RSP_2095	18.733	0.00030164	1			0	0	0
>ID-20ORF-3181|;>ID-43ORF-959|640070273 YP_352159 RSP_2103 UDP-N-acetylmuramoylalanine--D-glutamate ligase [Rhodobacter sphaeroides 2.4.1]	RSP_2103	65.086	1.8048e-05	1			2318000	0	2318000
>ID-20ORF-3193|;>ID-43ORF-964|640070278 YP_352164 RSP_2108 UDP-N-acetylmuramate--L-alanine ligase [Rhodobacter sphaeroides 2.4.1]	RSP_2108	55.15	0.00010322	1			380600	0	380600
>ID-20ORF-3209|;>ID-43ORF-970|640070284 YP_352170 RSP_2114 cell division protein FtsZ [Rhodobacter sphaeroides 2.4.1]	RSP_2114	60.897	1.8417e-25	4			8379300	216460	8162900
>ID-19ORF-3629|;>ID-43ORF-972|640070286 YP_352172 RSP_2117 Putative ComL lipoprotein [Rhodobacter sphaeroides 2.4.1]	RSP_2117	35.749	4.972e-15	3			407160	0	407160
>ID-22ORF-11780|;>ID-43ORF-975|640070289 YP_352175 RSP_2120 putative D-lactate dehydrogenase (cytochrome), FAD/FMN-containing oxidoreductase [Rhodobacter sphaeroides 2.4.1]	RSP_2120	53.038	1.9679e-13	1			1970200	0	1970200
>ID-24ORF-11931|;>ID-43ORF-980|640070294 YP_352180 RSP_2125 hypothetical protein [Rhodobacter sphaeroides 2.4.1]	RSP_2125	16.089	3.7694e-15	4			20626000	804620	19822000
>ID-20ORF-3272|;>ID-43ORF-981|640070295 YP_352181 RSP_2126 SAICAR synthetase [Rhodobacter sphaeroides 2.4.1]	RSP_2126	34.003	2.7724e-48	3			41263000	1488900	39774000
>ID-19ORF-3652|;>ID-43ORF-982|640070296 YP_352182 RSP_2127 Component of phosphoribosylformylglycinamidine (FGAM) synthetase [Rhodobacter sphaeroides 2.4.1]	RSP_2127	41.664	8.2032e-26	4			3663000	33805	3629200
>ID-19ORF-3653|;>ID-43ORF-983|640070297 YP_352183 RSP_2128 phosphoribosylformylglycinamidine synthase I (FGAM) synthase [Rhodobacter sphaeroides 2.4.1]	RSP_2128	31.644	1.0544e-07	1			2111600	0	2111600
>ID-21ORF-3822|;>ID-43ORF-985|640070299 YP_352185 RSP_2130 two component, sigma54 specific transcriptional regulator, fis family [Rhodobacter sphaeroides 2.4.1]	RSP_2130	48.783	3.9867e-25	4			5675900	273700	5402200
>ID-20ORF-3293|;>ID-43ORF-986|640070300 YP_352186 RSP_2131 Ribonuclease E [Rhodobacter sphaeroides 2.4.1]	RSP_2131	109	3.9145e-91	9			14217000	266550	13950000
>ID-20ORF-3346|;>ID-43ORF-1001|640070316 YP_352201 RSP_2147 O-acetylserine (Thiol)-lyase, cysteine synthase [Rhodobacter sphaeroides 2.4.1]	RSP_2147	39.261	0.0034486	3			0	0	0
>ID-23ORF-11274|;>ID-43ORF-1009|640070324 YP_352209 RSP_2155 histidinol dehydrogenase [Rhodobacter sphaeroides 2.4.1]	RSP_2155	47.122	1.5775e-21	3			1492100	0	1492100
>ID-23ORF-11272|;>ID-43ORF-1012|640070327 YP_352212 RSP_2158 ABC transporter, periplasmic solute-binding protein [Rhodobacter sphaeroides 2.4.1]	RSP_2158	41.816	7.9924e-40	6			11609000	379970	11229000
>ID-43ORF-1021|640070337 YP_352221 RSP_2169 Inositol monophosphatase family protein [Rhodobacter sphaeroides 2.4.1]	RSP_2169	28.523	4.4412e-05	1			107600	0	107600
>ID-21ORF-4076|;>ID-43ORF-1024|640070340 YP_352224 RSP_2172 5,10-methylenetetrahydrofolate reductase [Rhodobacter sphaeroides 2.4.1]	RSP_2172	33.749	7.5341e-10	2			24044000	0	24044000
>ID-22ORF-11472|;>ID-43ORF-1025|640070341 YP_352225 RSP_2173 hypothetical protein [Rhodobacter sphaeroides 2.4.1]	RSP_2173	28.206	2.6461e-58	2			36553000	447240	36106000
>ID-20ORF-3450|;>ID-43ORF-1031|640070347 YP_352231 RSP_2178 DNA topoisomerase I [Rhodobacter sphaeroides 2.4.1]	RSP_2178	114.52	2.6594e-62	3			30413000	264080	30149000
>ID-20ORF-3527|;>ID-43ORF-1042|640070358 YP_352242 RSP_2189 propionyl-CoA carboxylase beta chain [Rhodobacter sphaeroides 2.4.1]	RSP_2189	61.842	3.8367e-35	5			820790	0	820790
>ID-20ORF-3532|;>ID-43ORF-1046|640070362 YP_352246 RSP_2191 Propionyl-CoA carboxylase alpha subunit [Rhodobacter sphaeroides 2.4.1]	RSP_2191	78.512	3.8699e-67	6			7397200	0	7397200
>ID-19ORF-3991|;>ID-43ORF-1048|640070364 YP_352248 RSP_2192 methylmalonyl-CoA mutase [Rhodobacter sphaeroides 2.4.1]	RSP_2192	79.463	6.4863e-19	2			312860	0	312860
>ID-23ORF-11105|;>ID-43ORF-1052|640070368 YP_352252 RSP_2196 enoyl-CoA hydratase / 3-hydroxyacyl-CoA dehydrogenase / 3-hydroxybutyryl-CoA epimerase [Rhodobacter sphaeroides 2.4.1]	RSP_2196	119.63	4.4975e-55	4			18274000	0	18274000
>ID-22ORF-11290|;>ID-43ORF-1053|640070369 YP_352253 RSP_2197 acetyl-CoA acetyltransferase [Rhodobacter sphaeroides 2.4.1]	RSP_2197	46.116	1.2238e-31	1			2784200	0	2784200
>ID-22ORF-11287|;>ID-43ORF-1055|640070371 YP_352255 RSP_2199 putative acyl-CoA dehydrogenase [Rhodobacter sphaeroides 2.4.1]	RSP_2199	64.709	1.3977e-35	3			24438000	0	24438000
>ID-23ORF-11042|;>ID-43ORF-1067|640070383 YP_352267 RSP_2211 ABC transporter, periplasmic substrate-binding protein [Rhodobacter sphaeroides 2.4.1]	RSP_2211	37.331	1.4159e-98	7			20938000	32430	20906000
>ID-43ORF-1070|640070386 YP_352270 RSP_2214 Nitrogen-fixing NifU [Rhodobacter sphaeroides 2.4.1]	RSP_2214	19.741	2.7518e-30	1			7116800	169220	6947600
>ID-23ORF-11032|;>ID-43ORF-1072|640070388 YP_352272 RSP_2216 branched-chain amino acid aminotransferase [Rhodobacter sphaeroides 2.4.1]	RSP_2216	45.049	1.476e-11	1			0	0	0
>ID-23ORF-11007|;>ID-43ORF-1078|640070394 YP_352278 RSP_2221 adenylosuccinate lyase [Rhodobacter sphaeroides 2.4.1]	RSP_2221	66.259	5.8306e-50	3			9083500	208010	8875500
>ID-19ORF-4291|;>ID-43ORF-1095|640070412 YP_352295 RSP_2239 tRNA/rRNA metyltransferase [Rhodobacter sphaeroides 2.4.1]	RSP_2239	111.25	6.0381e-14	2			4982400	0	4982400
>ID-43ORF-1099|640070416 YP_352299 RSP_2243 1-(5-phosphoribosyl)-5-[(5- phosphoribosylamino)methylideneamino] imidazole-4-carboxamide isomerase [Rhodobacter sphaeroides 2.4.1]	RSP_2243	24.518	0.1466	1			0	0	0
>ID-20ORF-3787|;>ID-43ORF-1103|640070420 YP_352303 RSP_2247 translation elongation factor EF-G [Rhodobacter sphaeroides 2.4.1]	RSP_2247	73.326	2.5387e-12	3			0	0	0
>ID-22ORF-10981|;>ID-43ORF-1111|640070428 YP_352311 RSP_2256 D-tyrosyl-tRNA deacylase [Rhodobacter sphaeroides 2.4.1]	RSP_2256	18.485	0.3752	1			0	0	0
>ID-22ORF-10979|;>ID-43ORF-1113|640070430 YP_352313 RSP_2258 phosphoribosylaminoimidazole-succinocarboxamide synthase [Rhodobacter sphaeroides 2.4.1]	RSP_2258	38.044	4.6655e-16	2			0	0	0
>ID-24ORF-11179|;>ID-43ORF-1116|640070433 YP_352316 RSP_2261 Antifreeze protein, type I [Rhodobacter sphaeroides 2.4.1]	RSP_2261	46.057	0.00028322	1			0	0	0
>ID-24ORF-11176|;>ID-43ORF-1119|640070436 YP_352319 RSP_2264 Tellurite resistance protein [Rhodobacter sphaeroides 2.4.1]	RSP_2264	55.414	2.0864e-07	3			817810	0	817810
>ID-23ORF-10811|;>ID-43ORF-1121|640070438 YP_352321 RSP_2266 Pseudouridine synthase, (predicted) [Rhodobacter sphaeroides 2.4.1]	RSP_2266	82.965	0.00064243	2			1976300	0	1976300
>ID-24ORF-11166|;>ID-43ORF-1123|640070440 YP_352323 RSP_2268 metallo Beta lactamase superfamily [Rhodobacter sphaeroides 2.4.1]	RSP_2268	36.009	1.1499e-07	3			0	0	0
>ID-20ORF-3930|;>ID-43ORF-1126|640070443 YP_352326 RSP_2270 glutamyl-tRNA amidotransferase subunit A [Rhodobacter sphaeroides 2.4.1]	RSP_2270	63.273	2.4862e-23	5			1011600	0	1011600
>ID-21ORF-4636|;>ID-43ORF-1127|640070444 YP_352327 RSP_2271 hypothetical protein [Rhodobacter sphaeroides 2.4.1]	RSP_2271	35.722	0.51438	2			0	0	0
>ID-23ORF-10778|;>ID-43ORF-1131|640070449 YP_352331 RSP_2275 ABC branched amino acid transporter family, periplasmic substrate-binding subunit [Rhodobacter sphaeroides 2.4.1]	RSP_2275	48.011	8.0343e-28	2			16264000	0	16264000
>ID-19ORF-4531|;>ID-43ORF-1140|640070458 YP_352340 RSP_2284 histidinol-phosphate aminotransferase [Rhodobacter sphaeroides 2.4.1]	RSP_2284	39.259	2.9719e-28	3			2811500	0	2811500
>ID-22ORF-10836|;>ID-43ORF-1143|640070461 YP_352343 RSP_2286 hypothetical protein [Rhodobacter sphaeroides 2.4.1]	RSP_2286	63.529	8.7213e-25	1			0	0	0
>ID-20ORF-4033|;>ID-43ORF-1146|640070464 YP_352346 RSP_2289 flagellar motor protein [Rhodobacter sphaeroides 2.4.1]	RSP_2289	56.846	8.5595e-15	1			0	0	0
>ID-24ORF-11011|;>ID-43ORF-1148|640070466 YP_352348 RSP_2293 Chaperonin clpA/B [Rhodobacter sphaeroides 2.4.1]	RSP_2293	88.356	2.4731e-48	9			3566000	56123	3509900
>ID-20ORF-4102|;>ID-43ORF-1153|640070471 YP_352353 RSP_2298 ATP synthase subunit C [Rhodobacter sphaeroides 2.4.1]	RSP_2298	31.399	0.014239	4			0	0	0
>ID-24ORF-10953|;>ID-43ORF-1156|640070474 YP_352356 RSP_2301 Phosphoribosyl pyrophosphate synthetase [Rhodobacter sphaeroides 2.4.1]	RSP_2301	81.732	7.9025e-08	3			0	0	0
>ID-22ORF-10775|;>ID-43ORF-1161|640070479 YP_352361 RSP_2306 putative HAD superfamily protein [Rhodobacter sphaeroides 2.4.1]	RSP_2306	37.001	4.8545e-36	2			7945700	194620	7751100
>ID-20ORF-4177|;>ID-43ORF-1168|640070486 YP_352368 RSP_2313 2-hydroxyacid dehydrogenase [Rhodobacter sphaeroides 2.4.1]	RSP_2313	46.468	1.5443e-05	1			0	0	0
>ID-20ORF-4179|;>ID-43ORF-1169|640070487 YP_352369 RSP_2314 oxidoreductase, Chromogranin/secretogranin [Rhodobacter sphaeroides 2.4.1]	RSP_2314	37.259	1.6732e-05	1			17133000	546860	16586000
>ID-22ORF-10725|;>ID-43ORF-1172|640070490 YP_352372 RSP_2317 Iron-containing alcohol dehydrogenase [Rhodobacter sphaeroides 2.4.1]	RSP_2317	54.414	0.0025639	2			0	0	0
>ID-24ORF-10870|;>ID-43ORF-1174|640070492 YP_352374 RSP_2319 Glutamine synthetase class-I [Rhodobacter sphaeroides 2.4.1]	RSP_2319	51.512	3.2242e-08	2			0	0	0
>ID-24ORF-10868|;>ID-43ORF-1175|640070493 YP_352375 RSP_2320 TRAP-T family transporter, periplasmic binding protein [Rhodobacter sphaeroides 2.4.1]	RSP_2320	89.894	3.2772e-13	2			0	0	0
>ID-22ORF-10666|;>ID-43ORF-1184|640070502 YP_352384 RSP_2329 Cell shape determining protein MreB/Mrl [Rhodobacter sphaeroides 2.4.1]	RSP_2329	40.856	2.9202e-16	3			14439	0	14439
>ID-20ORF-4334|;>ID-43ORF-1191|640070509 YP_352391 RSP_2335 trp repressor binding protein WrbA, putative [Rhodobacter sphaeroides 2.4.1]	RSP_2335	26.985	5.0108e-15	1			1205000	60637	1144400
>ID-24ORF-10735|;>ID-43ORF-1199|640070517 YP_352399 RSP_2342 xanthine phosphoribosyltransferase [Rhodobacter sphaeroides 2.4.1]	RSP_2342	19.337	2.3757e-40	1			1056500	0	1056500
>ID-22ORF-10601|;>ID-43ORF-1201|640070519 YP_352401 RSP_2344 enoyl-(acyl carrier protein) reductase [Rhodobacter sphaeroides 2.4.1]	RSP_2344	31.713	1.7325e-83	7			11065000	401470	10663000
>ID-19ORF-4830|;>ID-43ORF-1203|640070521 YP_352403 RSP_2346 Cold-shock DNA-binding domain protein [Rhodobacter sphaeroides 2.4.1]	RSP_2346	20.789	0.013897	1			523780	0	523780
>ID-20ORF-4548|;>ID-43ORF-1225|640070544 YP_352425 RSP_2365 ABC sugar (ribose) transporter, periplasmic substrate-binding subunit [Rhodobacter sphaeroides 2.4.1]	RSP_2365	34.645	2.1694e-101	6			10712000	115680	10596000
>ID-20ORF-4552|;>ID-43ORF-1229|640070548 YP_352429 RSP_2370 putative sugar kinase [Rhodobacter sphaeroides 2.4.1]	RSP_2370	34.011	1.3982e-33	1			0	0	0
>ID-21ORF-5253|;>ID-43ORF-1230|640070549 YP_352430 RSP_2371 3-oxoacyl-(acyl-carrier protein) reductase / Short-chain dehydrogenase/reductase SDR [Rhodobacter sphaeroides 2.4.1]	RSP_2371	26.873	0.0013128	1			0	0	0
>ID-19ORF-5043|;>ID-43ORF-1246|640070565 YP_352446 RSP_2384 hypothetical protein [Rhodobacter sphaeroides 2.4.1]	RSP_2384	29.865	4.3494e-26	2			0	0	0
>ID-21ORF-5357|;>ID-43ORF-1257|640070576 YP_352457 RSP_2395 BCCP, cytochrome c peroxidase [Rhodobacter sphaeroides 2.4.1]	RSP_2395	38.459	9.9293e-07	2			0	0	0
>ID-23ORF-10105|;>ID-43ORF-1259|640070578 YP_352459 RSP_2397 ABC putrescine transporter, periplasmic substrate-binding subunit [Rhodobacter sphaeroides 2.4.1]	RSP_2397	37.922	2.1507e-107	7			43987000	34299	43953000
>ID-22ORF-10287|;>ID-43ORF-1262|640070581 YP_352462 RSP_2400 ABC putrescine transporter, ATPase subunit [Rhodobacter sphaeroides 2.4.1]	RSP_2400	38.887	0.084032	1			0	0	0
>ID-20ORF-4725|;>ID-43ORF-1272|640070591 YP_352472 RSP_2410 RNA polymerase sigma factor [Rhodobacter sphaeroides 2.4.1]	RSP_2410	36.756	8.0978e-20	2			1051900	0	1051900
>ID-22ORF-10241|;>ID-43ORF-1274|640070593 YP_352474 RSP_2412 Oligoendopeptidase F [Rhodobacter sphaeroides 2.4.1]	RSP_2412	68.318	2.1873e-33	5			51020000	1791900	49228000
>ID-23ORF-9993|;>ID-43ORF-1282|640070601 YP_352482 RSP_2419 hypothetical protein [Rhodobacter sphaeroides 2.4.1]	RSP_2419	139.53	0.0045111	1			0	0	0
>ID-20ORF-4808|;>ID-43ORF-1284|640070603 YP_352484 RSP_2422 putative ATP-dependent helicase, MgpS [Rhodobacter sphaeroides 2.4.1]	RSP_2422	106.06	3.1555e-27	2			6757400	0	6757400
>ID-19ORF-5193|;>ID-43ORF-1286|640070605 YP_352486 RSP_2424 ferredoxin II [Rhodobacter sphaeroides 2.4.1]	RSP_2424	13.854	2.2737e-20	5			8637500	202380	8435100
>ID-19ORF-5198|;>ID-43ORF-1287|640070606 YP_352487 RSP_2425 putative CarD-like transcriptional regulator [Rhodobacter sphaeroides 2.4.1]	RSP_2425	23.137	0.13149	1			176530	0	176530
>ID-22ORF-10157|;>ID-43ORF-1293|640070612 YP_352493 RSP_2431 putative O-acetylhomoserine sulfhydrylase [Rhodobacter sphaeroides 2.4.1]	RSP_2431	45.89	0.00067625	1			138720	0	138720
>ID-24ORF-10017|;>ID-43ORF-1314|640070633 YP_352514 RSP_2453 putative oxidoreductase (NAD/NADP dependent) [Rhodobacter sphaeroides 2.4.1]	RSP_2453	25.786	2.0469e-22	1			905990	27101	878890
>ID-23ORF-9796|;>ID-43ORF-1315|640070634 YP_352515 RSP_2454 amidophosphoribosyltransferase [Rhodobacter sphaeroides 2.4.1]	RSP_2454	55.595	0.014563	1			0	0	0
>ID-21ORF-5718|;>ID-43ORF-1322|640070641 YP_352522 RSP_2461 3-oxoacyl-(acyl-carrier protein) reductase [Rhodobacter sphaeroides 2.4.1]	RSP_2461	77.051	0.00011579	1			16098000	0	16098000
>ID-20ORF-5040|;>ID-43ORF-1324|640070643 YP_352524 RSP_2464 3-oxoacyl-(acyl carrier protein) synthase [Rhodobacter sphaeroides 2.4.1]	RSP_2464	53.07	1.4577e-22	1			1330700	0	1330700
>ID-19ORF-5441|;>ID-43ORF-1325|640070644 YP_352525 RSP_2465 hypothetical protein [Rhodobacter sphaeroides 2.4.1]	RSP_2465	60.809	0.25138	1			0	0	0
>ID-19ORF-5580|;>ID-43ORF-1359|640070678 YP_352559 RSP_2495 ribonucleotide-diphosphate reductase alpha subunit [Rhodobacter sphaeroides 2.4.1]	RSP_2495	136.37	2.6208e-21	4			5773400	0	5773400
>ID-24ORF-9751|;>ID-43ORF-1364|640070683 YP_352564 RSP_2502 D-fructose-6-phosphate amidotransferase [Rhodobacter sphaeroides 2.4.1]	RSP_2502	116.83	8.5975e-18	2			1185200	0	1185200
>ID-21ORF-5867|;>ID-43ORF-1368|640070687 YP_352568 RSP_2506 Isovaleryl-CoA dehydrogenase [Rhodobacter sphaeroides 2.4.1]	RSP_2506	42.05	1.4827e-86	3			9819100	328870	9490200
>ID-24ORF-9742|;>ID-43ORF-1369|640070688 YP_352569 RSP_2507 outer membrane protein [Rhodobacter sphaeroides 2.4.1]	RSP_2507	21.847	7.6175e-92	3			30877000	0	30877000
>ID-21ORF-5906|;>ID-43ORF-1375|640070694 YP_352575 RSP_2513 NADH dehydrogenase beta subunit [Rhodobacter sphaeroides 2.4.1]	RSP_2513	20.272	0.09473	2			0	0	0
>ID-19ORF-5701|;>ID-43ORF-1376|640070695 YP_352576 RSP_2514 NADH dehydrogenase subunit C [Rhodobacter sphaeroides 2.4.1]	RSP_2514	23.43	6.6441e-30	3			34694000	0	34694000
>ID-19ORF-5703|;>ID-43ORF-1378|640070697 YP_352578 RSP_2516 ATP synthase subunit E [Rhodobacter sphaeroides 2.4.1]	RSP_2516	71.427	2.4317e-39	2			4168600	0	4168600
>ID-19ORF-5705|;>ID-43ORF-1380|640070699 YP_352580 RSP_2518 NADH dehydrogenase-ubiquinone oxidoreductase, chain F [Rhodobacter sphaeroides 2.4.1]	RSP_2518	48.448	3.3777e-25	3			10176000	163100	10013000
>ID-20ORF-5375|;>ID-43ORF-1382|640070701 YP_352582 RSP_2521 NADH dehydrogenase gamma subunit [Rhodobacter sphaeroides 2.4.1]	RSP_2521	75.842	4.3858e-09	1			0	0	0
>ID-21ORF-5965|;>ID-43ORF-1385|640070704 YP_352585 RSP_2523 NADH dehydrogenase subunit I [Rhodobacter sphaeroides 2.4.1]	RSP_2523	24.658	1.1685e-06	4			6141600	0	6141600
>ID-21ORF-5996|;>ID-43ORF-1391|640070710 YP_352591 RSP_2530 NADH dehydrogenase subunit N [Rhodobacter sphaeroides 2.4.1]	RSP_2530	53.611	0.017007	1			0	0	0
>ID-19ORF-5761|;>ID-43ORF-1392|640070711 YP_352592 RSP_2532 putative biotin protein ligase [Rhodobacter sphaeroides 2.4.1]	RSP_2532	29.729	0.0098244	1			0	0	0
>ID-19ORF-5762|;>ID-43ORF-1394|640070713 YP_352594 RSP_2534 Predicted hydrolase of the metallo-beta-lactamase superfamily [Rhodobacter sphaeroides 2.4.1]	RSP_2534	88.863	0.00073634	1			558050	0	558050
>ID-24ORF-9561|;>ID-43ORF-1395|640070714 YP_352595 RSP_2536 ATP-dependent helicase, DEAD-box [Rhodobacter sphaeroides 2.4.1]	RSP_2536	63.935	1.2798e-59	8			9841900	0	9841900
>ID-24ORF-9558|;>ID-43ORF-1396|640070715 YP_352596 RSP_2537 Probable peptide chain release factor RF3 [Rhodobacter sphaeroides 2.4.1]	RSP_2537	62.744	2.0484e-41	3			802920	0	802920
>ID-20ORF-5490|;>ID-43ORF-1399|640070718 YP_352599 RSP_2540 twin-arginine translocation system protein, TatA [Rhodobacter sphaeroides 2.4.1]	RSP_2540	49.215	0.00092637	2			477110	0	477110
>ID-19ORF-5814|;>ID-43ORF-1402|640070721 YP_352602 RSP_2542 ATPase [Rhodobacter sphaeroides 2.4.1]	RSP_2542	69.394	0.00021306	1			0	0	0
>ID-23ORF-9281|;>ID-43ORF-1403|640070722 YP_352603 RSP_2543 Peptidoglycan-binding LysM (possible peptidase) [Rhodobacter sphaeroides 2.4.1]	RSP_2543	45.403	0.14386	1			0	0	0
>ID-23ORF-9280|;>ID-43ORF-1404|640070723 YP_352604 RSP_2544 Protein-L-isoaspartate O-methyltransferase [Rhodobacter sphaeroides 2.4.1]	RSP_2544	24.805	2.9704e-17	2			1330800	0	1330800
>ID-19ORF-5840|;>ID-43ORF-1407|640070726 YP_352607 RSP_2548 Outer membrane polysaccharide export protein, exoF [Rhodobacter sphaeroides 2.4.1]	RSP_2548	60.201	0.0016412	1			1745300	0	1745300
>ID-22ORF-9521|;>ID-43ORF-1420|640070739 YP_352620 RSP_2561 putative succinoglycan biosynthesis transport protein ExoP [Rhodobacter sphaeroides 2.4.1]	RSP_2561	86.788	1.9931e-21	2			0	0	0
>ID-20ORF-5679|;>ID-43ORF-1434|640070753 YP_352634 RSP_2576 Alcohol dehydrogenase class III [Rhodobacter sphaeroides 2.4.1]	RSP_2576	41.751	4.4229e-94	7			13904000	0	13904000
>ID-20ORF-5682|;>ID-43ORF-1435|640070754 YP_352635 RSP_2577 isocytochrome c2 [Rhodobacter sphaeroides 2.4.1]	RSP_2577	18.297	0.038165	1			1392100	0	1392100
>ID-19ORF-5956|;>ID-43ORF-1436|640070755 YP_352636 RSP_2578 putative pqq dehydrogenase protein [Rhodobacter sphaeroides 2.4.1]	RSP_2578	68.03	3.059e-29	5			1081100	0	1081100
>ID-20ORF-5719|;>ID-43ORF-1441|640070760 YP_352641 RSP_2583 hypothetical protein [Rhodobacter sphaeroides 2.4.1]	RSP_2583	42.161	2.5955e-14	1			8239400	0	8239400
>ID-19ORF-5969|;>ID-43ORF-1442|640070761 YP_352642 RSP_2584 hypothetical protein [Rhodobacter sphaeroides 2.4.1]	RSP_2584	18.249	0.015236	1			0	0	0
>ID-19ORF-5970|;>ID-43ORF-1443|640070762 YP_352643 RSP_2585 hypothetical protein [Rhodobacter sphaeroides 2.4.1]	RSP_2585	9.3745	2.9852e-06	1			261760	0	261760
>ID-24ORF-9226|;>ID-43ORF-1462|640070781 YP_352662 RSP_2604 ABC phosphate transporter, periplasmic phosphate-binding protein [Rhodobacter sphaeroides 2.4.1]	RSP_2604	38.584	5.0902e-23	2			10796000	0	10796000
>ID-23ORF-9034|;>ID-43ORF-1469|640070789 YP_352669 RSP_2611 Histone-like DNA-binding protein (IHF) [Rhodobacter sphaeroides 2.4.1]	RSP_2611	14.144	0.0069364	1			0	0	0
>ID-23ORF-9033|;>ID-43ORF-1470|640070790 YP_352670 RSP_2612 3-oxoacyl-(acyl-carrier-protein) synthase III [Rhodobacter sphaeroides 2.4.1]	RSP_2612	34.188	2.5873e-07	1			808140	0	808140
>ID-23ORF-9031|;>ID-43ORF-1471|640070791 YP_352671 RSP_2613 fatty acid/phospholipid synthesis protein [Rhodobacter sphaeroides 2.4.1]	RSP_2613	41.013	2.8293e-22	1			2108500	0	2108500
>ID-22ORF-9276|;>ID-43ORF-1475|640070795 YP_352675 RSP_2617 Peptide methionine sulfoxide reductase [Rhodobacter sphaeroides 2.4.1]	RSP_2617	18.594	0.00049029	1			450820	0	450820
>ID-22ORF-9226|;>ID-43ORF-1486|640070806 YP_352686 RSP_2629 glucose-inhibited division protein A [Rhodobacter sphaeroides 2.4.1]	RSP_2629	48.499	2.1246e-14	1			2115800	0	2115800
>ID-22ORF-9225|;>ID-43ORF-1487|640070807 YP_352687 RSP_2630 DNA gyrase subunit A [Rhodobacter sphaeroides 2.4.1]	RSP_2630	106.46	9.3751e-134	4			12990000	0	12990000
>ID-22ORF-9177|;>ID-43ORF-1492|640070812 YP_352692 RSP_2636 acetolactate synthase small subunit [Rhodobacter sphaeroides 2.4.1]	RSP_2636	26.29	8.7524e-47	2			8309100	380790	7928300
>ID-23ORF-8946|;>ID-43ORF-1493|640070813 YP_352693 RSP_2637 acetolactate synthase III large subunit [Rhodobacter sphaeroides 2.4.1]	RSP_2637	67.343	8.5736e-05	3			348060	0	348060
>ID-24ORF-9052|;>ID-43ORF-1501|640070821 YP_352701 RSP_2645 KDPG/KHG bifunctional aldolase [Rhodobacter sphaeroides 2.4.1]	RSP_2645	27.071	1.5927e-13	2			0	0	0
>ID-23ORF-8865|;>ID-43ORF-1509|640070829 YP_352709 RSP_2653 ATPase, AAA family [Rhodobacter sphaeroides 2.4.1]	RSP_2653	31.958	0.0026219	1			0	0	0
>ID-23ORF-8843|;>ID-43ORF-1514|640070834 YP_352714 RSP_2658 HesB/YadR/YfhF family protein [Rhodobacter sphaeroides 2.4.1]	RSP_2658	12.23	5.9809e-20	1			808480	49972	758500
>ID-22ORF-9043|;>ID-43ORF-1517|640070837 YP_352717 RSP_2661 Iron-containing alcohol dehydrogenase [Rhodobacter sphaeroides 2.4.1]	RSP_2661	54.856	0.15058	1			0	0	0
>ID-22ORF-9041|;>ID-43ORF-1519|640070839 YP_352719 RSP_2663 ABC sugar (glycerol) transporter, periplasmic binding protein [Rhodobacter sphaeroides 2.4.1]	RSP_2663	66.672	5.9578e-118	11			39053000	0	39053000
>ID-23ORF-8761|;>ID-43ORF-1529|640070849 YP_352729 RSP_2674 hypothetical protein [Rhodobacter sphaeroides 2.4.1]	RSP_2674	22.49	1.9048e-21	2			0	0	0
>ID-21ORF-6774|;>ID-43ORF-1538|640070858 YP_352738 RSP_2682 acyl-carrier-protein S-malonyltransferase [Rhodobacter sphaeroides 2.4.1]	RSP_2682	41.141	2.5986e-06	3			7063800	69300	6994500
>ID-19ORF-6461|;>ID-43ORF-1542|640070862 YP_352742 RSP_2686 putative sarcosine oxidase beta subunit [Rhodobacter sphaeroides 2.4.1]	RSP_2686	51.189	1.2825e-06	2			0	0	0
>ID-20ORF-6212|;>ID-43ORF-1543|640070863 YP_352743 RSP_2687 cytochrome b-c1 subunit IV [Rhodobacter sphaeroides 2.4.1]	RSP_2687	25.142	3.2472e-81	5			39349000	85681	39264000
>ID-19ORF-6465|;>ID-43ORF-1545|640070865 YP_352745 RSP_2689 putative sarcosine oxidase, alpha subunit [Rhodobacter sphaeroides 2.4.1]	RSP_2689	116.16	0.084042	2			0	0	0
>ID-20ORF-6240|;>ID-43ORF-1550|640070870 YP_352750 RSP_2695 Possible peptidoglycan binding protein [Rhodobacter sphaeroides 2.4.1]	RSP_2695	47.164	2.6689e-26	1			0	0	0
>ID-19ORF-6516|;>ID-43ORF-1554|640070874 YP_352754 RSP_2699 GTP-binding protein EngA [Rhodobacter sphaeroides 2.4.1]	RSP_2699	55.595	0.017395	2			72997	0	72997
>ID-43ORF-1560|640070880 YP_352760 RSP_2705 Uridylate kinase [Rhodobacter sphaeroides 2.4.1]	RSP_2705	26.72	4.4976e-06	1			2332300	79275	2253000
>ID-20ORF-6287|;>ID-43ORF-1561|640070881 YP_352761 RSP_2706 Ribosome recycling factor [Rhodobacter sphaeroides 2.4.1]	RSP_2706	21.534	2.2622e-15	3			3517300	119970	3397400
>ID-21ORF-6902|;>ID-43ORF-1564|640070884 YP_352764 RSP_2709 1-deoxy-D-xylulose 5-phosphate reductoisomerase [Rhodobacter sphaeroides 2.4.1]	RSP_2709	43.138	0.044395	1			0	0	0
>ID-19ORF-6586|;>ID-43ORF-1567|640070887 YP_352767 RSP_2711 putative outer membrane protein [Rhodobacter sphaeroides 2.4.1]	RSP_2711	91.146	1.961e-10	2			6066700	0	6066700
>ID-19ORF-6594|;>ID-43ORF-1569|640070889 YP_352769 RSP_2712 probable 3-hydroxymyristoyl/3-hydroxydecanoyl-(acyl carrier protein) dehydratase [Rhodobacter sphaeroides 2.4.1]	RSP_2712	26.432	5.8394e-10	1			0	0	0
>ID-20ORF-6351|;>ID-43ORF-1573|640070893 YP_352773 RSP_2717 putative UUP ATPase [Rhodobacter sphaeroides 2.4.1]	RSP_2717	67.146	0.030988	1			689240	0	689240
>ID-21ORF-6942|;>ID-43ORF-1578|640070898 YP_352778 RSP_2722 Cysteinyl-tRNA synthetase, class Ia [Rhodobacter sphaeroides 2.4.1]	RSP_2722	57.301	2.5676e-08	3			1154500	0	1154500
>ID-21ORF-6983|;>ID-43ORF-1591|640070911 YP_352791 RSP_2736 glucose-6-phosphate isomerase [Rhodobacter sphaeroides 2.4.1]	RSP_2736	61.305	2.2385e-41	3			0	0	0
>ID-19ORF-6692|;>ID-43ORF-1593|640070913 YP_352793 RSP_2738 Probable Rhodanese-related sulfurtransferase [Rhodobacter sphaeroides 2.4.1]	RSP_2738	34.292	1.5065e-20	3			778880	0	778880
>ID-20ORF-6443|;>ID-43ORF-1596|640070916 YP_352796 RSP_2740 putative Glucose/sorbosone dehydrogenase [Rhodobacter sphaeroides 2.4.1]	RSP_2740	62.2	0.043663	2			0	0	0
>ID-24ORF-8378|;>ID-43ORF-1626|640070947 YP_352826 RSP_2768 hypothetical protein [Rhodobacter sphaeroides 2.4.1]	RSP_2768	34.601	3.0239e-13	2			1687300	0	1687300
>ID-19ORF-6806|;>ID-43ORF-1630|640070951 YP_352830 RSP_2772 23S rRNA methylase [Rhodobacter sphaeroides 2.4.1]	RSP_2772	66.814	6.7717e-17	4			4469400	104310	4365100
>ID-19ORF-6812|;>ID-43ORF-1633|640070954 YP_352833 RSP_2775 UDP-3-O-(3-hydroxymyristoyl) glucosamine N-acyltransferase [Rhodobacter sphaeroides 2.4.1]	RSP_2775	39.33	0.1739	1			0	0	0
>ID-22ORF-8501|;>ID-43ORF-1636|640070957 YP_352836 RSP_2778 hypothetical protein [Rhodobacter sphaeroides 2.4.1]	RSP_2778	24.782	4.2894e-23	4			37570000	983000	36587000
>ID-22ORF-8492|;>ID-43ORF-1639|640070960 YP_352839 RSP_2781 peroxiredoxin/glutaredoxin family protein [Rhodobacter sphaeroides 2.4.1]	RSP_2781	22.527	4.6072e-07	2			0	0	0
>ID-22ORF-8488|;>ID-43ORF-1643|640070964 YP_352843 RSP_2785 Cytochrome c-554 [Rhodobacter sphaeroides 2.4.1]	RSP_2785	26.951	6.8758e-64	4			130260000	0	130260000
>ID-21ORF-7213|;>ID-43ORF-1645|640070966 YP_352845 RSP_2787 hypothetical protein [Rhodobacter sphaeroides 2.4.1]	RSP_2787	21.06	8.835e-14	2			0	0	0
>ID-24ORF-7899|;>ID-43ORF-1713|640071037 YP_352913 RSP_2802 multidrug/cation efflux pump, membrane fusion protein subunit [Rhodobacter sphaeroides 2.4.1]	RSP_2802	43.953	0.41934	1			353470	0	353470
>ID-23ORF-7883|;>ID-43ORF-1712|640071036 YP_352912 RSP_2803 multidrug/cation efflux pump, RND superfamily [Rhodobacter sphaeroides 2.4.1]	RSP_2803	114.93	1.4522e-23	2			950790	0	950790
>ID-22ORF-8139|;>ID-43ORF-1710|640071034 YP_352910 RSP_2805 Putative NADH-flavin oxidoreductase [Rhodobacter sphaeroides 2.4.1]	RSP_2805	38.972	1.518e-10	2			23554000	546860	23008000
>ID-22ORF-8217|;>ID-43ORF-1695|640071018 YP_352895 RSP_2818 Putative 3-dehydroquinate synthase [Rhodobacter sphaeroides 2.4.1]	RSP_2818	66.88	2.5437e-15	1			3154900	0	3154900
>ID-43ORF-1693|640071016 YP_352893 RSP_2820 uroporphyrin-III C-methyltransferase [Rhodobacter sphaeroides 2.4.1]	RSP_2820	24.888	1.19e-58	1			0	0	0
>ID-21ORF-7465|;>ID-43ORF-1684|640071007 YP_352884 RSP_2828 Cobalamin synthesis protein CobW [Rhodobacter sphaeroides 2.4.1]	RSP_2828	46.891	3.4005e-09	1			12535000	433260	12102000
>ID-22ORF-8299|;>ID-43ORF-1674|640070995 YP_352874 RSP_2837 Nitrogen regulation protein, NtrB signal transduction histidine kinase [Rhodobacter sphaeroides 2.4.1]	RSP_2837	72.605	0.0021416	1			1989900	0	1989900
>ID-23ORF-8059|;>ID-43ORF-1673|640070994 YP_352873 RSP_2838 nitrogen metabolism transcriptional regulator, NtrC [Rhodobacter sphaeroides 2.4.1]	RSP_2838	50.433	9.1312e-11	1			5403600	0	5403600
>ID-24ORF-8046|;>ID-43ORF-1671|640070992 YP_352871 RSP_2840 Nitrogen assimilation transcriptional regulator, NtrX [Rhodobacter sphaeroides 2.4.1]	RSP_2840	56.129	1.6441e-40	3			354160	0	354160
>ID-22ORF-8374|;>ID-43ORF-1668|640070989 YP_352868 RSP_2843 RNA-binding protein Hfq [Rhodobacter sphaeroides 2.4.1]	RSP_2843	8.8712	1.4682e-46	4			8930000	388900	8541100
>ID-24ORF-8079|;>ID-43ORF-1665|640070986 YP_352865 RSP_2846 putative 3-hydroxyisobutyrate dehydrogenase [Rhodobacter sphaeroides 2.4.1]	RSP_2846	31.163	1.0988e-12	4			4371200	0	4371200
>ID-19ORF-6931|;>ID-43ORF-1664|640070985 YP_352864 RSP_2847 hypothetical protein [Rhodobacter sphaeroides 2.4.1]	RSP_2847	19.968	8.3421e-83	1			19193000	0	19193000
>ID-19ORF-6929|;>ID-43ORF-1663|640070984 YP_352863 RSP_2848 delta-aminolevulinic acid dehydratase [Rhodobacter sphaeroides 2.4.1]	RSP_2848	58.142	4.3701e-32	3			1896300	0	1896300
>ID-22ORF-8390|;>ID-43ORF-1661|640070982 YP_352861 RSP_2850 transcription-repair coupling factor (helicase) [Rhodobacter sphaeroides 2.4.1]	RSP_2850	129.19	0.068924	1			515700	0	515700
>ID-23ORF-8162|;>ID-43ORF-1657|640070978 YP_352857 RSP_2854 Cation/multidrug efflux pump, Membrane fusion protein (MFP) family [Rhodobacter sphaeroides 2.4.1]	RSP_2854	55.383	1.1594e-15	1			15735000	0	15735000
>ID-22ORF-8439|;>ID-43ORF-1654|640070975 YP_352854 RSP_2857 D-beta-hydroxybutyrate dehydrogenase [Rhodobacter sphaeroides 2.4.1]	RSP_2857	33.072	0.00036734	2			66656	0	66656
>ID-23ORF-7756|;>ID-43ORF-1738|640071062 YP_352938 RSP_2876 putative carbon monoxide dehydrogenase medium chain [Rhodobacter sphaeroides 2.4.1]	RSP_2876	28.787	0.00012562	1			2756400	0	2756400
>ID-24ORF-7778|;>ID-43ORF-1739|640071063 YP_352939 RSP_2877 Putative carbon monoxide dehydrogenase large chain [Rhodobacter sphaeroides 2.4.1]	RSP_2877	90.929	2.3353e-05	3			133870	0	133870
>ID-22ORF-7956|;>ID-43ORF-1740|640071064 YP_352940 RSP_2878 Putative carbon-monoxide dehydrogenase small chain [Rhodobacter sphaeroides 2.4.1]	RSP_2878	18.252	1.4077e-10	3			2951600	0	2951600
>ID-23ORF-7735|;>ID-43ORF-1741|640071065 YP_352941 RSP_2879 hypothetical protein [Rhodobacter sphaeroides 2.4.1]	RSP_2879	20.486	0.053638	1			0	0	0
>ID-22ORF-7922|;>ID-43ORF-1744|640071068 YP_352944 RSP_2882 two component transcriptional regulator, LuxR family [Rhodobacter sphaeroides 2.4.1]	RSP_2882	25.311	0.12404	1			0	0	0
>ID-23ORF-7717|;>ID-43ORF-1745|640071069 YP_352945 RSP_2883 phosphoglucomutase [Rhodobacter sphaeroides 2.4.1]	RSP_2883	60.39	1.0446e-57	6			27640000	811890	26828000
>ID-22ORF-7894|;>ID-43ORF-1749|640071073 YP_352949 RSP_2887 glycogen phosphorylase [Rhodobacter sphaeroides 2.4.1]	RSP_2887	92.593	4.9432e-41	5			15448000	0	15448000
>ID-19ORF-7466|;>ID-43ORF-1750|640071074 YP_352950 RSP_2888 Transcriptional regulator [Rhodobacter sphaeroides 2.4.1]	RSP_2888	17.401	2.5823e-15	1			0	0	0
>ID-24ORF-7640|;>ID-43ORF-1760|640071084 YP_352960 RSP_2899 leucyl aminopeptidase [Rhodobacter sphaeroides 2.4.1]	RSP_2899	62.447	2.2864e-40	5			8964500	0	8964500
>ID-20ORF-7393|;>ID-43ORF-1763|640071087 YP_352963 RSP_2902 Putative organic solvent tolerance protein [Rhodobacter sphaeroides 2.4.1]	RSP_2902	103.11	0.0026818	1			0	0	0
>ID-21ORF-7888|;>ID-43ORF-1764|640071088 YP_352964 RSP_2903 Probable PpiC-type peptidyl-prolyl cis-trans isomerase [Rhodobacter sphaeroides 2.4.1]	RSP_2903	50.577	1.7954e-30	2			896380	0	896380
>ID-19ORF-7583|;>ID-43ORF-1774|640071098 YP_352974 RSP_2913 ABC Fe+3 siderophore transporter, periplasmic substrate-binding protein [Rhodobacter sphaeroides 2.4.1]	RSP_2913	37.173	2.4137e-07	5			659390	34449	624950
>ID-43ORF-1779|640071103 YP_352979 RSP_2918 Predicted ferripyochelin binding protein [Rhodobacter sphaeroides 2.4.1]	RSP_2918	17.795	5.7329e-08	1			2478500	0	2478500
>ID-24ORF-7560|;>ID-43ORF-1781|640071105 YP_352981 RSP_2920 hypothetical protein [Rhodobacter sphaeroides 2.4.1]	RSP_2920	33.21	1.0669e-07	2			0	0	0
>ID-22ORF-7738|;>ID-43ORF-1783|640071107 YP_352983 RSP_2921 phospho-2-dehydro-3-deoxyheptonate [Rhodobacter sphaeroides 2.4.1]	RSP_2921	94.51	0.040228	2			48642	0	48642
>ID-21ORF-7984|;>ID-43ORF-1786|640071110 YP_352986 RSP_2924 ABC branched-chain amino acid transporter family, ATPase subunit [Rhodobacter sphaeroides 2.4.1]	RSP_2924	32.058	0.0024112	2			246750	0	246750
>ID-20ORF-7528|;>ID-43ORF-1787|640071111 YP_352987 RSP_2925 ABC branched-chain amino acid transporter family, ATPase subunit [Rhodobacter sphaeroides 2.4.1]	RSP_2925	26.388	1.9101e-08	2			599930	0	599930
>ID-43ORF-1803|640071128 YP_353003 RSP_2942 hypothetical protein [Rhodobacter sphaeroides 2.4.1]	RSP_2942	33.643	6.787e-25	1			0	0	0
>ID-23ORF-7413|;>ID-43ORF-1804|640071129 YP_353004 RSP_2943 Arginyl-tRNA synthetase, class I [Rhodobacter sphaeroides 2.4.1]	RSP_2943	66.324	2.602e-19	7			2940600	0	2940600
>ID-24ORF-7418|;>ID-43ORF-1808|640071133 YP_353008 RSP_2946 N-acetyl-gamma-glutamyl-phosphate reductase [Rhodobacter sphaeroides 2.4.1]	RSP_2946	37.796	0.0107	1			0	0	0
>ID-23ORF-7386|;>ID-43ORF-1810|640071135 YP_353010 RSP_2948 indolepyruvate ferredoxin oxidoreductase [Rhodobacter sphaeroides 2.4.1]	RSP_2948	125.43	2.7013e-13	6			9516600	0	9516600
>ID-21ORF-8152|;>ID-43ORF-1812|640071137 YP_353012 RSP_2951 phosphoribosylformylglycinamidine synthase subunit II [Rhodobacter sphaeroides 2.4.1]	RSP_2951	85.602	1.2792e-16	5			732920	0	732920
>ID-43ORF-1813|640071138 YP_353013 RSP_2952 BolA-like protein [Rhodobacter sphaeroides 2.4.1]	RSP_2952	8.8069	0.088106	1			6690600	0	6690600
>ID-19ORF-7800|;>ID-43ORF-1814|640071139 YP_353014 RSP_2953 glutaredoxin-related protein [Rhodobacter sphaeroides 2.4.1]	RSP_2953	25.183	2.407e-75	4			234400000	334910	234070000
>ID-22ORF-7551|;>ID-43ORF-1816|640071141 YP_353016 RSP_2955 hypothetical protein [Rhodobacter sphaeroides 2.4.1]	RSP_2955	20.955	0.19944	1			0	0	0
>ID-22ORF-7532|;>ID-43ORF-1819|640071144 YP_353019 RSP_2958 hypothetical protein [Rhodobacter sphaeroides 2.4.1]	RSP_2958	38.32	3.0423e-23	2			123240	0	123240
>ID-24ORF-7359|;>ID-43ORF-1822|640071147 YP_353022 RSP_2960 pantetheine-phosphate adenylyltransferase [Rhodobacter sphaeroides 2.4.1]	RSP_2960	20.18	1.462e-06	1			2289700	0	2289700
>ID-24ORF-7358|;>ID-43ORF-1823|640071148 YP_353023 RSP_2961 Protein containing a CBS domain [Rhodobacter sphaeroides 2.4.1]	RSP_2961	16.735	0.00084555	2			2212500	150990	2061500
>ID-21ORF-8175|;>ID-43ORF-1825|640071150 YP_353025 RSP_2962 Methylmalonic acid semialdehyde dehydrogenase [Rhodobacter sphaeroides 2.4.1]	RSP_2962	137.1	2.8358e-15	7			5292300	0	5292300
>ID-22ORF-7489|;>ID-43ORF-1828|640071153 YP_353028 RSP_2966 excinuclease ABC subunit A [Rhodobacter sphaeroides 2.4.1]	RSP_2966	108.65	0.012018	1			440930	0	440930
>ID-22ORF-7486|;>ID-43ORF-1830|640071155 YP_353030 RSP_2968 dihydrolipoamide dehydrogenase [Rhodobacter sphaeroides 2.4.1]	RSP_2968	50.357	4.5134e-13	4			1160900	0	1160900
>ID-21ORF-8253|;>ID-43ORF-1835|640071160 YP_353035 RSP_2973 Peroxiredoxin [Rhodobacter sphaeroides 2.4.1]	RSP_2973	17.821	4.2039e-14	4			5326900	92248	5234600
>ID-24ORF-7250|;>ID-43ORF-1839|640071164 YP_353039 RSP_2977 Peptide chain release factor 2 [Rhodobacter sphaeroides 2.4.1]	RSP_2977	42.384	2.3333e-32	5			3073000	0	3073000
>ID-21ORF-8295|;>ID-43ORF-1843|640071168 YP_353043 RSP_2981 Putative protein-disulfide isomerase [Rhodobacter sphaeroides 2.4.1]	RSP_2981	28.533	0.00011398	1			0	0	0
>ID-23ORF-7153|;>ID-43ORF-1844|640071169 YP_353044 RSP_2982 4-hydroxy-3-methylbut-2-en-1-yl diphosphate synthase [Rhodobacter sphaeroides 2.4.1]	RSP_2982	40.987	3.6752e-13	3			18235000	0	18235000
>ID-24ORF-7219|;>ID-43ORF-1845|640071170 YP_353045 RSP_2983 hypothetical protein [Rhodobacter sphaeroides 2.4.1]	RSP_2983	50.133	3.3805e-21	2			0	0	0
>ID-23ORF-7141|;>ID-43ORF-1846|640071171 YP_353046 RSP_2984 5-aminolevulinate synthase [Rhodobacter sphaeroides 2.4.1]	RSP_2984	47.897	2.7727e-10	5			6761100	0	6761100
>ID-20ORF-7837|;>ID-43ORF-1848|640071173 YP_353048 RSP_2986 hypothetical protein [Rhodobacter sphaeroides 2.4.1]	RSP_2986	56.775	3.7153e-05	2			0	0	0
>ID-24ORF-6944|;>ID-43ORF-1867|640071194 YP_353067 RSP_3000 hypothetical protein [Rhodobacter sphaeroides 2.4.1]	RSP_3000	13.013	0.17788	1			0	0	0
>ID-28ORF-4045|;>ID-43ORF-3356|640072715 YP_354556 RSP_3040 ABC permidine/putrescine transporter, periplasmic substrate-binding protein [Rhodobacter sphaeroides 2.4.1]	RSP_3040	70.341	1.2361e-68	1			1105000	0	1105000
>ID-25ORF-554|;>ID-43ORF-3365|640072724 YP_354565 RSP_3048 DMSO/TMAO-reductase [Rhodobacter sphaeroides 2.4.1]	RSP_3048	95.92	2.9863e-21	3			0	0	0
>ID-25ORF-749|;>ID-43ORF-3399|640072758 YP_354599 RSP_3082 hypothetical protein [Rhodobacter sphaeroides 2.4.1]	RSP_3082	20.601	1.0565e-06	2			1377400	0	1377400
>ID-29ORF-3827|;>ID-43ORF-3400|640072759 YP_354600 RSP_3083 methyl accepting chemotaxis protein [Rhodobacter sphaeroides 2.4.1]	RSP_3083	73.019	6.6101e-05	2			95802	0	95802
>ID-27ORF-829|;>ID-43ORF-3433|640072793 YP_354633 RSP_3117 hypothetical protein [Rhodobacter sphaeroides 2.4.1]	RSP_3117	30.011	9.7331e-26	2			18976000	0	18976000
>ID-28ORF-3483|;>ID-43ORF-3480|640072840 YP_354680 RSP_3163 Probable oxidoreductase [Rhodobacter sphaeroides 2.4.1]	RSP_3163	75.995	3.2781e-63	3			7295100	0	7295100
>ID-30ORF-3580|;>ID-43ORF-3492|640072852 YP_354692 RSP_3176 enoyl-(acyl-carrier protein) reductase (NADH) [Rhodobacter sphaeroides 2.4.1]	RSP_3176	28.589	1.9853e-42	1			7253500	0	7253500
>ID-28ORF-3449|;>ID-43ORF-3493|640072853 YP_354693 RSP_3177 3-oxoacyl-(Acyl-carrier-protein) synthase [Rhodobacter sphaeroides 2.4.1]	RSP_3177	44.646	0.0044074	1			0	0	0
>ID-29ORF-3309|;>ID-43ORF-3494|640072854 YP_354694 RSP_3178 3-hydroxydecanoyl-ACP dehydratase [Rhodobacter sphaeroides 2.4.1]	RSP_3178	19.648	5.4673e-05	1			0	0	0
>ID-30ORF-3533|;>ID-43ORF-3504|640072864 YP_354704 RSP_3187 putative transmembrane protein [Rhodobacter sphaeroides 2.4.1]	RSP_3187	60.711	4.6085e-20	1			20013000	0	20013000
>ID-30ORF-3373|;>ID-43ORF-3544|640072904 YP_354744 RSP_3229 Membrane-bound lytic murein transglycosylase B [Rhodobacter sphaeroides 2.4.1]	RSP_3229	51.363	3.9236e-13	2			0	0	0
>ID-43ORF-3548|640072908 YP_354748 RSP_3233 ABC peptide transporter, inner membrane subunit [Rhodobacter sphaeroides 2.4.1]	RSP_3233	32.235	0.00011971	1			0	0	0
>ID-27ORF-1397|;>ID-43ORF-3549|640072909 YP_354749 RSP_3235 ABC peptide transporter, ATPase subunit [Rhodobacter sphaeroides 2.4.1]	RSP_3235	31.04	5.404e-68	2			3875500	0	3875500
>ID-26ORF-1566|;>ID-43ORF-3550|640072910 YP_354750 RSP_3236 ABC peptide transporter, ATPase subunit [Rhodobacter sphaeroides 2.4.1]	RSP_3236	61.523	1.3723e-05	2			4473400	0	4473400
>ID-25ORF-1563|;>ID-43ORF-3552|640072912 YP_354752 RSP_3238 hypothetical protein [Rhodobacter sphaeroides 2.4.1]	RSP_3238	49.326	7.6677e-40	5			6903700	174880	6728800
>ID-43ORF-3557|640072917 YP_354757 RSP_3246 putative D-alanyl-D-alanine carboxypeptidase [Rhodobacter sphaeroides 2.4.1]	RSP_3246	55.379	1.9996e-06	1			14764000	0	14764000
>ID-28ORF-3170|;>ID-43ORF-3558|640072918 YP_354758 RSP_3248 ABC peptide transporter, periplasmic binding protein [Rhodobacter sphaeroides 2.4.1]	RSP_3248	115.38	3.5202e-26	5			1667500	0	1667500
>ID-29ORF-2920|;>ID-43ORF-3564|640072924 YP_354764 RSP_3255 ABC peptide transporter, periplasmic binding protein [Rhodobacter sphaeroides 2.4.1]	RSP_3255	59.376	6.4113e-15	1			0	0	0
>ID-30ORF-3019|;>ID-43ORF-3598|640072958 YP_354798 RSP_3290 ABC glycerol-3-phosphate transporter, periplasmic binding protein, UgpB [Rhodobacter sphaeroides 2.4.1]	RSP_3290	55.141	5.6032e-25	4			0	0	0
>ID-29ORF-2699|;>ID-43ORF-3605|640072965 YP_354805 RSP_3297 ABC branched-chain amino acid transporter, periplasmic binding protein [Rhodobacter sphaeroides 2.4.1]	RSP_3297	44.71	3.5895e-92	7			7525700	0	7525700
>ID-30ORF-2854|;>ID-43ORF-3625|640072986 YP_354825 RSP_3321 Cation/multidrug efflux pump, membrane-fusion protein [Rhodobacter sphaeroides 2.4.1]	RSP_3321	42.256	2.6173e-18	2			5140400	0	5140400
>ID-25ORF-1952|;>ID-43ORF-3627|640072988 YP_354827 RSP_3323 Putative flavoprotein containing monooxygenase involved in K+ transport [Rhodobacter sphaeroides 2.4.1]	RSP_3323	69.672	1.4351e-82	3			3092700	0	3092700
>ID-29ORF-2443|;>ID-43ORF-3651|640073012 YP_354851 RSP_3346 5-methyltetrahydrofolate--homocysteine methyltransferase [Rhodobacter sphaeroides 2.4.1]	RSP_3346	105.29	1.0137	2			1128200	0	1128200
>ID-27ORF-2037|;>ID-43ORF-3653|640073014 YP_354853 RSP_3349 hypothetical protein [Rhodobacter sphaeroides 2.4.1]	RSP_3349	32.98	1.1386e-06	1			0	0	0
>ID-26ORF-2250|;>ID-43ORF-3668|640073029 YP_354868 RSP_3364 pyrroline-5-carboxylate reductase [Rhodobacter sphaeroides 2.4.1]	RSP_3364	28.764	0.099179	1			0	0	0
>ID-25ORF-2136|;>ID-43ORF-3669|640073030 YP_354869 RSP_3365 Protein secretion chaperonine [Rhodobacter sphaeroides 2.4.1]	RSP_3365	50.119	8.2831e-05	1			0	0	0
>ID-28ORF-2540|;>ID-43ORF-3677|640073039 YP_354877 RSP_3372 TRAP-T family transporter, periplasmic binding protein [Rhodobacter sphaeroides 2.4.1]	RSP_3372	47.97	1.5336e-34	2			467160	0	467160
>ID-29ORF-2312|;>ID-43ORF-3688|640073050 YP_354888 RSP_3383 hypothetical protein [Rhodobacter sphaeroides 2.4.1]	RSP_3383	51.307	8.1208e-10	2			194080	0	194080
>ID-27ORF-2424|;>ID-43ORF-3724|640073086 YP_354924 RSP_3419 hypothetical protein [Rhodobacter sphaeroides 2.4.1]	RSP_3419	48.334	8.4123e-53	2			1452800	0	1452800
>ID-30ORF-2094|;>ID-43ORF-3758|640073120 YP_354958 RSP_3453 TRAP-T family transporter, periplasmic binding protein [Rhodobacter sphaeroides 2.4.1]	RSP_3453	36.679	9.365e-21	2			15023000	158980	14864000
>ID-25ORF-2485|;>ID-43ORF-3761|640073123 YP_354961 RSP_3456 Putative dihydrodipicolinate synthase [Rhodobacter sphaeroides 2.4.1]	RSP_3456	70.943	2.3466e-05	1			1288000	0	1288000
>ID-29ORF-1811|;>ID-43ORF-3805|640073167 YP_355005 RSP_3500 ABC sugar transporter, periplasmic binding protein [Rhodobacter sphaeroides 2.4.1]	RSP_3500	41.07	3.6022e-60	2			2452700	0	2452700
>ID-26ORF-2925|;>ID-43ORF-3811|640073173 YP_355011 RSP_3507 hypothetical protein [Rhodobacter sphaeroides 2.4.1]	RSP_3507	11.793	3.8521e-21	1			0	0	0
>ID-25ORF-2694|;>ID-43ORF-3812|640073174 YP_355012 RSP_3508 predicted acetamidase/formamidase [Rhodobacter sphaeroides 2.4.1]	RSP_3508	46.627	0.052764	1			0	0	0
>ID-29ORF-1618|;>ID-43ORF-3835|640073197 YP_355035 RSP_3533 Aldehyde dehydrogenase family protein [Rhodobacter sphaeroides 2.4.1]	RSP_3533	54.835	0.00052426	1			0	0	0
>ID-25ORF-2860|;>ID-43ORF-3839|640073201 YP_355039 RSP_3537 alcohol dehydrogenase, zinc-containing [Rhodobacter sphaeroides 2.4.1]	RSP_3537	66.637	2.6145e-21	4			1332300	0	1332300
>ID-29ORF-1508|;>ID-43ORF-3849|640073211 YP_355049 RSP_3547 Ribonucleotide reductase [Rhodobacter sphaeroides 2.4.1]	RSP_3547	88.674	2.2539e-43	5			8842600	105400	8737200
>ID-29ORF-1496|;>ID-43ORF-3853|640073215 YP_355053 RSP_3551 histidyl-tRNA synthetase [Rhodobacter sphaeroides 2.4.1]	RSP_3551	78.058	9.555e-61	5			4970600	0	4970600
>ID-25ORF-3069|;>ID-43ORF-3862|640073224 YP_355062 RSP_3560 Possible ABC transporter, periplasmic binding protein [Rhodobacter sphaeroides 2.4.1]	RSP_3560	39.145	4.4518e-64	5			99984000	0	99984000
>ID-26ORF-3343|;>ID-43ORF-3872|640073234 YP_355072 RSP_3571 ABC zinc transporter, periplasmic binding protein ZnuA [Rhodobacter sphaeroides 2.4.1]	RSP_3571	37.903	1.0565e-08	1			36371000	1000900	35370000
>ID-30ORF-1347|;>ID-43ORF-3889|640073251 YP_355089 RSP_3585 tryptophan synthase subunit beta [Rhodobacter sphaeroides 2.4.1]	RSP_3585	45.598	5.7438e-30	1			0	0	0
>ID-28ORF-1469|;>ID-43ORF-3891|640073253 YP_355091 RSP_3587 N-(5-phosphoribosyl)anthranilate isomerase [Rhodobacter sphaeroides 2.4.1]	RSP_3587	32.251	4.4994e-20	1			12202000	0	12202000
>ID-30ORF-1339|;>ID-43ORF-3892|640073254 YP_355092 RSP_3588 hypothetical protein [Rhodobacter sphaeroides 2.4.1]	RSP_3588	14.822	8.5998e-15	3			4585800	0	4585800
>ID-28ORF-1467|;>ID-43ORF-3893|640073255 YP_355093 RSP_3589 integration host factor beta subunit [Rhodobacter sphaeroides 2.4.1]	RSP_3589	17.318	0.023456	3			5235200	0	5235200
>ID-29ORF-1267|;>ID-43ORF-3896|640073258 YP_355096 RSP_3592 EPSP synthase, 3-phosphoshikimate 1-carboxyvinyltransferase [Rhodobacter sphaeroides 2.4.1]	RSP_3592	53.061	0.053556	1			260860	0	260860
>ID-30ORF-1302|;>ID-43ORF-3899|640073261 YP_355099 RSP_3595 S-adenosylmethionine synthetase [Rhodobacter sphaeroides 2.4.1]	RSP_3595	51.732	7.6806e-25	4			4546900	98555	4448300
>ID-29ORF-1236|;>ID-43ORF-3901|640073263 YP_355101 RSP_3597 CorC/Hlyc family protein with CBS domains [Rhodobacter sphaeroides 2.4.1]	RSP_3597	35.33	1.4339e-09	2			3444800	0	3444800
>ID-30ORF-1271|;>ID-43ORF-3905|640073267 YP_355105 RSP_3601 Lipolytic enzyme, G-D-S-L family [Rhodobacter sphaeroides 2.4.1]	RSP_3601	38.791	2.4001e-15	1			0	0	0
>ID-25ORF-3247|;>ID-43ORF-3906|640073268 YP_355106 RSP_3602 ABC efflux transporter, ATPase subunit [Rhodobacter sphaeroides 2.4.1]	RSP_3602	28.99	0.036771	1			0	0	0
>ID-29ORF-855|;>ID-43ORF-3957|640073320 YP_355157 RSP_3644 Metal dependent phosphohydrolase [Rhodobacter sphaeroides 2.4.1]	RSP_3644	53.776	8.222e-23	1			12687000	0	12687000
>ID-29ORF-787|;>ID-43ORF-3966|640073329 YP_355166 RSP_3655 putative 5-dehydro-4-deoxyglucarate dehydratase [Rhodobacter sphaeroides 2.4.1]	RSP_3655	37.815	5.6023e-22	2			6414300	0	6414300
>ID-25ORF-3894|;>ID-43ORF-3979|640073342 YP_355179 RSP_3669 hypothetical protein [Rhodobacter sphaeroides 2.4.1]	RSP_3669	136.25	7.5839e-10	2			1062900	0	1062900
>ID-29ORF-640|;>ID-43ORF-3984|640073347 YP_355184 RSP_3674 ABC sugar transporter, periplasmic binding protein [Rhodobacter sphaeroides 2.4.1]	RSP_3674	61.335	2.9296e-38	2			0	0	0
>ID-26ORF-4011|;>ID-43ORF-3998|640073361 YP_355198 RSP_3687 ABC sugar transporter, periplasmic binding protein [Rhodobacter sphaeroides 2.4.1]	RSP_3687	42.336	1.1393e-36	4			367180	0	367180
>ID-26ORF-4025|;>ID-43ORF-4004|640073367 YP_355204 RSP_3693 BtpA protein [Rhodobacter sphaeroides 2.4.1]	RSP_3693	31.483	0.063453	1			0	0	0
>ID-26ORF-4030|;>ID-43ORF-4007|640073370 YP_355207 RSP_3696 ABC sulfate/thiosulfate transporter, ATPase subunit CysA [Rhodobacter sphaeroides 2.4.1]	RSP_3696	43.475	8.8579e-07	1			4769500	0	4769500
>ID-29ORF-411|;>ID-43ORF-4028|640073391 YP_355228 RSP_3718 hypothetical protein [Rhodobacter sphaeroides 2.4.1]	RSP_3718	52.893	0.0038913	1			0	0	0
>ID-26ORF-4177|;>ID-43ORF-4039|640073402 YP_355239 RSP_3730 putative glutathione S-transferase [Rhodobacter sphaeroides 2.4.1]	RSP_3730	39.32	2.0472e-22	2			3307400	133050	3174400
>ID-27ORF-4075|;>ID-43ORF-4041|640073404 YP_355241 RSP_3732 ABC sugar transporter, periplasmic binding protein [Rhodobacter sphaeroides 2.4.1]	RSP_3732	39.065	2.3299e-77	5			88435000	0	88435000
>ID-27ORF-4120|;>ID-43ORF-4047|640073410 YP_355247 RSP_3739 deoxyribose phosphate aldolase [Rhodobacter sphaeroides 2.4.1]	RSP_3739	50.162	0.072962	1			0	0	0
>ID-26ORF-4219|;>ID-43ORF-4048|640073411 YP_355248 RSP_3740 aldehyde dehydrogenase [Rhodobacter sphaeroides 2.4.1]	RSP_3740	83.104	4.5637e-43	4			213180	0	213180
>ID-28ORF-402|;>ID-43ORF-4049|640073412 YP_355249 RSP_3742 ABC amino acid transporter, periplasmic binding protein [Rhodobacter sphaeroides 2.4.1]	RSP_3742	27.964	2.1342e-20	3			478190	0	478190
>ID-28ORF-361|;>ID-43ORF-4057|640073420 YP_355257 RSP_3750 hypothetical protein [Rhodobacter sphaeroides 2.4.1]	RSP_3750	20.957	5.8458e-74	2			18068000	0	18068000
>ID-30ORF-344|;>ID-43ORF-4058|640073421 YP_355258 RSP_3751 hypothetical protein [Rhodobacter sphaeroides 2.4.1]	RSP_3751	17.324	1.8086e-38	3			49626000	1206000	48420000
>ID-29ORF-276|;>ID-43ORF-4059|640073422 YP_355259 RSP_3752 hypothetical protein [Rhodobacter sphaeroides 2.4.1]	RSP_3752	55.858	1.7354e-46	2			3541400	0	3541400
>ID-29ORF-234|;>ID-43ORF-4067|640073430 YP_355267 RSP_3762 patch repair protein [Rhodobacter sphaeroides 2.4.1]	RSP_3762	17.42	0.040676	1			5114500	0	5114500
>ID-28ORF-227|;>ID-43ORF-4071|640073434 YP_355271 RSP_3768 hypothetical protein [Rhodobacter sphaeroides 2.4.1]	RSP_3768	14.117	0.00020597	1			1174600	0	1174600
>ID-25ORF-4594|;>ID-43ORF-4100|640073463 YP_355300 RSP_3771 hypothetical protein [Rhodobacter sphaeroides 2.4.1]	RSP_3771	33.957	0.0064438	1			0	0	0
>ID-43ORF-4113|640073477 YP_355313 RSP_3802 hypothetical protein [Rhodobacter sphaeroides 2.4.1]	RSP_3802	15.227	1.532e-11	1			19226000	439290	18787000
>ID-26ORF-137|;>ID-43ORF-3303|640072657 YP_354503 RSP_3819 Ribosomal protein L21 [Rhodobacter sphaeroides 2.4.1]	RSP_3819	19.679	1.5532e-08	1			2946300	80730	2865600
>ID-26ORF-138|;>ID-43ORF-3304|640072658 YP_354504 RSP_3820 50S ribosomal protein L27 [Rhodobacter sphaeroides 2.4.1]	RSP_3820	9.6439	0.052444	2			0	0	0
>ID-27ORF-163|;>ID-43ORF-3306|640072660 YP_354506 RSP_3822 GTP1/OBG family protein [Rhodobacter sphaeroides 2.4.1]	RSP_3822	38.293	2.6916e-51	4			27714000	0	27714000
>ID-26ORF-140|;>ID-43ORF-3307|640072661 YP_354507 RSP_3823 gamma-glutamyl kinase [Rhodobacter sphaeroides 2.4.1]	RSP_3823	81.136	4.3156e-20	1			2837300	0	2837300
>ID-25ORF-171|;>ID-43ORF-3308|640072662 YP_354508 RSP_3824 Gamma-glutamyl phosphate reductase GPR [Rhodobacter sphaeroides 2.4.1]	RSP_3824	75.846	7.9041e-09	3			1329300	0	1329300
>ID-43ORF-3320|640072674 YP_354520 RSP_3835 hypothetical protein [Rhodobacter sphaeroides 2.4.1]	RSP_3835	12.346	3.4413e-12	2			32856000	950750	31905000
>ID-34ORF-637|;>ID-43ORF-4130|640102954 YP_001033803 RSP_3840 ATPase, ParA type [Rhodobacter sphaeroides 2.4.1]	RSP_3840	60.051	2.4022e-09	1			0	0	0
>ID-33ORF-26|;>ID-43ORF-4133|640102957 YP_001033806 RSP_3843 dTDP-4-dehydrorhamnose 3,5-epimerase related protein [Rhodobacter sphaeroides 2.4.1]	RSP_3843	21.677	2.2959e-08	2			478750	0	478750
>ID-31ORF-35|;>ID-43ORF-4136|640102960 YP_001033809 RSP_3848 Glucose-1-phosphatethymidylyl transferase, long form [Rhodobacter sphaeroides 2.4.1]	RSP_3848	58.062	2.4808e-09	2			3054600	0	3054600
>ID-32ORF-66|;>ID-43ORF-4139|640102963 YP_001033812 RSP_3849 2-dehydro-3-deoxyphosphooctonate aldolase [Rhodobacter sphaeroides 2.4.1]	RSP_3849	74.806	0.0075003	2			3703500	0	3703500
>ID-34ORF-520|;>ID-43ORF-4148|640102972 YP_001033821 RSP_3858 ABC Sulfate/Molybdate transporter, ATPase subunit [Rhodobacter sphaeroides 2.4.1]	RSP_3858	63.3	0.077462	1			0	0	0
>ID-34ORF-518|;>ID-43ORF-4151|640102975 YP_001033824 RSP_3861 ABC Sulfate/Molybdate transporter, periplasmic ligand binding protein [Rhodobacter sphaeroides 2.4.1]	RSP_3861	53.341	2.3759e-26	4			1195600	0	1195600
>ID-34ORF-473|;>ID-43ORF-4159|640102983 YP_001033832 RSP_3871 ABC molybdate transporter, periplasmic binding protein ModA [Rhodobacter sphaeroides 2.4.1]	RSP_3871	28.192	3.4061e-19	2			1174000	0	1174000
>ID-34ORF-471|;>ID-43ORF-4160|640102984 YP_001033833 RSP_3872 Molybdenum-pterin binding protein [Rhodobacter sphaeroides 2.4.1]	RSP_3872	19.192	0.00039381	1			0	0	0
>ID-35ORF-467|;>ID-43ORF-4162|640102986 YP_001033835 RSP_3874 transcriptional repressor, ModE [Rhodobacter sphaeroides 2.4.1]	RSP_3874	30.891	0.00086459	1			1095900	0	1095900
>ID-31ORF-451|;>ID-43ORF-4193|640103017 YP_001033866 RSP_3901 possible virC1 gene, ATPase [Rhodobacter sphaeroides 2.4.1]	RSP_3901	45.46	9.6423e-39	2			8296000	0	8296000
>ID-36ORF-3|;>ID-43ORF-4212|640103036 YP_001033885 RSP_3918 conserved hypothetical protein [Rhodobacter sphaeroides 2.4.1]	RSP_3918	86.136	3.8777e-09	3			4880100	0	4880100
>ID-36ORF-4|;>ID-43ORF-4211|640103035 YP_001033884 RSP_3919 conserved hypothetical protein [Rhodobacter sphaeroides 2.4.1]	RSP_3919	37.444	4.2685e-15	1			748980	0	748980
>ID-34ORF-26|;>ID-43ORF-4207|640103031 YP_001033880 RSP_3923 conserved hypothetical protein [Rhodobacter sphaeroides 2.4.1]	RSP_3923	54.413	0.30044	1			0	0	0
>ID-43ORF-4205|640103029 YP_001033878 RSP_3925 conserved hypothetical protein [Rhodobacter sphaeroides 2.4.1];>ID-32ORF-536|	RSP_3925	40.055	0.16348	2			0	0	0
>ID-22ORF-9863|;>ID-43ORF-1352|640070671 YP_352552 RSP_4041 Tyrosyl-tRNA synthetase, class Ib [Rhodobacter sphaeroides 2.4.1]	RSP_4041	102.12	0.0024591	2			5735200	0	5735200
>ID-23ORF-9633|;>ID-43ORF-1349|640070668 YP_352549 RSP_4044 phosphoglycerate kinase [Rhodobacter sphaeroides 2.4.1]	RSP_4044	50.412	2.7816e-132	12			43185000	68465	43116000
>ID-22ORF-9893|;>ID-43ORF-1346|640070665 YP_352546 RSP_4047 Pyruvate dehydrogenase E1 component, alpha subunit [Rhodobacter sphaeroides 2.4.1]	RSP_4047	37.533	1.8561e-149	6			17992000	0	17992000
>ID-9ORF-60|;>ID-43ORF-106|640069405 YP_345272 RSP_4056 Histone-like nucleoid-structuring protein H-NS [Rhodobacter sphaeroides 2.4.1]	RSP_4056	15.002	9.4397e-11	4			10541000	228440	10313000
>ID-9ORF-118|;>ID-43ORF-116|640069415 YP_345282 RSP_4065 hypothetical protein [Rhodobacter sphaeroides 2.4.1]	RSP_4065	41.24	0.0025099	1			1137600	0	1137600
>ID-8ORF-526|;>ID-43ORF-166|640069465 YP_345332 RSP_4116 Molybdopterin oxidoreductase [Rhodobacter sphaeroides 2.4.1]	RSP_4116	98.574	9.1706e-11	1			0	0	0
>ID-13ORF-12|;>ID-43ORF-184|640069483 YP_345350 RSP_4139 possible partition parA like-protein [Rhodobacter sphaeroides 2.4.1]	RSP_4139	32.838	0.0068865	1			0	0	0
>ID-14ORF-121|;>ID-43ORF-196|640069495 YP_345362 RSP_4157 Radical SAM superfamily protein [Rhodobacter sphaeroides 2.4.1]	RSP_4157	41.803	2.1723e-14	1			0	0	0
>ID-13ORF-130|;>ID-43ORF-201|640069500 YP_345367 RSP_4162 hypothetical protein [Rhodobacter sphaeroides 2.4.1]	RSP_4162	53.048	1.0596e-09	2			698690	0	698690
>ID-16ORF-491|;>ID-43ORF-212|640069511 YP_345378 RSP_4185 Rep B partitioning protein/ParB-like protein [Rhodobacter sphaeroides 2.4.1]	RSP_4185	38.774	0.01567	1			0	0	0
>ID-18ORF-357|;>ID-43ORF-213|640069512 YP_345379 RSP_4186 RepA partitioning protein/ATPase, ParA type [Rhodobacter sphaeroides 2.4.1]	RSP_4186	45.449	0.0012629	1			0	0	0
>ID-19ORF-372|;>ID-43ORF-314|640069619 YP_351514 RSP_6002 hypothetical protein [Rhodobacter sphaeroides 2.4.1]	RSP_6002	21.118	0.032244	1			0	0	0
>ID-21ORF-4621|;>ID-43ORF-1125|640070442 YP_352325 RSP_6043 Glu-tRNA (Gln) amidotransferase, subunit C [Rhodobacter sphaeroides 2.4.1]	RSP_6043	13.564	2.5404e-07	2			3813300	66323	3747000
>ID-24ORF-10201|;>ID-43ORF-1291|640070610 YP_352491 RSP_6052 hypothetical protein [Rhodobacter sphaeroides 2.4.1]	RSP_6052	100.18	0.0034726	1			0	0	0
>ID-21ORF-6017|;>ID-43ORF-1400|640070719 YP_352600 RSP_6059 twin-arginine translocation system protein, TatB [Rhodobacter sphaeroides 2.4.1]	RSP_6059	17.636	0.38226	2			0	0	0
>ID-21ORF-7439|;>ID-43ORF-1677|640070998 YP_352877 RSP_6071 Putative IspD/ispF bifunctional enzyme (or YgbB) [Rhodobacter sphaeroides 2.4.1]	RSP_6071	20.916	0.00037709	1			0	0	0
>ID-22ORF-7795|;>ID-43ORF-1767|640071091 YP_352967 RSP_6078 hypothetical protein [Rhodobacter sphaeroides 2.4.1]	RSP_6078	34.755	1.7101e-25	2			0	0	0
>ID-24ORF-6257|;>ID-43ORF-1995|640071323 YP_353195 RSP_6095 possible transcriptional activator [Rhodobacter sphaeroides 2.4.1]	RSP_6095	19.08	0.00063104	1			0	0	0
>ID-21ORF-10011|;>ID-43ORF-2122|640071457 YP_353322 RSP_6107 hypothetical protein [Rhodobacter sphaeroides 2.4.1]	RSP_6107	28.299	2.6082e-15	1			2542000	0	2542000
>ID-20ORF-14098|;>ID-43ORF-3131|640072477 YP_354331 RSP_6151 hypothetical protein [Rhodobacter sphaeroides 2.4.1]	RSP_6151	15.493	7.2116e-11	2			6555100	0	6555100
>ID-21ORF-800|;>ID-43ORF-401|640069707 YP_351601 RSP_6158 light-harvesting complex alpha subunit [Rhodobacter sphaeroides 2.4.1]	RSP_6158	27.532	0.14532	1			0	0	0
>ID-27ORF-3834|;>ID-43ORF-3995|640073358 YP_355195 RSP_6198 hypothetical protein [Rhodobacter sphaeroides 2.4.1]	RSP_6198	16.683	1.712e-22	2			7284800	0	7284800
>ID-21ORF-6908|;>ID-43ORF-1568|640070888 YP_352768 RSP_6204 hypothetical protein [Rhodobacter sphaeroides 2.4.1]	RSP_6204	51.113	3.3554e-16	1			5088800	0	5088800
>ID-24ORF-15093|;>ID-43ORF-351|640069657 YP_351551 RSP_6207 hypothetical protein [Rhodobacter sphaeroides 2.4.1]	RSP_6207	45.325	1.4911e-65	3			14946000	0	14946000
>ID-22ORF-12369|;>ID-43ORF-851|640070163 YP_352051 RSP_6214 indole-3-glycerol phosphate synthase [Rhodobacter sphaeroides 2.4.1]	RSP_6214	30.34	1.5904e-06	2			0	0	0
>ID-21ORF-12704|;>ID-43ORF-2676|640072017 YP_353876 RSP_6229 hypothetical protein [Rhodobacter sphaeroides 2.4.1]	RSP_6229	44.939	1.8355e-61	2			3008400	0	3008400
>ID-13ORF-467|		22.635	8.32e-41	3			43822000	1474900	42347000
>ID-15ORF-39|		11.745	5.1815e-15	1			0	0	0
>ID-16ORF-304|		5.4041	0.027707	1			0	0	0
>ID-16ORF-543|		16.339	1.0613e-11	1			0	0	0
>ID-19ORF-14884|		11.321	0.053825	1			1922100	86896	1835200
>ID-19ORF-3983|		4.9458	4.3336e-34	1			867630	0	867630
>ID-20ORF-11427|		5.6936	0.029009	2			0	0	0
>ID-20ORF-12801|		64.746	0.12897	1			869250	0	869250
>ID-20ORF-614|		3.2426	0.65663	1			0	0	0
>ID-21ORF-14224|		21.373	0.63801	1			389170	0	389170
>ID-21ORF-3621|		18.936	0.12485	1			1481200	0	1481200
>ID-22ORF-3245|		7.9122	0.0044723	2			6300900	0	6300900
>ID-23ORF-14407|		5.2593	1.0404	1			0	0	0
>ID-23ORF-2068|		3.598	0.82241	1			0	0	0
>ID-24ORF-1183|		6.4396	0.013897	1			0	0	0
>ID-24ORF-7452|		7.5577	2.1747e-10	2			1774900	0	1774900
>ID-26ORF-1373|		2.7792	0.43602	1			0	0	0
>ID-27ORF-400|		4.6947	0.12904	1			0	0	0
>ID-30ORF-1149|		2.4277	0.19344	1			0	0	0
>ID-33ORF-485|		20.602	1.6694e-07	2			3212800	0	3212800
>P04264 SWISS-PROT:P04264 Tax_Id=9606 Gene_Symbol=KRT1 Keratin, type II cytoskeletal 1;>ENSEMBL:ENSBTAP00000038253 (Bos taurus) 63 kDa protein		66.017	2.9929e-61	6			3861600	3861600	0
>P13645 SWISS-PROT:P13645 Tax_Id=9606 Gene_Symbol=KRT10 Keratin, type I cytoskeletal 10;>P08779 SWISS-PROT:P08779 Tax_Id=9606 Gene_Symbol=KRT16 Keratin, type I cytoskeletal 16;>P02533 SWISS-PROT:P02533 Tax_Id=9606 Gene_Symbol=KRT14 Keratin, type I cytoskel		59.51	1.9749e-36	2			547730	547730	0
>P15636 SWISS-PROT:P15636 Protease I precursor Lysyl endopeptidase Achromobacter lyticus.		68.124	2.0369e-21	1			364050000	364050000	0
>P35527 SWISS-PROT:P35527 Tax_Id=9606 Gene_Symbol=KRT9 Keratin, type I cytoskeletal 9		62.129	3.9783e-25	3			1305700	1305700	0
>P35908 SWISS-PROT:P35908 Tax_Id=9606 Gene_Symbol=KRT2 Keratin, type II cytoskeletal 2 epidermal		65.865	1.3496e-46	3			3137000	3137000	0
>ID-12ORF-180|;>ID-17ORF-447|		64.841	0.14915	1			0	0	0
>ID-20ORF-8511|		164.78	0.179	1			0	0	0
>ID-21ORF-9864|		15.066	0.18648	1			0	0	0
>ID-22ORF-3922|		2.0865	0.12897	1			0	0	0
>ID-22ORF-8663|		15.505	0.89747	1			0	0	0
>ID-23ORF-4367|		17.268	0.77953	1			541680	0	541680
>ID-23ORF-6809|		8.4798	0.065888	1			488440	0	488440
>ID-24ORF-15257|		42.474	0.91638	1			535750	0	535750
>ID-24ORF-874|		20.663	0.13481	1			581540	0	581540
>ID-29ORF-1510|		7.5467	0.94605	1			17772000	422440	17349000
>ID-4ORF-494|		134.33	0.58315	1			0	0	0

## Sheet: SILAC-data stress experiment
Protein Descriptions	RSP	Sequence Coverage [%]	Mol. Weight [kDa]	PEP	Peptides	Razor + unique Peptides	Unique Peptides	Ratio H/L Normalized 0min InGel Repl.1	Ratio H/L Normalized 90min InGel Repl.1	Ratio H/L Normalized 0min InGel Repl.2	Ratio H/L Normalized 90min InGel Repl.2	Ratio H/L Normalized 0min InSol Repl.1	Ratio H/L Normalized 90min InSol Repl.1	Ratio H/L Normalized 0min InSol Repl.2	Ratio H/L Normalized 90min InSol Repl.2	p-value	fold change 90/0 min (log2)	Intensity 0min InGel Repl.1	Intensity L 0min InGel Repl.1	Intensity H 0min InGel Repl.1	Intensity 0min InSol Repl.1	Intensity L 0min InSol Repl.1	Intensity H 0min InSol Repl.1	Intensity 90min InGel Repl.1	Intensity L 90min InGel Repl.1	Intensity H 90min InGel Repl.1	Intensity 90min InSol Repl.1	Intensity L 90min InSol Repl.1	Intensity H 90min InSol Repl.1	Intensity 0min InGel Repl.2	Intensity L 0min InGel Repl.2	Intensity H 0min InGel Repl.2	Intensity0min InSol Repl.2	Intensity L 0min InSol Repl.2	Intensity H 0min InSol Repl.2	Intensity 90min InGel Repl.2	Intensity L 90min InGel Repl.2	Intensity H 90min InGel Repl.2	Intensity 90min InSol Repl.2	Intensity L 90min InSol Repl.2	Intensity H 90min InSol Repl.2
>ID-19ORF-11910|;>ID-43ORF-2598|640071938 YP_353798 RSP_0721 Phosphatidylethanolamine N-methyltransferase [Rhodobacter sphaeroides 2.4.1]	RSP_0721	8.8	69.368	1.0896e-215	5	5	5	0.78898	1.366	0.79519	1.4406	0.78689	1.3473	0.82098	1.3823	4.75391e-08	-0.791564	138720000	66091000	72630000	4529700000	3236800000	1292900000	131250000	44883000	86363000	1412900000	863490000	549440000	130180000	63535000	66648000	1360500000	683870000	676660000	69301000	24624000	44676000	917190000	379820000	537370000
>ID-21ORF-15625|;>ID-43ORF-3290|640072637 YP_354490 RSP_1410 hypothetical protein [Rhodobacter sphaeroides 2.4.1]	RSP_1410	26.2	37.825	0	6	6	6	1.5913	0.33397	1.8449	0.34463	1.7167	0.34589	1.5573	0.37977	5.94085e-08	2.25976	4164500	1236900	2927600	149470000	42845000	106620000	32541000	19693000	12847000	763270000	408720000	354550000	5354700	1467900	3886800	449320000	132790000	316530000	6166800	4335800	1831000	1440100000	931450000	508620000
>ID-23ORF-5470|;>ID-43ORF-2137|640071472 YP_353337 RSP_0262 Chlorophyllide reductase, BchX subunit [Rhodobacter sphaeroides 2.4.1]	RSP_0262	36.6	72.05	0	19	19	19	1.4655	3.8123	1.5098	3.8558	1.6509	3.7192	1.588	3.5611	1.38788e-07	-1.26593	563070000	174270000	388810000	5906200000	4522800000	1383400000	447420000	94597000	352830000	1775800000	531270000	1244600000	241160000	74737000	166420000	8407200000	5213400000	3193800000	161870000	35419000	126450000	8712300000	5463800000	3248500000
>ID-22ORF-5591|;>ID-43ORF-2155|640071490 YP_353355 RSP_0281 Magnesium-protoporphyrin IX monomethylester oxidative cyclase, 66 kDa subunit(bchE) [Rhodobacter sphaeroides 2.4.1]	RSP_0281	47.7	69.952	0	26	26	26	2.0527	6.1306	2.0334	6.1542	2.2444	5.6601	2.3728	6.2234	3.55441e-07	-1.47718	309140000	104250000	204890000	4196100000	1358700000	2837400000	319760000	91729000	228030000	3402500000	704280000	2698300000	190520000	61134000	129390000	10698000000	3245200000	7452800000	226500000	62881000	163620000	4400200000	1320000000	3080200000
>ID-24ORF-11011|;>ID-43ORF-1148|640070466 YP_352348 RSP_2293 Chaperonin clpA/B [Rhodobacter sphaeroides 2.4.1]	RSP_2293	49.1	88.356	0	32	32	32	1.0523	0.44603	1.1236	0.42319	1.0489	0.50297	1.1049	0.4517	5.93428e-07	1.24933	634770000	216560000	418210000	10691000000	6947100000	3743800000	1029500000	527090000	502380000	13620000000	8585800000	5033800000	452870000	162670000	290200000	13079000000	7141300000	5937700000	681770000	394380000	287390000	14522000000	9145700000	5375900000
>ID-20ORF-9488|;>ID-43ORF-2146|640071481 YP_353346 RSP_0272 Spheroidene monooxygenase [Rhodobacter sphaeroides 2.4.1]	RSP_0272	56.5	51.604	0	31	31	31	1.2004	1.7697	1.2051	1.7502	1.1433	1.7775	1.2171	1.707	6.0696e-07	-0.555755	2347300000	921290000	1426000000	12495000000	6848300000	5646900000	2133400000	624160000	1509300000	9709600000	5089400000	4620300000	1460400000	591600000	868830000	16347000000	8191800000	8155200000	1334600000	448060000	886550000	17987000000	7135500000	10852000000
>ID-28ORF-3040|;>ID-43ORF-3583|640072943 YP_354783 RSP_3274 ABC multidrug/carbohydrate efflux transporter, ATPase subunit [Rhodobacter sphaeroides 2.4.1]	RSP_3274	27.3	35.461	2.5041e-124	7	7	7	1.6503	0.46602	1.5684	0.37783	1.619	0.47343	1.4093	0.44175	8.19851e-07	1.83095	37324000	11985000	25339000	198950000	67041000	131900000	79954000	42867000	37087000	453060000	273500000	179550000	27685000	9608600	18076000	300270000	111270000	189000000	73321000	45175000	28146000	1187200000	307690000	879560000
>ID-19ORF-5580|;>ID-43ORF-1359|640070678 YP_352559 RSP_2495 ribonucleotide-diphosphate reductase alpha subunit [Rhodobacter sphaeroides 2.4.1]	RSP_2495	26.7	136.37	0	23	23	23	0.65914	3.3723	0.73492	4.0304	0.68111	2.8386	0.72768	3.2118	9.26962e-07	-2.25398	104000000	52825000	51173000	1450200000	837090000	613080000	44714000	9269300	35444000	614980000	288210000	326780000	76524000	38266000	38258000	1970100000	1065200000	904840000	52674000	14521000	38153000	1274500000	807220000	467240000
>ID-23ORF-13059|;>ID-43ORF-618|640069927 YP_351818 RSP_1770 hypothetical protein [Rhodobacter sphaeroides 2.4.1]	RSP_1770	28.8	37.094	1.3403e-244	7	7	7	0.96065	0.52246	0.93314	0.55664	0.90601	0.58257	0.94539	0.54122	9.32903e-07	0.770277	178090000	70259000	107830000	1674700000	395850000	1278800000	268450000	131230000	137220000	1381800000	700960000	680830000	85582000	34341000	51241000	1588000000	657980000	929980000	184690000	97458000	87228000	1031700000	548280000	483390000
>ID-25ORF-2860|;>ID-43ORF-3839|640073201 YP_355039 RSP_3537 alcohol dehydrogenase, zinc-containing [Rhodobacter sphaeroides 2.4.1]	RSP_3537	17.4	66.637	9.4396e-205	5	5	5	1.3433	0.33769	1.3634	0.32128	1.3106	0.3755	1.1143	0.37817	9.62816e-07	1.84952	61216000	17132000	44084000	1241400000	372490000	868900000	137070000	78233000	58836000	6979600000	4107200000	2872300000	11383000	3588900	7794300	2106700000	1164700000	942030000	49075000	31268000	17808000	3705100000	2402600000	1302500000
>ID-23ORF-1653|;>ID-43ORF-2978|640072323 YP_354178 RSP_1091 Putative cyclopropane/cyclopropene fatty acid synthesis protein, flavin amine oxidase [Rhodobacter sphaeroides 2.4.1]	RSP_1091	14.8	49.257	1.1599e-146	4	4	4	2.0583	0.27549	1.7907	0.24228	2.4187	0.33586	1.9838	0.30828	9.94333e-07	2.82114	139940000	30216000	109730000	3145300000	2059800000	1085500000	191800000	121850000	69948000	2086800000	1619000000	467740000	35004000	8001500	27002000	2366600000	976720000	1389900000	218290000	148340000	69948000	6103400000	5049300000	1054100000
>ID-22ORF-5636|;>ID-43ORF-2145|640071480 YP_353345 RSP_0271 Phytoene dehydrogenase [Rhodobacter sphaeroides 2.4.1]	RSP_0271	43.1	65.406	3.9652e-233	12	12	12	1.3846	2.5658	1.3924	2.3753	1.5114	2.5114	1.419	2.6064	1.07369e-06	-0.821069	89448000	30222000	59226000	3070100000	1148100000	1922000000	196040000	44993000	151050000	1886900000	561280000	1325600000	76447000	26330000	50117000	3031900000	1273000000	1758900000	74535000	19769000	54767000	1771400000	532540000	1238900000
>ID-20ORF-6212|;>ID-43ORF-1543|640070863 YP_352743 RSP_2687 cytochrome b-c1 subunit IV [Rhodobacter sphaeroides 2.4.1]	RSP_2687	24	25.142	8.4092e-168	5	5	5	1.2927	1.8035	1.3117	1.8456	1.2289	1.7916	1.2402	1.8667	1.0887e-06	-0.528146	440390000	169810000	270580000	7450900000	3012100000	4438800000	613620000	190480000	423140000	5667000000	1638100000	4028900000	215140000	84682000	130460000	9290400000	3745200000	5545200000	221840000	71883000	149950000	6865500000	2230700000	4634800000
>ID-23ORF-62|;>ID-43ORF-3277|640072623 YP_354477 RSP_1397 Glutathione S-transferase [Rhodobacter sphaeroides 2.4.1]	RSP_1397	28.3	24.656	2.3606e-177	4	4	4	1.1758	0.68108	1.2161	0.64574	1.2187	0.69854	1.1996	0.61172	1.19803e-06	0.870289	89859000	32735000	57123000	2401800000	899250000	1502600000	132560000	66467000	66091000	4291900000	2079500000	2212400000	62114000	23301000	38813000	868880000	366460000	502420000	72061000	40603000	31458000	8709900000	7001400000	1708500000
>ID-28ORF-3483|;>ID-43ORF-3480|640072840 YP_354680 RSP_3163 Probable oxidoreductase [Rhodobacter sphaeroides 2.4.1]	RSP_3163	44	75.995	0	13	13	13	0.98346	0.49336	1.0282	0.45659	1.0101	0.51773	1.0931	0.53325	1.63005e-06	1.04024	125500000	46569000	78934000	5506000000	3370400000	2135600000	273110000	126690000	146420000	1875500000	923800000	951690000	64030000	23983000	40046000	10077000000	6459800000	3617000000	158480000	93347000	65131000	5246100000	2822700000	2423400000
>ID-25ORF-3247|;>ID-43ORF-3906|640073268 YP_355106 RSP_3602 ABC efflux transporter, ATPase subunit [Rhodobacter sphaeroides 2.4.1]	RSP_3602	16.9	28.99	2.9772e-62	2	2	2	1.3267	0.41555	1.1874	0.34525	1.2531	0.41447	1.0913	0.42028	1.72674e-06	1.60315	1828500	529300	1299200	233460000	84427000	149040000	40331000	22839000	17491000	473530000	258170000	215360000	9997500	3304200	6693300	598980000	217790000	381200000	3774300	2372100	1402200	900580000	540240000	360350000
>ID-23ORF-5408|;>ID-43ORF-2151|640071486 YP_353351 RSP_0277 Geranylgeranyl hydrogenase [Rhodobacter sphaeroides 2.4.1]	RSP_0277	19.3	89.753	1.5604e-149	10	10	10	1.7879	4.4924	1.7285	4.498	2.02	4.3978	2.0888	4.3069	1.88768e-06	-1.21831	308390000	94619000	213770000	3349400000	989970000	2359400000	336870000	128170000	208700000	3091200000	2125600000	965590000	138480000	40029000	98449000	4034400000	1192700000	2841700000	116260000	26505000	89751000	1983300000	364960000	1618300000
>ID-25ORF-4717|;>ID-43ORF-4117|640073481 YP_355317 RSP_1415 putative polysaccharide deacetylase [Rhodobacter sphaeroides 2.4.1]	RSP_1415	18.7	39.176	4.1735e-98	4	4	4	1.1083	0.54652	1.133	0.50478	1.0192	0.52894	1.2281	0.53593	2.48963e-06	1.08038	62243000	23142000	39101000	1463300000	256930000	1206400000	141740000	72958000	68786000	2217400000	1229600000	987780000	28402000	10462000	17940000	275940000	110240000	165700000	55148000	31941000	23207000	1127700000	643640000	484050000
>ID-20ORF-2919|;>ID-43ORF-898|640070210 YP_352098 RSP_2046 hypothetical protein [Rhodobacter sphaeroides 2.4.1]	RSP_2046	27.6	47.576	1.1905e-141	9	9	9	1.1277	1.7274	1.147	1.8042	1.1322	1.8166	1.2235	1.8953	2.71719e-06	-0.646887	31430000	11982000	19447000	282260000	131490000	150770000	37564000	14280000	23284000	176770000	51522000	125250000	17572000	6827100	10745000	194860000	80166000	114700000	31054000	8786300	22268000	421080000	137660000	283420000
>ID-22ORF-1820|;>ID-43ORF-2909|640072253 YP_354109 RSP_1024 Putative MoxR family protein [Rhodobacter sphaeroides 2.4.1]	RSP_1024	8.6	37.35	3.4804e-171	2	2	2	1.3829	0.34614	1.2565	0.38512	1.2677	0.48948	1.3464	0.41074	3.91357e-06	1.69109	50404000	15761000	34642000	2933300000	1212700000	1720600000	118930000	65528000	53399000	2470900000	1426300000	1044500000	25885000	8516400	17369000	1837100000	669970000	1167200000	68173000	41474000	26699000	2318100000	1401900000	916170000
>ID-21ORF-14598|;>ID-43ORF-3080|640072426 YP_354280 RSP_1197 ferrochelatase [Rhodobacter sphaeroides 2.4.1]	RSP_1197	36.6	42.58	6.6334e-227	11	11	11	1.261	0.657	1.3486	0.63325	1.1997	0.72625	1.281	0.64379	4.02174e-06	0.937372	156260000	57557000	98703000	2084000000	780520000	1303400000	147100000	69925000	77175000	3051100000	1743200000	1307900000	43657000	16427000	27231000	1968700000	535270000	1433500000	50901000	27208000	23693000	2475700000	1224000000	1251600000
>ID-19ORF-11719|;>ID-43ORF-2565|640071904 YP_353765 RSP_0688 Probable penicillin-binding protein [Rhodobacter sphaeroides 2.4.1]	RSP_0688	14.7	54.769	1.5719e-66	4	4	4	0.44013	1.9107	0.41381	2.1253	0.52326		0.48516	1.9288	4.55073e-06	-2.10183	13951000	8295900	5655200	238040000	55335000	182710000	8956800	2200800	6756000	23497000	3755400	19742000	8532900	4963400	3569500	352650000	58553000	294100000	3894800	1028100	2866700	66516000	31651000	34865000
>ID-22ORF-9276|;>ID-43ORF-1475|640070795 YP_352675 RSP_2617 Peptide methionine sulfoxide reductase [Rhodobacter sphaeroides 2.4.1]	RSP_2617	29.9	18.594	1.5176e-40	3	3	3	1.2991	0.52158			1.2404	0.49924	1.2281	0.48323	5.71211e-06	1.32994	3778400	1195300	2583000	152780000	56311000	96467000	6762900	3399600	3363200	226660000	115320000	111340000	176310	55255	121050	456480000	161710000	294770000	1308700	773790	534890	631140000	388870000	242270000
>ID-20ORF-1523|;>ID-43ORF-608|640069917 YP_351808 RSP_1760 hypothetical protein [Rhodobacter sphaeroides 2.4.1]	RSP_1760	39.7	25.654	7.5518e-196	7	7	7	1.4398	0.54211	1.4837	0.59322	1.3334	0.58751	1.1977	0.62903	5.97507e-06	1.21102	100940000	34435000	66507000	3568600000	1283900000	2284700000	177180000	94886000	82291000	3827700000	2145900000	1681800000	128500000	43678000	84820000	2578100000	579430000	1998600000	103510000	59659000	43856000	18342000000	16125000000	2216900000
>ID-23ORF-118|;>ID-43ORF-3264|640072610 YP_354464 RSP_1383 hypothetical protein [Rhodobacter sphaeroides 2.4.1]	RSP_1383	74.6	18.639	0	7	7	7	1.0344	0.83121	1.0275	0.84399	1.0217	0.82693	0.98041	0.84809	6.47357e-06	0.277087	340370000	143550000	196820000	12882000000	5532600000	7349500000	314120000	143160000	170960000	11010000000	4861900000	6147600000	246290000	107320000	138970000	18662000000	8270600000	10391000000	86014000	42690000	43324000	55433000000	28958000000	26475000000
>ID-22ORF-11472|;>ID-43ORF-1025|640070341 YP_352225 RSP_2173 hypothetical protein [Rhodobacter sphaeroides 2.4.1]	RSP_2173	15.6	28.206	7.5221e-96	2	2	2	0.83933	1.2487	0.79265	1.2955	0.86437	1.2375	0.89078	1.3085	7.05789e-06	-0.594419	50073000	22462000	27611000	2088500000	937000000	1151500000	102550000	36091000	66464000	2441000000	864800000	1576200000	5769700	2645300	3124400	2346900000	1046700000	1300200000	8323600	3223000	5100600	3300100000	1223800000	2076300000
>ID-23ORF-11105|;>ID-43ORF-1052|640070368 YP_352252 RSP_2196 enoyl-CoA hydratase / 3-hydroxyacyl-CoA dehydrogenase / 3-hydroxybutyryl-CoA epimerase [Rhodobacter sphaeroides 2.4.1]	RSP_2196	30.9	119.63	0	22	22	22	1.1586	0.65015	1.1097	0.59737	1.2447	0.68355	1.2893	0.65796	7.13491e-06	0.889176	219760000	74708000	145050000	6620900000	2589000000	4031900000	440090000	188430000	251660000	4179000000	2106600000	2072400000	141100000	50782000	90316000	6431500000	2297400000	4134000000	197620000	107370000	90252000	11167000000	4645900000	6521400000
>ID-24ORF-11166|;>ID-43ORF-1123|640070440 YP_352323 RSP_2268 metallo Beta lactamase superfamily [Rhodobacter sphaeroides 2.4.1]	RSP_2268	22.2	36.009	1.0656e-202	4	4	4	1.2174	0.36572	1.2594	0.38045	1.5111	0.39832		0.42294	7.82783e-06	1.7559	15814000	4551700	11262000	1203000000	337940000	865030000	85096000	46520000	38576000	5086100000	2944500000	2141500000	19866000	7057300	12808000	301550000	90288000	211260000	44583000	28984000	15599000	13420000000	12830000000	590570000
>ID-23ORF-5471|;>ID-43ORF-2136|640071471 YP_353336 RSP_0261 Chlorophyllide reductase, BchY subunit [Rhodobacter sphaeroides 2.4.1]	RSP_0261	19.2	54.994	3.1355e-116	5	5	5	2.0992	6.3127	2.2487	5.8542	2.0973	5.7793	2.0623	8.1092	9.49711e-06	-1.60088	26319000	6446200	19873000	945910000	196930000	748990000	49813000	6314900	43498000	755620000	262740000	492880000	18425000	4638200	13787000	858600000	232370000	626230000	8382800	1837900	6544900	502020000	93357000	408660000
>ID-21ORF-6976|;>ID-43ORF-1589|640070909 YP_352789 RSP_2734 glucose-6-phosphate 1-dehydrogenase [Rhodobacter sphaeroides 2.4.1]	RSP_2734	11.7	62.212	1.3798e-64	4	4	4	1.3283	0.42158	1.2971	0.42583		0.40785			1.1293e-05	1.64678	12528000	6418300	6109500	0	0	0	41714000	23141000	18573000	575440000	337520000	237910000	7027500	2552100	4475400	43259000	14473000	28786000	18361000	11327000	7034000	407810000	46318000	361490000
>ID-20ORF-13074|;>ID-43ORF-2910|640072254 YP_354110 RSP_1025 hypothetical protein [Rhodobacter sphaeroides 2.4.1]	RSP_1025	16.5	21.987	3.4901e-209	4	4	4	1.4598	0.61079	1.3366	0.4698	1.3796	0.6249	1.398	0.5952	1.19966e-05	1.28683	16825000	7134400	9691100	143440000	82538000	60899000	98463000	14973000	83490000	112610000	58563000	54049000	3685200	1465300	2219900	611050000	441960000	169090000	8768900	5262200	3506600	360260000	203060000	157200000
>ID-20ORF-9614|;>ID-43ORF-2169|640071504 YP_353369 RSP_0294 hypothetical protein [Rhodobacter sphaeroides 2.4.1]	RSP_0294	11.9	48.098	1.8847e-20	5	5	5	2.3882	8.1429	2.8728	6.9384	2.6715	8.8567	3.206	8.5011	1.23088e-05	-1.54431	19868000	6216600	13651000	587330000	392040000	195300000	8558700	885630	7673100	108170000	63570000	44602000	7845200	1815300	6030000	120260000	50608000	69656000	5343700	776530	4567100	347740000	147200000	200540000
>ID-24ORF-9499|;>ID-43ORF-1409|640070728 YP_352609 RSP_2550 endo-beta-1,3-1,4-glycanase protein [Rhodobacter sphaeroides 2.4.1]	RSP_2550	13.7	30.56	4.3218e-137	3	3	3	1.2477	0.3674	1.2904	0.38187	1.4824	0.50341	1.4702	0.48094	1.27233e-05	1.67498	50028000	18869000	31159000	602970000	210820000	392150000	101040000	63560000	37483000	946800000	566390000	380410000	37229000	13728000	23501000	1288500000	845820000	442700000	16197000	10413000	5784300	2121100000	728940000	1392200000
>ID-24ORF-15257|;>ID-43ORF-307|640069612 YP_351507 RSP_1464 putative periplasmic thiol-disulphide interchange protein (DsbA family) [Rhodobacter sphaeroides 2.4.1]	RSP_1464	22.5	42.474	0	11	11	11	1.0327	0.49119	0.89808	0.49913	1.0618	0.5491	0.96498	0.55513	1.45844e-05	0.910989	347160000	148680000	198480000	11726000000	6796200000	4929900000	387410000	225970000	161440000	12967000000	9002200000	3964400000	337440000	153840000	183600000	14971000000	8842000000	6129400000	322230000	192210000	130010000	15854000000	11307000000	4547700000
>ID-19ORF-10103|;>ID-43ORF-2227|640071562 YP_353427 RSP_0351 D-threo-aldose 1-dehydrogenase [Rhodobacter sphaeroides 2.4.1]	RSP_0351	10.7	39.534	3.493e-21	3	3	3	1.7954	0.30277	1.7211	0.30739		0.42617	1.6581	0.33815	1.48946e-05	2.33735	83796000	55062000	28734000	591350000	546280000	45065000	373840000	224160000	149680000	361270000	217990000	143280000	152550000	47347000	105200000	256230000	74866000	181370000	151630000	99051000	52580000	177170000	120680000	56489000
>ID-23ORF-14058|;>ID-43ORF-383|640069689 YP_351583 RSP_1540 Predicted secreted hydrolase [Rhodobacter sphaeroides 2.4.1]	RSP_1540	7.6	40.128	8.4753e-137	2	2	2	1.3229	0.45156	1.3191	0.41234		0.45173		0.40353	1.67576e-05	1.6286	7623100	2488700	5134300	41366000	12713000	28653000	11424000	5744700	5679600	59163000	33457000	25706000	4772800	1646500	3126300	39211000	12195000	27016000	12227000	7233200	4993600	145580000	88791000	56785000
>ID-20ORF-3081|;>ID-43ORF-939|640070252 YP_352139 RSP_2083 excinuclease ABC subunit B [Rhodobacter sphaeroides 2.4.1]	RSP_2083	28.3	84.718	0	11	11	11	1.1339	0.54513	1.0789	0.58076	1.3786	0.54035	1.1083	0.50969	1.73068e-05	1.10284	26242000	8842500	17399000	746980000	615500000	131480000	83888000	41056000	42832000	338060000	172540000	165520000	21691000	7312400	14378000	394160000	144900000	249260000	38645000	20950000	17695000	4480000000	4202800000	277160000
>ID-24ORF-1472|;>ID-43ORF-2984|640072329 YP_354184 RSP_1097 putative zinc protease [Rhodobacter sphaeroides 2.4.1]	RSP_1097	9.4	50.975	1.1332e-188	2	2	2	1.304	0.4138	1.3989	0.37947	1.0853	0.37773		0.42544	1.75415e-05	1.65336	11290000	4686200	6603800	782550000	276050000	506500000	18730000	11382000	7347800	2861600000	1662200000	1199400000	3158800	1038300	2120500	141690000	46751000	94942000	11199000	7315900	3883300	927470000	563900000	363580000
>ID-21ORF-2007|;>ID-43ORF-645|640069954 YP_351845 RSP_1797 Putative preprotein translocase subunit YajC [Rhodobacter sphaeroides 2.4.1]	RSP_1797	44.4	12.484	5.1884e-164	4	4	4	1.0404	0.83167	1.0009	0.79058	1.0294	0.8223	0.97859	0.7937	1.91896e-05	0.326338	195400000	83521000	111880000	17278000000	4286600000	12991000000	625370000	299190000	326170000	10969000000	3486100000	7482900000	56427000	27322000	29105000	10344000000	4579200000	5764700000	234080000	118710000	115380000	11525000000	5796500000	5728400000
>ID-21ORF-453|;>ID-43ORF-332|640069637 YP_351532 RSP_1490 Putative ATP-dependent protease La, LON [Rhodobacter sphaeroides 2.4.1]	RSP_1490	24.2	24.961	7.4728e-34	2	2	2	1.5917	0.47409	1.3226	0.46108		0.53261	1.3249	0.51514	1.94035e-05	1.50726	15608000	4390100	11218000	877130000	796390000	80746000	25912000	13360000	12551000	596600000	170960000	425640000	5601000	1727900	3873100	531810000	165030000	366790000	13103000	7773800	5329000	779130000	449980000	329140000
>ID-22ORF-8492|;>ID-43ORF-1639|640070960 YP_352839 RSP_2781 peroxiredoxin/glutaredoxin family protein [Rhodobacter sphaeroides 2.4.1]	RSP_2781	33.5	22.527	4.9898e-144	3	3	3	0.81211	1.0854	0.73955	1.1458	0.75772	1.0987	0.72255	1.2016	1.97528e-05	-0.583692	41356000	19843000	21513000	7183600000	3857400000	3326200000	39670000	13973000	25696000	1108800000	422620000	686220000	52542000	25005000	27538000	2085400000	958240000	1127200000	22251000	8775200	13475000	1595400000	633790000	961620000
>ID-22ORF-5657|;>ID-43ORF-2138|640071473 YP_353338 RSP_0263 Chlorophyll synthesis pathway, bchC [Rhodobacter sphaeroides 2.4.1]	RSP_0263	13.1	35.622	1.0348e-112	3	3	3	1.6944	3.2911	1.7128	3.4792	1.5903	3.1434	1.6805	2.742	2.14318e-05	-0.918402	21128000	6918100	14210000	162620000	57525000	105090000	20403000	3817700	16586000	337170000	186100000	151070000	12999000	4267300	8731800	412270000	125460000	286810000	22072000	4612900	17459000	334180000	81906000	252280000
>ID-21ORF-10262|;>ID-43ORF-2167|640071502 YP_353367 RSP_0293 hypothetical protein [Rhodobacter sphaeroides 2.4.1]	RSP_0293	16.5	26.888	4.3026e-05	3	3	3	2.3273	6.3608	2.151	5.2466	2.4067	5.4794	1.9438	4.7682	2.2795e-05	-1.30494	4328100	1150900	3177200	408460000	121270000	287190000	4428200	524080	3904200	699850000	103750000	596100000	5050100	1446500	3603600	610290000	180720000	429570000	2410900	417470	1993500	710380000	200350000	510030000
>ID-23ORF-3559|;>ID-43ORF-2563|640071902 YP_353763 RSP_0686 ATP-dependent Clp protease adaptor protein clpS [Rhodobacter sphaeroides 2.4.1]	RSP_0686	4.8	49.077	3.4105e-52	2	2	2	1.4146	0.57672	1.3238	0.74707	1.3135	0.632	1.2829	0.69787	2.54297e-05	1.006	43960000	15280000	28680000	586870000	208690000	378190000	86870000	42446000	44424000	489950000	255190000	234760000	22079000	8112300	13966000	542120000	217170000	324960000	55424000	29623000	25800000	800730000	429380000	371360000
>ID-20ORF-14076|;>ID-43ORF-3121|640072467 YP_354321 RSP_1239 hypothetical protein [Rhodobacter sphaeroides 2.4.1]	RSP_1239	44.6	31.603	2.0772e-128	7	7	7	1.0995	0.5964	1.1102	0.70153	1.1012	0.62452	0.98701	0.6709	2.72453e-05	0.732508	199000000	68749000	130250000	2033300000	813180000	1220100000	248160000	124530000	123630000	3073600000	1698300000	1375300000	92281000	37429000	54853000	945820000	420820000	525000000	48915000	26209000	22706000	2998100000	1535300000	1462700000
>ID-20ORF-6424|;>ID-43ORF-1590|640070910 YP_352790 RSP_2735 6-phosphogluconolactonase [Rhodobacter sphaeroides 2.4.1]	RSP_2735	25.7	26.502	5.0429e-147	5	5	5	1.14	0.39831	1.23	0.40158	1.1394	0.45543	1.0975	0.5553	2.8686e-05	1.35372	30774000	10168000	20606000	292180000	110580000	181600000	51004000	29192000	21812000	956920000	534560000	422360000	18668000	6467500	12201000	679020000	289930000	389090000	15111000	8901300	6210000	2319200000	428360000	1890800000
>ID-22ORF-11290|;>ID-43ORF-1053|640070369 YP_352253 RSP_2197 acetyl-CoA acetyltransferase [Rhodobacter sphaeroides 2.4.1]	RSP_2197	21.9	46.116	7.8514e-277	6	6	6	1.1884	0.5936	1.1481	0.57022	1.2519	0.71394	1.1534	0.66997	2.87862e-05	0.905053	135130000	50859000	84267000	543820000	216290000	327530000	131710000	64554000	67155000	789670000	335070000	454600000	55400000	21457000	33943000	694480000	272030000	422450000	48672000	27325000	21346000	1000000000	534060000	465980000
>ID-13ORF-130|;>ID-43ORF-201|640069500 YP_345367 RSP_4162 hypothetical protein [Rhodobacter sphaeroides 2.4.1]	RSP_4162	10.3	53.048	4.7896e-66	4	4	4	1.2181	2.0581	1.2715	2.1676	1.0886	1.8411	1.1737	2.0703	2.949e-05	-0.776782	28606000	9820200	18786000	550460000	242100000	308360000	45084000	11965000	33118000	287600000	84898000	202700000	27514000	10741000	16772000	3717200000	3374700000	342540000	13508000	3943300	9564400	371710000	113910000	257800000
>ID-22ORF-1687|;>ID-43ORF-2961|640072306 YP_354161 RSP_1076 Peptidase family S49 [Rhodobacter sphaeroides 2.4.1]	RSP_1076	27.6	45.973	8.6949e-124	9	9	9	1.2066	0.58887	1.0206	0.56138	1.1437	0.62581	1.0399	0.65704	3.40454e-05	0.853237	46624000	17187000	29438000	523860000	199180000	324680000	130580000	63552000	67031000	642870000	337300000	305570000	38279000	12439000	25840000	7168900000	199580000	6969300000	17593000	9909000	7684300	1042200000	589140000	453080000
>ID-22ORF-8488|;>ID-43ORF-1643|640070964 YP_352843 RSP_2785 Cytochrome c-554 [Rhodobacter sphaeroides 2.4.1]	RSP_2785	26.1	26.951	0	6	6	6	0.99083	0.31035	0.91969	0.30989	1.1379	0.40577	1.0736	0.42077	3.50538e-05	1.51725	113370000	44205000	69166000	7268100000	2910400000	4357700000	304010000	193020000	110990000	10893000000	6548100000	4344500000	57077000	23405000	33673000	7595100000	2943500000	4651500000	101850000	68021000	33833000	11511000000	7079600000	4431000000
>ID-22ORF-645|;>ID-43ORF-3152|640072498 YP_354352 RSP_1272 RNA polymerase sigma-70 factor [Rhodobacter sphaeroides 2.4.1]	RSP_1272	16.4	44.871	1.526e-58	4	4	4	0.93068	1.5702	0.8763	1.5716	0.87126	1.6746			3.62401e-05	-0.843804	11762000	5335800	6426700	426970000	204370000	222600000	10081000	5200900	4879800	127560000	39611000	87953000	11087000	5009900	6077300	246540000	114750000	131790000	4746500	1764700	2981800	104490000	38909000	65582000
>ID-22ORF-4858|;>ID-43ORF-2300|640071636 YP_353500 RSP_0423 Aldo/keto reductase [Rhodobacter sphaeroides 2.4.1]	RSP_0423	20.6	38.578	5.6604e-303	3	3	3	1.1353	0.49974	1.009	0.51956		0.56938	1.0433	0.48367	3.88652e-05	1.03998	29352000	10126000	19226000	28778000	12957000	15821000	46001000	21974000	24027000	990570000	363300000	627270000	9932800	3543100	6389700	750810000	387600000	363210000	12741000	6249900	6491400	936640000	470030000	466610000
>ID-21ORF-8834|;>ID-43ORF-1882|640071209 YP_353082 RSP_0013 hypothetical protein [Rhodobacter sphaeroides 2.4.1]	RSP_0013	48.2	38.551	2.5455e-86	8	8	8	1.1485	0.56523	1.2246	0.548		0.57629	0.99531	0.55223	4.30061e-05	0.993297	28343000	9641500	18701000	53930000	21465000	32466000	93400000	45855000	47545000	223450000	96882000	126570000	12553000	4825100	7727600	241840000	48135000	193710000	33019000	18547000	14472000	192920000	54793000	138130000
>ID-26ORF-2387|;>ID-43ORF-3691|640073053 YP_354891 RSP_3386 TRAP-T family transporter, periplasmic binding protein [Rhodobacter sphaeroides 2.4.1]	RSP_3386	33.9	42.439	0	7	7	7	1.0806	0.52785	1.0919	0.52379	0.8885	0.48623	0.89908	0.547	4.44403e-05	0.916557	63322000	26825000	36497000	4083100000	1941400000	2141700000	91083000	51410000	39673000	7532600000	3147500000	4385100000	21885000	10406000	11479000	6287800000	1915800000	4372100000	82690000	47651000	35040000	5309700000	3423000000	1886700000
>ID-22ORF-8139|;>ID-43ORF-1710|640071034 YP_352910 RSP_2805 Putative NADH-flavin oxidoreductase [Rhodobacter sphaeroides 2.4.1]	RSP_2805	42.1	38.972	4.6768e-258	6	6	6	1.1573	0.58233	1.0901	0.60485	1.0534	0.71064	1.2444	0.58588	5.14838e-05	0.874336	184560000	71505000	113060000	4292700000	1727800000	2564900000	190460000	91698000	98764000	6342300000	2760800000	3581500000	58782000	23934000	34848000	4583900000	1824800000	2759000000	54798000	32054000	22744000	6705900000	3020800000	3685100000
>ID-23ORF-5075|;>ID-43ORF-2230|640071565 YP_353430 RSP_0355 possible serine protease [Rhodobacter sphaeroides 2.4.1]	RSP_0355	19.9	60.679	1.584e-130	8	8	8	0.98209	0.72932	1.0329	0.67255	1.0777	0.75296	1.0881	0.74555	5.49325e-05	0.527683	96867000	39504000	57363000	2304000000	963460000	1340500000	200110000	96272000	103840000	2277300000	1116000000	1161300000	121770000	51557000	70211000	4662600000	1936900000	2725700000	137020000	71652000	65370000	3954400000	2061400000	1892900000
>ID-22ORF-7532|;>ID-43ORF-1819|640071144 YP_353019 RSP_2958 hypothetical protein [Rhodobacter sphaeroides 2.4.1]	RSP_2958	17.1	38.32	1.8858e-263	4	4	4	1	1.4166	1.0946	1.3563	0.96008	1.4291	1.041	1.3468	5.88031e-05	-0.444114	25441000	11294000	14147000	113450000	55015000	58432000	34247000	12333000	21914000	386700000	149420000	237290000	13892000	6551400	7341000	251720000	110170000	141540000	12725000	5264800	7460000	299930000	123130000	176810000
>ID-23ORF-5497|;>ID-43ORF-2127|640071462 YP_353327 RSP_0254 1-deoxy-D-xylulose-5-phosphate synthase [Rhodobacter sphaeroides 2.4.1]	RSP_0254	11.2	69.279	3.8916e-70	6	6	6	2.3838	3.3966	2.3937	3.7122	2.3002	3.3147	2.414	3.1415	6.47407e-05	-0.513978	21367000	8804300	12563000	763810000	482710000	281100000	64686000	33111000	31575000	287940000	54150000	233790000	15702000	4517300	11184000	429280000	110470000	318800000	31911000	6998500	24912000	981190000	635630000	345560000
>ID-19ORF-6692|;>ID-43ORF-1593|640070913 YP_352793 RSP_2738 Probable Rhodanese-related sulfurtransferase [Rhodobacter sphaeroides 2.4.1]	RSP_2738	19.7	34.292	1.9333e-101	5	5	5	0.7058	1.4905	0.69288	1.704	0.78218	2.0581	0.86257	1.9958	7.48613e-05	-1.24724	108970000	52289000	56677000	1845100000	996360000	848770000	159580000	62909000	96667000	1285500000	495160000	790360000	92007000	43244000	48763000	2620300000	1285100000	1335200000	67637000	19689000	47948000	1740600000	560080000	1180500000
>ID-23ORF-4953|;>ID-43ORF-2256|640071591 YP_353456 RSP_0380 hypothetical protein [Rhodobacter sphaeroides 2.4.1]	RSP_0380	62.4	24.713	0	8	8	8	1.0006	0.86531	1.0057	0.85294	1.0543	0.86756	0.98703	0.89087	7.68708e-05	0.218665	149030000	62408000	86622000	4932500000	2786900000	2145600000	166920000	73148000	93768000	4386600000	1704900000	2681600000	167280000	73112000	94173000	4376300000	2001800000	2374500000	90822000	45516000	45306000	4241000000	1977100000	2263800000
>ID-19ORF-11642|;>ID-43ORF-2549|640071888 YP_353749 RSP_6124 hypothetical protein [Rhodobacter sphaeroides 2.4.1]	RSP_6124	40.9	12.172	1.8808e-112	5	5	5	1.3402	1.9099	1.273	1.9704	1.3636	2.0448	1.5023	2.1045	7.7204e-05	-0.553774	96165000	64029000	32135000	12991000000	4670100000	8320800000	240130000	64238000	175900000	12527000000	3199100000	9328000000	50064000	15696000	34368000	19219000000	7202300000	12017000000	78817000	23199000	55619000	12193000000	4158400000	8034300000
>ID-7ORF-602|;>ID-43ORF-173|640069472 YP_345339 RSP_4124 hypothetical protein [Rhodobacter sphaeroides 2.4.1]	RSP_4124	18	41.257	2.7323e-57	5	5	5	1.4117	0.65125	1.3703	0.67607	1.5372	0.72303	1.2327		7.90451e-05	1.01847	10474000	3970000	6504300	186240000	87068000	99168000	17765000	8955300	8809400	87237000	39026000	48211000	7733400	2710000	5023400	131890000	50462000	81431000	4925700	2761200	2164500	79906000	43326000	36580000
>ID-21ORF-8253|;>ID-43ORF-1835|640071160 YP_353035 RSP_2973 Peroxiredoxin [Rhodobacter sphaeroides 2.4.1]	RSP_2973	61.8	17.821	0	6	6	6	1.0442	0.42764	1.0754	0.39807	1.267	0.47341	1.2457	0.5918	9.31219e-05	1.30609	74681000	26404000	48277000	3590100000	1196500000	2393600000	198260000	99413000	98848000	5744800000	2885000000	2859800000	82005000	30812000	51193000	3851800000	1406700000	2445100000	153740000	92317000	61418000	6027800000	2742600000	3285200000
>ID-22ORF-11287|;>ID-43ORF-1055|640070371 YP_352255 RSP_2199 putative acyl-CoA dehydrogenase [Rhodobacter sphaeroides 2.4.1]	RSP_2199	34.7	64.709	0	15	15	15	1.0212	0.6075	1.1938	0.51992	1.255	0.58138	1.3113	0.67081	9.61341e-05	1.00567	39398000	13517000	25882000	1380600000	718890000	661730000	176020000	82089000	93935000	3110900000	1927900000	1183000000	62516000	23082000	39434000	1014900000	366940000	647980000	131130000	70645000	60480000	2081000000	1197900000	883160000
>ID-20ORF-8573|;>ID-43ORF-1963|640071290 YP_353163 RSP_0087 two component transcriptional regulator, LuxR [Rhodobacter sphaeroides 2.4.1]	RSP_0087	46.7	28.119	0	8	8	8	0.86201	1.0935	0.93904	1.1217	0.83827	1.1547	0.87549	1.1179	9.88527e-05	-0.348945	295700000	127290000	168410000	6410300000	2310400000	4100000000	337960000	121690000	216270000	4553800000	1759000000	2794900000	243770000	107520000	136260000	6424900000	2990100000	3434800000	203960000	84620000	119340000	4069300000	1694300000	2375100000
>ID-22ORF-9056|;>ID-43ORF-1513|640070833 YP_352713 RSP_2657 Exodeoxyribonuclease III [Rhodobacter sphaeroides 2.4.1]	RSP_2657	18.2	33.37	1.8143e-86	5	5	5	1.0912	0.84158	1.0936	0.79764	1.1514	0.914	1.1058	0.86241	0.000108699	0.381992	17217000	7268800	9947700	392850000	170090000	222760000	27090000	12420000	14670000	383880000	190110000	193770000	17481000	7548300	9932200	671340000	300530000	370800000	11323000	6028100	5294500	892010000	280430000	611580000
>ID-24ORF-309|;>ID-43ORF-3220|640072566 YP_354420 RSP_1338 methyltransferase [Rhodobacter sphaeroides 2.4.1]	RSP_1338	45.8	29.219	2.6307e-258	9	9	9	1.0986	0.81169	1.1152	0.77095	1.1801	0.87627	1.1095	0.74981	0.00011494	0.492722	113920000	44428000	69496000	1752100000	499120000	1252900000	311800000	138510000	173280000	1364400000	641180000	723200000	123070000	51068000	71999000	1822100000	769370000	1052700000	73718000	37583000	36135000	6750600000	2617600000	4133000000
>ID-22ORF-4618|;>ID-43ORF-2338|640071674 YP_353538 RSP_0465 putative protease [Rhodobacter sphaeroides 2.4.1]	RSP_0465	22.6	36.054	6.1249e-64	5	5	5	4.5118	9.6266	4.1352	9.6758	3.7885	8.2887	5.354	10.158	0.000115821	-1.09356	19800000	3046900	16753000	248280000	47357000	200920000	26953000	3049100	23904000	135460000	66914000	68545000	33368000	5484200	27883000	192330000	108550000	83780000	26415000	4055900	22359000	87515000	41989000	45526000
>ID-23ORF-1213|;>ID-43ORF-3058|640072404 YP_354258 RSP_1173 Heat shock protein (Hsp70, DnaK [Rhodobacter sphaeroides 2.4.1]	RSP_1173	70.4	74.591	0	41	41	41	1.0152	0.78811	1.0502	0.7657	1.1489	0.82775	1.1577	0.80135	0.000119049	0.455652	1941900000	762990000	1178900000	177910000000	62692000000	115220000000	3233000000	1469000000	1764100000	131160000000	43106000000	88050000000	732460000	296300000	436160000	83742000000	35125000000	48617000000	1538500000	766190000	772320000	259200000000	134700000000	124500000000
>ID-24ORF-11176|;>ID-43ORF-1119|640070436 YP_352319 RSP_2264 Tellurite resistance protein [Rhodobacter sphaeroides 2.4.1]	RSP_2264	31.9	55.414	0	8	8	8	0.96854	0.63012	0.91033	0.61768	1.0579	0.69986	0.91153	0.65298	0.000127705	0.565074	160400000	66550000	93848000	885030000	432190000	452850000	221860000	107050000	114800000	902180000	474380000	427800000	97967000	41974000	55993000	1567300000	730310000	836990000	127750000	65890000	61859000	2141900000	1066800000	1075100000
>ID-24ORF-12959|;>ID-43ORF-800|640070111 YP_352000 RSP_1948 Protein of unknown function, HesB/YadR/YfhF [Rhodobacter sphaeroides 2.4.1]	RSP_1948	37	14.738	4.8942e-53	5	5	5	1.3106	0.96372	1.2431	0.9169	1.4029	0.93594	1.1889	0.91633	0.000133446	0.456261	23680000	8575700	15105000	11385000000	10972000000	412360000	30623000	13378000	17245000	812230000	369840000	442390000	8449100	3322200	5126800	1526400000	567380000	958970000	7955000	3881800	4073200	1132200000	542600000	589570000
>ID-22ORF-6344|;>ID-43ORF-2023|640071355 YP_353223 RSP_0150 chase sensor signal transducdtion histidine kinase [Rhodobacter sphaeroides 2.4.1]	RSP_0150	8.6	54.986	1.8675e-69	3	3	3	0.98086	0.69096	1.0659	0.63693	1.0246	0.74097	1.1698	0.70809	0.000134469	0.607811	69523000	28852000	40670000	950590000	381230000	569350000	41049000	19031000	22019000	783130000	353130000	430000000	10541000	4256800	6284200	267750000	114370000	153380000	15166000	7090500	8075100	1030400000	525930000	504500000
>ID-20ORF-3209|;>ID-43ORF-970|640070284 YP_352170 RSP_2114 cell division protein FtsZ [Rhodobacter sphaeroides 2.4.1]	RSP_2114	29.7	60.897	0	9	9	9	0.61937	1.0051	0.57403	1.121	0.5778	0.99622	0.71504	0.9987	0.000144762	-0.734572	80884000	39681000	41202000	2615600000	1258700000	1356900000	118400000	39821000	78575000	3861200000	1475600000	2385700000	109040000	53987000	55055000	6064400000	2600400000	3464000000	125830000	55161000	70667000	3021900000	1336000000	1685900000
>ID-24ORF-7219|;>ID-43ORF-1845|640071170 YP_353045 RSP_2983 hypothetical protein [Rhodobacter sphaeroides 2.4.1]	RSP_2983	14.5	50.133	1.5805e-103	4	4	4	0.79948	1.4964	0.75711	1.4606	0.81119	1.3573	1.0015	1.4478	0.000147786	-0.783113	34836000	18444000	16392000	1652400000	166210000	1486200000	45816000	14027000	31790000	1078400000	81096000	997260000	17657000	8720900	8936300	692580000	571510000	121080000	27394000	9328000	18066000	342580000	133470000	209110000
>ID-22ORF-1178|;>ID-43ORF-3053|640072399 YP_354253 RSP_1168 PpiC-type peptidyl-prolyl cis-trans isomerase [Rhodobacter sphaeroides 2.4.1]	RSP_1168	47.7	32.47	0	10	10	10	1.0031	0.74677	1.0738	0.75048	0.92168	0.74024	0.94762	0.74224	0.000158689	0.400549	182070000	76193000	105880000	22764000000	4154000000	18610000000	313460000	144360000	169100000	21739000000	5921800000	15817000000	92346000	36651000	55695000	8769400000	3492200000	5277100000	138740000	71335000	67403000	12286000000	6339900000	5946200000
>ID-24ORF-3547|;>ID-43ORF-2540|640071879 YP_353740 RSP_0665 FtsH [Rhodobacter sphaeroides 2.4.1]	RSP_0665	45	70.001	0	19	19	19	0.92409	0.67633	0.92098	0.62808	0.98752	0.72171	1.0596	0.65478	0.000163292	0.536841	221860000	92023000	129840000	6545400000	2745200000	3800200000	832620000	379200000	453420000	16208000000	7976500000	8231500000	373440000	150800000	222640000	9393100000	3803500000	5589600000	625350000	312140000	313220000	14096000000	7361100000	6735300000
>ID-24ORF-13837|;>ID-43ORF-617|640069926 YP_351817 RSP_1769 Mandelate racemase / muconate lactonizing enzyme [Rhodobacter sphaeroides 2.4.1]	RSP_1769	6.3	61.163	8.5345e-88	3	3	3	1.2152	0.87804	1.367	0.8902	1.312	0.89889	1.2499	0.74979	0.00017708	0.593035	37642000	15198000	22443000	281030000	115340000	165690000	96781000	43126000	53655000	733070000	340120000	392960000	43057000	17657000	25399000	219380000	94488000	124890000	64616000	31806000	32810000	624420000	305790000	318630000
>ID-21ORF-14966|;>ID-43ORF-3154|640072500 YP_354354 RSP_1274 two-component response regulator [Rhodobacter sphaeroides 2.4.1]	RSP_1274	19.9	31.919	0	3	3	3	0.52056	1.3995	0.62075	2.1416	0.57823	1.8712	0.5935		0.000178361	-1.62373	28487000	14171000	14315000	1145600000	608310000	537270000	21920000	5772700	16147000	950680000	356410000	594270000	19939000	10020000	9919600	419500000	219180000	200320000	7649700	2588600	5061100	229470000	77371000	152100000
>ID-23ORF-7883|;>ID-43ORF-1712|640071036 YP_352912 RSP_2803 multidrug/cation efflux pump, RND superfamily [Rhodobacter sphaeroides 2.4.1]	RSP_2803	6.1	114.93	0	4	4	4	1.1706	0.79169	1.0232	0.81359	1.1558	0.68981	1.1628	0.71098	0.000208868	0.589212	55784000	20424000	35360000	181330000	78793000	102530000	58622000	28852000	29770000	497770000	266750000	231020000	28982000	11059000	17923000	932560000	459390000	473170000	55080000	30047000	25033000	684970000	386220000	298750000
>ID-19ORF-9868|;>ID-43ORF-2162|640071497 YP_353362 RSP_0288 Light-independent protochlorophyllide reductase iron protein [Rhodobacter sphaeroides 2.4.1]	RSP_0288	20.5	39.851	5.2947e-210	5	5	5	2.1245	4.9081	2.0525	4.5565	2.5866	4.9651	2.2966	3.6722	0.000219791	-0.994877	86182000	20822000	65360000	1717900000	1321600000	396310000	89392000	14407000	74985000	1182900000	815020000	367870000	69727000	18066000	51661000	928350000	244190000	684160000	75701000	11640000	64061000	1770100000	1411500000	358590000
>ID-15ORF-355|;>ID-43ORF-234|640069533 YP_345400 RSP_4211 Glyceraldehyde-3-phosphate dehydrogenase, type I [Rhodobacter sphaeroides 2.4.1]	RSP_4211	24.6	43.282	4.9855e-128	7	7	7	1.4349	0.77272	1.1093	0.77126	1.2309	0.79213	1.4233	0.81958	0.000223226	0.712911	37855000	14073000	23781000	733620000	303220000	430400000	90926000	41692000	49235000	713460000	374050000	339410000	18394000	7320000	11074000	920000000	488050000	431950000	30871000	15346000	15526000	1289400000	1104300000	185100000
>ID-25ORF-3261|;>ID-43ORF-3908|640073270 YP_355108 RSP_6185 hypothetical protein [Rhodobacter sphaeroides 2.4.1]	RSP_6185	48.4	20.984	2.4101e-125	9	9	9	1.1793	2.0719	1.2972	1.8174	1.1044	1.7565	1.0456	1.7626	0.000233568	-0.679882	17064000	7054200	10010000	1740300000	745680000	994590000	13173000	3932000	9240600	1053300000	369070000	684280000	4150100	1926600	2223400	1343700000	549560000	794170000	1647100	549280	1097800	477310000	171310000	306010000
>ID-20ORF-9571|;>ID-43ORF-2160|640071495 YP_353360 RSP_0286 light-independent protochlorophyllide reductase subunit B [Rhodobacter sphaeroides 2.4.1]	RSP_0286	7.2	71.82	2.3147e-175	5	5	5	1.4304	3.3285	1.3699	2.5132	1.4588	2.2853	1.3889	2.607	0.000234894	-0.912841	3542600	1148700	2394000	114890000	43351000	71542000	63750000	13778000	49972000	313010000	79301000	233710000	57244000	8735700	48509000	360800000	202580000	158210000	26675000	7158500	19516000	226440000	75174000	151270000
>ID-21ORF-12897|;>ID-43ORF-2723|640072064 YP_353923 RSP_0842 putative porin [Rhodobacter sphaeroides 2.4.1]	RSP_0842	13.2	34.956	3.364e-267	3	3	3	1.1346	1.4636	1.0055	1.5491	1.1884	1.4991	1.1032	1.6453	0.000262128	-0.47663	903440000	398380000	505060000	94705000000	9334800000	85370000000	1198400000	394360000	804070000	26232000000	11306000000	14926000000	515670000	226850000	288820000	22220000000	8979000000	13241000000	306160000	114150000	192010000	24123000000	3179500000	20944000000
>ID-21ORF-13003|;>ID-43ORF-2754|640072096 YP_353954 RSP_0870 hypothetical protein [Rhodobacter sphaeroides 2.4.1]	RSP_0870	30.6	16.57	1.0729e-72	3	3	3	1.0797	0.57895	1.1239	0.54503		0.58692		0.49536	0.000272413	0.989661	3599600	1181200	2418500	18326000	6793500	11532000	32189000	15996000	16193000	862790000	56345000	806450000	4044600	1382000	2662600	76357000	33752000	42605000	588550	362010	226540	596460000	321390000	275060000
>ID-24ORF-3975|;>ID-43ORF-2451|640071787 YP_353651 RSP_0576 Na+/solute symporter [Rhodobacter sphaeroides 2.4.1]	RSP_0576	12.5	64.217	1.0441e-206	5	5	5	0.85598	1.1164	0.91434	1.1118	0.91231	1.1132	0.94146	1.0403	0.000278539	-0.275046	102440000	46795000	55647000	326020000	174410000	151610000	94469000	35946000	58522000	1444100000	1219800000	224290000	45438000	20845000	24593000	1197500000	639690000	557820000	69814000	30194000	39620000	714260000	330850000	383410000
>ID-24ORF-11931|;>ID-43ORF-980|640070294 YP_352180 RSP_2125 hypothetical protein [Rhodobacter sphaeroides 2.4.1]	RSP_2125	72.9	16.089	3.3166e-149	8	8	8	1.1103	0.96854	1.1723	0.95086	1.0835	0.96275	1.1147	0.90539	0.000279983	0.23789	65552000	26010000	39542000	8290000000	3400800000	4889300000	154740000	67381000	87363000	10541000000	4841900000	5698800000	19985000	7988200	11997000	10278000000	4182700000	6094900000	29012000	14211000	14801000	10376000000	4798400000	5577600000
>ID-23ORF-2088|;>ID-43ORF-2874|640072218 YP_354074 RSP_0990 ABC sugar transporter, periplasmic sugar binding subunit [Rhodobacter sphaeroides 2.4.1]	RSP_0990	38.1	37.894	0	8	8	8	0.91982	0.67265	0.93375	0.73814	1.0552	0.74484	0.9866	0.7312	0.000297656	0.436294	34146000	14376000	19770000	2310800000	242800000	2068000000	60266000	31015000	29251000	2776600000	210390000	2566200000	23530000	10073000	13456000	361350000	162810000	198540000	32962000	16862000	16100000	2326300000	2108500000	217720000
>ID-24ORF-13807|;>ID-43ORF-625|640069934 YP_351825 RSP_1776 Transcription elongation factor greA [Rhodobacter sphaeroides 2.4.1]	RSP_1776	70.3	17.369	0	9	9	9	1.0289	0.85254	0.99279	0.8625	1.0146	0.85981	0.93858	0.84979	0.000302174	0.214336	325790000	139270000	186510000	4128500000	1775900000	2352500000	351170000	155700000	195470000	4715100000	1585300000	3129800000	318130000	138870000	179260000	8261400000	4481900000	3779500000	246320000	121470000	124840000	9659000000	6342400000	3316600000
>ID-22ORF-3592|;>ID-43ORF-2556|640071895 YP_353756 RSP_0679 porphobilinogen deaminase [Rhodobacter sphaeroides 2.4.1]	RSP_0679	32.6	39.802	1.0347e-218	8	8	8	1.0373	1.3152	1.0005	1.2221	0.93572	1.2754	1.0047	1.1905	0.000326482	-0.331802	262490000	105250000	157250000	5803000000	2620100000	3182900000	193120000	69222000	123890000	1986500000	846670000	1139800000	134350000	58110000	76243000	7984100000	6589800000	1394200000	146800000	58305000	88495000	5076700000	2761600000	2315100000
>ID-20ORF-11427|	#VALUE!	20.4	5.6936	1.1583e-18	2	2	2	1.3113	2.4507	1.6061	2.3725	1.3848	2.4018	1.7331	2.5791	0.00034483	-0.709002	13722000	5118100	8603600	3823300000	1597900000	2225400000	41817000	10456000	31361000	9186100000	6801300000	2384800000	18658000	6527100	12131000	5124900000	1785800000	3339100000	7384800	2129400	5255400	4291800000	1303600000	2988200000
>ID-25ORF-554|;>ID-43ORF-3365|640072724 YP_354565 RSP_3048 DMSO/TMAO-reductase [Rhodobacter sphaeroides 2.4.1]	RSP_3048	24.7	95.92	0	11	11	11	1.5775	2.4058	1.4184	2.6813	1.5616	2.4986	1.3324	2.0666	0.000353769	-0.711009	35426000	17079000	18347000	358550000	187300000	171250000	49163000	23335000	25828000	316140000	107170000	208970000	16063000	5506500	10557000	289000000	109780000	179220000	17410000	6953600	10456000	918310000	431730000	486580000
>ID-22ORF-1566|;>ID-43ORF-2983|640072328 YP_354183 RSP_1096 putative zinc protease [Rhodobacter sphaeroides 2.4.1]	RSP_1096	4.8	81.791	2.3164e-55	4	4	4	1.1277	0.43115	1.3667	0.38619		0.35778		0.46178	0.00036976	1.60782	24667000	8781700	15885000	58022000	20804000	37218000	36335000	20928000	15407000	109230000	66164000	43067000	19340000	7201000	12139000	0	0	0	9883700	6434800	3448900	2846900000	212700000	2634200000
>ID-24ORF-4035|;>ID-43ORF-2433|640071769 YP_353633 RSP_0559 Peptide methionine sulfoxide reductase [Rhodobacter sphaeroides 2.4.1]	RSP_0559	37	25.816	5.9934e-206	6	6	6	1.2476	0.46099	1.029	0.34636	1.469	0.60314	1.1855	0.50397	0.000371591	1.3858	6965800	2697800	4268000	442350000	152220000	290130000	45634000	25155000	20479000	1152900000	745760000	407150000	24308000	16222000	8085500	1087800000	555550000	532280000	9667300	6199700	3467600	309550000	171080000	138480000
>ID-29ORF-474|;>ID-43ORF-4019|640073382 YP_355219 RSP_3708 methyl accepting chemotaxis protein [Rhodobacter sphaeroides 2.4.1]	RSP_3708	33.3	58.554	1.247e-197	12	12	12	0.63217	1.1223	0.61665	1.3512	0.69213	1.2482	0.75846		0.000374005	-0.878003	2196500	1071100	1125300	182160000	99998000	82167000	15305000	7466200	7838500	329410000	284410000	45002000	11622000	6844500	4778000	274840000	231530000	43308000	14225000	7430600	6794100	29704000	11181000	18522000
>ID-21ORF-6983|;>ID-43ORF-1591|640070911 YP_352791 RSP_2736 glucose-6-phosphate isomerase [Rhodobacter sphaeroides 2.4.1]	RSP_2736	24.1	61.305	0	9	9	9	1.1591	0.50172	0.939	0.49406	1.2885	0.66776	1.2685	0.57656	0.000388607	1.05746	58367000	21117000	37249000	609940000	258900000	351040000	176000000	89258000	86747000	650610000	350860000	299760000	47110000	16610000	30500000	678000000	260720000	417280000	75003000	42305000	32698000	1477200000	931190000	546020000
>ID-23ORF-1215|;>ID-43ORF-3057|640072403 YP_354257 RSP_1172 Chaperone, DnaJ [Rhodobacter sphaeroides 2.4.1]	RSP_1172	40.8	42.615	0	13	13	13	1.0001	0.81657	1.0287	0.7917	1.0409	0.88843	1.0053	0.78133	0.000400334	0.316635	205360000	82340000	123020000	528930000	247650000	281280000	226580000	96207000	130370000	695860000	340390000	355470000	123100000	49906000	73192000	7188400000	5455300000	1733100000	110610000	54291000	56319000	1778600000	820070000	958560000
>ID-21ORF-10244|;>ID-43ORF-2161|640071496 YP_353361 RSP_0287 Magnesium-chelatase subunit H [Rhodobacter sphaeroides 2.4.1]	RSP_0287	18.5	133.36	1.6901e-201	16	16	16	2.5945	8.9083	2.8631	8.3248	2.4375	5.5993	2.0417	5.4639	0.000421554	-1.48548	15724000	5060700	10663000	129770000	42680000	87090000	18168000	2920000	15248000	740030000	423420000	316620000	14302000	4772900	9528800	1277400000	970510000	306890000	25521000	6944100	18577000	716070000	386200000	329870000
>ID-22ORF-6097|;>ID-43ORF-2069|640071401 YP_353269 RSP_0197 Protease subunit of ATP-dependent Clp protease [Rhodobacter sphaeroides 2.4.1]	RSP_0197	61.6	25.468	0	5	5	5	1.0388	0.79038	1.0322	0.738	0.94311	0.72322	0.9952	0.64521	0.000422646	0.469965	285580000	70227000	215360000	4086800000	1672800000	2414000000	260240000	123490000	136750000	5561000000	2751900000	2809100000	119490000	48714000	70776000	7094700000	2842900000	4251800000	47507000	24630000	22877000	10070000000	5068800000	5001300000
>ID-23ORF-7756|;>ID-43ORF-1738|640071062 YP_352938 RSP_2876 putative carbon monoxide dehydrogenase medium chain [Rhodobacter sphaeroides 2.4.1]	RSP_2876	29.7	28.787	1.1627e-274	5	5	5	0.37733	0.49833	0.38028	0.49703	0.38026	0.57307	0.41197	0.58576	0.000436933	-0.475478	256520000	152120000	104400000	2155100000	1057100000	1098000000	214170000	109160000	105010000	1380600000	753850000	626730000	116340000	69683000	46660000	3432100000	1797700000	1634400000	78607000	44560000	34047000	1729300000	953300000	776040000
>ID-22ORF-10239|;>ID-43ORF-1275|640070594 YP_352475 RSP_2413 DNA ligase [Rhodobacter sphaeroides 2.4.1]	RSP_2413	18.8	65.011	3.2274e-28	7	7	7	1.6445	0.40983	1.4509	0.47687	1.1461	0.34977		0.28018	0.000443006	1.90786	2795300	903330	1892000	52541000	15241000	37300000	48967000	31268000	17699000	78461000	45336000	33125000	25010000	18081000	6928500	49813000	18263000	31551000	47336000	29991000	17346000	119460000	52443000	67020000
>ID-19ORF-983|;>ID-43ORF-425|640069731 YP_351625 RSP_1581 hypothetical protein [Rhodobacter sphaeroides 2.4.1]	RSP_1581	27	29.303	2.158e-216	3	3	3	0.95243	0.77539	1.0248		1.0364	0.82299	1.0478	0.78089	0.000452616	0.354789	1733600	704940	1028700	10071000000	3589900000	6480700000	44360000	20333000	24027000	12750000000	4398100000	8352300000	1068200	417980	650180	10839000000	4394400000	6444100000	0	0	0	13765000000	6396900000	7367700000
>ID-23ORF-4868|;>ID-43ORF-2273|640071608 YP_353473 RSP_0398 dehydrogenase [Rhodobacter sphaeroides 2.4.1]	RSP_0398	45.7	54.66	0	11	11	11	1.0492	0.48936	0.89578	0.46239	1.2439	0.6043	1.269	0.60475	0.00046586	1.04923	388400000	137640000	250760000	6528000000	2599800000	3928200000	677540000	332420000	345120000	3771800000	1649900000	2121900000	187580000	69189000	118390000	4835200000	1457600000	3377600000	586640000	316730000	269920000	14583000000	5833800000	8749000000
>ID-20ORF-3787|;>ID-43ORF-1103|640070420 YP_352303 RSP_2247 translation elongation factor EF-G [Rhodobacter sphaeroides 2.4.1]	RSP_2247	31.9	73.326	0	14	14	14	1.2916	1.9933	1.3531	2.0981	1.2143	1.7207	1.4402	1.9777	0.000470277	-0.557415	94063000	33934000	60129000	5561800000	3981500000	1580300000	121990000	33259000	88730000	5272400000	2865500000	2406900000	68472000	24547000	43925000	2443900000	1409700000	1034200000	93219000	28943000	64276000	3665100000	2018300000	1646800000
>ID-21ORF-10011|;>ID-43ORF-2122|640071457 YP_353322 RSP_6107 hypothetical protein [Rhodobacter sphaeroides 2.4.1]	RSP_6107	18.7	28.299	2.2562e-243	5	5	5	0.89105	0.62759	0.80992	0.62425	1.0353	0.63973	0.87573	0.63245	0.000489219	0.516675	14533000	6332200	8201100	260480000	105590000	154880000	83680000	40550000	43130000	988970000	507160000	481810000	5900800	2589300	3311500	3546700000	2935300000	611380000	16800000	9189600	7610100	869720000	443520000	426200000
>ID-22ORF-12793|;>ID-43ORF-757|640070067 YP_351957 RSP_1909 Outer membrane general secretion pathway protein, Secretin [Rhodobacter sphaeroides 2.4.1]	RSP_1909	17.2	48.991	1.1397e-125	4	4	4	0.6585	1.5284	0.60025	1.5321	0.86398	1.5817	0.7782		0.000501382	-1.10711	23841000	12082000	11759000	109360000	49867000	59495000	20441000	6010800	14430000	307540000	175890000	131650000	21558000	11499000	10059000	332940000	169120000	163820000	11422000	3335400	8086200	72056000	27473000	44582000
>ID-23ORF-3640|;>ID-43ORF-2542|640071881 YP_353742 RSP_0667 hypothetical protein [Rhodobacter sphaeroides 2.4.1]	RSP_0667	38.6	29.456	0	5	5	5	1.0457	0.84379	1.0256	0.80977	1.1195	0.85588	1.0054	0.89558	0.000537905	0.304007	31458000	12726000	18732000	2373600000	1730100000	643490000	65082000	29064000	36019000	1208500000	556220000	652310000	31446000	13489000	17957000	3422800000	1562200000	1860600000	20287000	10134000	10153000	2665600000	1222900000	1442700000
>ID-20ORF-3410|;>ID-43ORF-1016|640070331 YP_352216 RSP_2163 lytic murein transglycosylase, putative [Rhodobacter sphaeroides 2.4.1]	RSP_2163	26.1	35.938	6.4021e-29	3	3	3	1.0689	0.45665	1.0282	0.43742	1.1625	0.68737	1.0406	0.56035	0.000557498	1.02188	56246000	22192000	34053000	1114100000	443250000	670850000	145230000	74649000	70577000	1197000000	635530000	561480000	81973000	33800000	48173000	1296500000	534860000	761620000	54820000	30541000	24279000	1911400000	1348300000	563100000
>ID-29ORF-3906|;>ID-43ORF-3389|640072748 YP_354589 RSP_3072 putative L-sorbosone dehydrogenase [Rhodobacter sphaeroides 2.4.1]	RSP_3072	37.4	47.404	2.2723e-82	6	6	6	0.82788	0.5609	1.0066	0.56981	1.0308	0.69399	1.0344	0.53608	0.000573094	0.725649	34371000	13769000	20602000	521470000	204580000	316890000	27072000	11997000	15075000	900690000	761700000	138990000	14331000	6029300	8301600	304570000	132700000	171870000	15901000	8709100	7191900	3672900000	2051600000	1621400000
>ID-23ORF-14329|;>ID-43ORF-311|640069616 YP_351511 RSP_1468 Site-specific DNA-methyltransferase [Rhodobacter sphaeroides 2.4.1]	RSP_1468	11.3	44.296	2.6726e-27	4	4	4	0.57776	2.8134	0.54567	2.1822	0.55084				0.000609735	-2.14441	13681000	8010200	5670800	338590000	98464000	240130000	4997700	920260	4077400	28664000	6265700	22398000	4869400	2736100	2133300	106770000	61191000	45578000	2671500	604200	2067300	51510000	38728000	12783000
>ID-20ORF-13699|;>ID-43ORF-3043|640072389 YP_354243 RSP_1158 PTS IIA-like nitrogen-regulatory protein PtsN [Rhodobacter sphaeroides 2.4.1]	RSP_1158	52.7	17.896	5.2566e-233	7	7	7	1.1501	0.98973	1.1675	0.97127	1.1527	0.89956	1.0944	0.98447	0.000643211	0.248424	56159000	21786000	34373000	926830000	395970000	530860000	56050000	23440000	32610000	1583300000	815110000	768220000	31150000	10413000	20737000	665620000	298100000	367520000	8378500	2221200	6157300	1942400000	900410000	1042000000
>ID-22ORF-8141|;>ID-43ORF-1709|640071033 YP_352909 RSP_2806 Probable ATP-dependent protease La protein [Rhodobacter sphaeroides 2.4.1]	RSP_2806	51	92.111	0	29	29	29	0.86331	0.75598	0.8459	0.69601	0.87978	0.68514	0.87786	0.65147	0.000644351	0.311604	258370000	112530000	145840000	5914400000	2730300000	3184100000	253090000	122750000	130340000	6940900000	3359500000	3581400000	169860000	74440000	95422000	5248900000	2197300000	3051600000	367070000	216430000	150640000	9409800000	4228500000	5181400000
>ID-20ORF-14884|;>ID-43ORF-3288|640072635 YP_354488 RSP_1408 Chaperone ClpB [Rhodobacter sphaeroides 2.4.1]	RSP_1408	48.8	95.743	0	28	28	28	1.0817	0.95165	1.026	0.91016	1.1461	0.88246	1.1078	0.89072	0.000661888	0.26712	309690000	206200000	103490000	4975100000	2126500000	2848700000	201180000	83185000	117990000	6448900000	2910000000	3538800000	246760000	175310000	71459000	5987300000	2813900000	3173300000	429350000	252660000	176680000	4796800000	2467100000	2329700000
>ID-30ORF-1290|;>ID-43ORF-3903|640073265 YP_355103 RSP_3599 hypothetical protein [Rhodobacter sphaeroides 2.4.1]	RSP_3599	49	38.266	1.5484e-201	10	10	10	1.1684	0.50122	1.3824	0.49126		0.66745	1.0887	0.58141	0.000687853	1.12003	44979000	15755000	29223000	101580000	37961000	63617000	120330000	61148000	59183000	512420000	125670000	386760000	27344000	9324400	18019000	414350000	164080000	250270000	91741000	48903000	42838000	1051900000	451360000	600550000
>ID-29ORF-2699|;>ID-43ORF-3605|640072965 YP_354805 RSP_3297 ABC branched-chain amino acid transporter, periplasmic binding protein [Rhodobacter sphaeroides 2.4.1]	RSP_3297	43.4	44.71	0	13	13	13	0.96181	0.79596	0.88719	0.77942	0.96599	0.83223	0.96615	0.81607	0.000689093	0.23015	315190000	131730000	183450000	3267300000	526580000	2740800000	251080000	111050000	140030000	8424100000	4130900000	4293200000	146790000	63480000	83312000	16166000000	7337800000	8827900000	147640000	87465000	60174000	2167300000	1055700000	1111600000
>ID-23ORF-3668|;>ID-43ORF-2538|640071877 YP_353738 RSP_0663 Formate-tetrahydrofolate ligase [Rhodobacter sphaeroides 2.4.1]	RSP_0663	22.8	87.631	0	16	16	16	0.95082	0.51592	0.87536	0.46797	1.2095	0.63156	1.1369	0.5852	0.000691416	0.916522	234040000	86323000	147720000	2050100000	805270000	1244900000	562380000	277330000	285050000	2844800000	1451100000	1393800000	282210000	106550000	175650000	2485500000	1022900000	1462600000	332260000	186650000	145610000	3655800000	1963300000	1692600000
>ID-22ORF-5267|;>ID-43ORF-2231|640071566 YP_353431 RSP_0356 Probable HflC protein [Rhodobacter sphaeroides 2.4.1]	RSP_0356	4.5	44.052	1.325e-42	2	2	2	1.0345	0.68176	1.0248	0.71537			1.158	0.71459	0.000732192	0.603257	176680000	72924000	103750000	152400000	65023000	87374000	243170000	119210000	123960000	116640000	59523000	57117000	138000000	58831000	79170000	1747900000	734480000	1013500000	204830000	114700000	90132000	7006300000	5656600000	1349700000
>ID-21ORF-13699|;>ID-43ORF-2881|640072225 YP_354081 RSP_0997 pH adaption potassium efflux system, PhaG subunit [Rhodobacter sphaeroides 2.4.1]	RSP_0997	10.4	28.632	3.9087e-53	5	5	5	1.1956	0.78021	1.2005	0.72582	1.1722	0.66652	0.93085	0.68412	0.000732662	0.648631	7376200	3068600	4307600	181720000	73013000	108700000	22557000	11321000	11236000	282340000	92931000	189410000	4666900	1961700	2705200	179030000	71922000	107110000	6369300	3541300	2828000	301160000	159540000	141630000
>ID-19ORF-2295|;>ID-43ORF-690|640069999 YP_351890 RSP_1840 hypothetical protein [Rhodobacter sphaeroides 2.4.1]	RSP_1840	5.5	30.636	1.4854e-08	2	2	2	2.1244	0.51945	1.9425	0.42378		0.5742	1.4776		0.000775703	1.87055	15221000	4385100	10836000	88314000	28893000	59420000	23623000	13256000	10367000	150450000	86866000	63580000	10192000	3907800	6284300	198030000	75191000	122840000	6293600	3711100	2582500	814430000	116180000	698250000
>ID-21ORF-647|;>ID-43ORF-374|640069680 YP_351574 RSP_1532 ATP-dependent protease ATP-binding subunit [Rhodobacter sphaeroides 2.4.1]	RSP_1532	43.1	54.385	0	13	13	13	0.97209	0.68918	0.96016	0.70697	1.071	0.79446	1.0603	0.81365	0.000781489	0.43809	355900000	145120000	210780000	4187500000	1769700000	2417800000	375650000	169670000	205970000	9864200000	2682100000	7182100000	176960000	71444000	105520000	8305100000	887620000	7417500000	241840000	123240000	118600000	4039400000	1950700000	2088600000
>ID-23ORF-5494|;>ID-43ORF-2130|640071465 YP_353330 RSP_0257 PufL, Photosynthetic reaction center L subunit [Rhodobacter sphaeroides 2.4.1]	RSP_0257	6.8	35.57	8.3397e-09	3	3	3	1.0446	1.9607	1.0679	1.8018	1.2957	2.1516	1.3952	2.1061	0.000808632	-0.745574	102240000	39394000	62846000	1551800000	616770000	935050000	154490000	43556000	110930000	1244600000	341340000	903240000	101530000	39673000	61853000	2783200000	741720000	2041400000	23436000	8455500	14981000	2033200000	624720000	1408500000
>ID-20ORF-396|;>ID-43ORF-338|640069643 YP_351538 RSP_1497 Putative outer membrane lipoprotein carrier protein [Rhodobacter sphaeroides 2.4.1]	RSP_1497	30.5	23.963	3.4513e-167	4	4	4	1.2795	0.47323	1.2789	0.46305		0.46718	0.9014	0.34109	0.000833632	1.40057	6801500	3198800	3602700	596270000	239100000	357170000	19984000	11631000	8352500	893020000	520260000	372760000	5625900	2190500	3435400	517030000	203690000	313330000	4313600	2698200	1615400	2777300000	1699600000	1077700000
>ID-19ORF-2365|;>ID-43ORF-702|640070011 YP_351902 RSP_1852 hypothetical protein [Rhodobacter sphaeroides 2.4.1]	RSP_1852	5.8	88.08	7.8726e-152	2	2	2	2.5828	0.16804	2.7388	0.16032		0.25905			0.000930105	3.792	15049000	1922800	13126000	203730000	30090000	173640000	41242000	25273000	15969000	1458800000	926040000	532790000	10074000	1318100	8755500	0	0	0	19393000	13189000	6203200	505920000	345120000	160790000
>ID-23ORF-20|;>ID-43ORF-3289|640072636 YP_354489 RSP_1409 Beta-Ig-H3/Fasciclin [Rhodobacter sphaeroides 2.4.1]	RSP_1409	25	29.595	1.1313e-267	4	4	4	1.2518	0.13662	1.1811	0.1885		0.25723		0.23985	0.00101298	2.58904	1768100	747730	1020400	0	0	0	283740000	211870000	71870000	32239000000	23749000000	8489400000	2052300	815290	1237000	0	0	0	13251000	9396000	3854800	1194600000	488780000	705830000
>ID-22ORF-2473|;>ID-43ORF-2782|640072124 YP_353982 RSP_0899 AhpC/TSA family protein [Rhodobacter sphaeroides 2.4.1]	RSP_0899	54.7	24.254	0	6	6	6	0.82716	0.62323	0.83558	0.48119	0.9566	0.62416	0.96706	0.60397	0.0010283	0.637997	325120000	129610000	195510000	28385000000	17089000000	11297000000	371940000	179070000	192870000	21708000000	4438400000	17270000000	131930000	55493000	76439000	8100800000	3367100000	4733700000	78786000	42684000	36102000	22810000000	8107300000	14703000000
>ID-20ORF-11077|;>ID-43ORF-2467|640071803 YP_353667 RSP_0591 Cold-shock protein [Rhodobacter sphaeroides 2.4.1]	RSP_0591	75.6	9.1412	1.9966e-36	4	4	4	0.94996	1.0129	0.87678	1.0935	0.90017	1.0992	0.93116	1.0605	0.00103646	-0.218844	225620000	105090000	120520000	11537000000	5273100000	6263600000	468520000	185640000	282880000	6651600000	2789400000	3862200000	73002000	36209000	36793000	68727000000	5664200000	63062000000	175140000	78133000	97009000	8639700000	3798900000	4840800000
>ID-20ORF-9610|;>ID-43ORF-2166|640071501 YP_353366 RSP_0292 hypothetical protein [Rhodobacter sphaeroides 2.4.1]	RSP_0292	12	30.417	2.1464e-07	3	3	3	3.3808	9.3593	3.5952	9.2634					0.00105979	-1.41625	23088000	4842300	18246000	0	0	0	18402000	1622300	16780000	0	0	0	16048000	3328200	12719000	0	0	0	8339200	1697600	6641600	0	0	0
>ID-23ORF-6429|;>ID-43ORF-1953|640071280 YP_353153 RSP_0077 Flagellar L-ring protein [Rhodobacter sphaeroides 2.4.1]	RSP_0077	41.2	24.641	1.2575e-130	6	6	6	0.60714	1.3528	0.7293	1.7747	0.61469		0.63125		0.00112242	-1.26507	12650000	7058800	5591300	355300000	291660000	63638000	5873400	2099900	3773500	663750000	578150000	85597000	16176000	7970800	8205600	590300000	237120000	353180000	3150300	1176400	1973900	178180000	68837000	109350000
>ID-23ORF-1059|;>ID-43ORF-3084|640072430 YP_354284 RSP_1201 hypothetical protein [Rhodobacter sphaeroides 2.4.1]	RSP_1201	33.9	19.094	1.2882e-31	6	6	6	0.64401	1.1744	0.63064	1.0406	0.60821	0.99145	0.6523	0.80989	0.00114347	-0.652406	28852000	16876000	11976000	129520000	72813000	56711000	11183000	4779200	6404200	451480000	107070000	344420000	6104900	3420200	2684700	1222900000	105020000	1117900000	6059900	3960100	2099800	305370000	161230000	144140000
>ID-23ORF-10778|;>ID-43ORF-1131|640070449 YP_352331 RSP_2275 ABC branched amino acid transporter family, periplasmic substrate-binding subunit [Rhodobacter sphaeroides 2.4.1]	RSP_2275	45.4	48.011	0	16	16	16	0.64825	0.80261	0.66751	0.79934	0.70667	0.83683	0.70727	0.89263	0.00114828	-0.280989	148890000	70146000	78741000	1750400000	951510000	798930000	140750000	61907000	78840000	1641200000	1088600000	552530000	123770000	47832000	75938000	3958400000	2132100000	1826200000	116910000	46746000	70168000	6058100000	3781100000	2277000000
>ID-24ORF-13054|;>ID-43ORF-779|640070090 YP_351979 RSP_1928 replicative DNA helicase [Rhodobacter sphaeroides 2.4.1]	RSP_1928	44.7	60.287	0	18	18	18	0.66619	1.002	0.68756	0.98665	0.78836	1.2614	0.75186	1.0481	0.00116651	-0.564381	49215000	24009000	25206000	164410000	85504000	78909000	924310000	889110000	35193000	206040000	72438000	133600000	857250000	835980000	21269000	989320000	514740000	474590000	496340000	469990000	26343000	459240000	143920000	315330000
>ID-21ORF-2938|;>ID-43ORF-833|640070145 YP_352033 RSP_1982 Aminopeptidase N [Rhodobacter sphaeroides 2.4.1]	RSP_1982	8.7	108.6	6.6504e-75	6	6	6	1.0771	0.92793	1.046	0.91959	1.2253	0.90154	1.1606	0.89858	0.00116708	0.3058	43137000	16352000	26785000	4062900000	3414700000	648180000	108670000	46577000	62092000	6341700000	5802200000	539480000	42975000	16908000	26067000	2562500000	1845100000	717470000	98604000	40735000	57869000	5517800000	830710000	4687100000
>ID-24ORF-5526|;>ID-43ORF-2135|640071470 YP_353335 RSP_0260 putative chlorophyllide reductase, BchZ subunit [Rhodobacter sphaeroides 2.4.1]	RSP_0260	7.3	71.637	7.1317e-24	3	3	3	1.2335	3.5268	0.8848	3.6032	1.5023	2.8698		2.8288	0.00119805	-1.43931	18845000	5873700	12971000	420910000	149220000	271700000	21136000	3418700	17717000	463250000	90077000	373180000	11607000	3833900	7773100	157420000	55594000	101830000	8737500	1538900	7198600	86544000	18894000	67650000
>ID-20ORF-1820|;>ID-43ORF-673|640069982 YP_351873 RSP_1824 Zinc-containing alcohol dehydrogenase [Rhodobacter sphaeroides 2.4.1]	RSP_1824	7.1	48.346	1.0131e-22	3	3	3	1.1313	1.6585	1.1518	1.5553		1.4036	1.0628	1.4809	0.00123966	-0.451931	12414000	4810400	7604000	504950000	425740000	79212000	21056000	7436200	13620000	336620000	219060000	117560000	15159000	5826900	9332500	846200000	583370000	262830000	7717700	2604400	5113300	239950000	92552000	147400000
>ID-24ORF-14927|;>ID-43ORF-389|640069695 YP_351589 RSP_1546 Bacterioferritin [Rhodobacter sphaeroides 2.4.1]	RSP_1546	11	18.694	3.0055e-34	2	2	2	2.8472	0.56327		0.49322	1.6075	0.29073	1.595	0.37594	0.00124273	2.22056	409690	210980	198710	96055000	35272000	60784000	963020	575780	387240	161370000	111900000	49469000	0	0	0	235710000	85629000	150080000	202660	99143	103520	694340000	452170000	242170000
>ID-30ORF-344|;>ID-43ORF-4058|640073421 YP_355258 RSP_3751 hypothetical protein [Rhodobacter sphaeroides 2.4.1]	RSP_3751	51	17.324	0	7	7	7	1.1778	1.3718	1.1966	1.2709	1.1824	1.3226	1.1549	1.4024	0.00143695	-0.185682	379880000	212980000	166910000	3487200000	1467100000	2020100000	308470000	115580000	192890000	7944600000	2968200000	4976400000	176740000	74422000	102310000	9713600000	3987300000	5726400000	107560000	44398000	63157000	6590200000	2700700000	3889600000
>ID-19ORF-7583|;>ID-43ORF-1774|640071098 YP_352974 RSP_2913 ABC Fe+3 siderophore transporter, periplasmic substrate-binding protein [Rhodobacter sphaeroides 2.4.1]	RSP_2913	41.6	37.173	8.2655e-212	8	8	8	1.0412	0.71177	0.94794	0.68943	0.91725	0.73134	0.87084	0.7928	0.00161367	0.371231	195260000	84525000	110730000	8565200000	3746100000	4819200000	272830000	136150000	136680000	5513000000	2813600000	2699400000	101430000	47986000	53440000	9296900000	4288000000	5008900000	114580000	61520000	53064000	7349800000	3856400000	3493400000
>ID-20ORF-560|;>ID-43ORF-381|640069687 YP_351581 RSP_1538 probable glucose-1-phosphate cytidylyltransferase [Rhodobacter sphaeroides 2.4.1]	RSP_1538	34.3	31.981	3.5575e-132	5	5	5	1.0278	0.75987	0.94808	0.70898	0.9628	0.75891		0.81762	0.00162935	0.362984	16638000	5648400	10990000	323070000	141710000	181350000	240000000	208710000	31288000	602060000	260310000	341750000	22527000	7465600	15061000	291130000	120950000	170180000	33914000	27875000	6039000	445100000	206550000	238550000
>ID-23ORF-3761|;>ID-43ORF-2514|640071853 YP_353714 RSP_0639 Putative N-methylhydantoinase B [Rhodobacter sphaeroides 2.4.1]	RSP_0639	10.7	59.922	1.057e-12	4	4	4	0.95285	1.1597		1.1295			0.96848	1.1233	0.0017054	-0.243621	2801400	1103900	1697400	32114000	14522000	17592000	7641700	2687700	4954000	16835000	8409100	8426100	1737200	796220	941020	431840000	103820000	328020000	4467700	1202400	3265300	138460000	63503000	74954000
>ID-24ORF-5174|;>ID-43ORF-2194|640071529 YP_353394 RSP_0317 coproporphyrinogen III oxidase [Rhodobacter sphaeroides 2.4.1]	RSP_0317	35.4	50.658	0	8	8	8	2.1645	3.6154	2.105	3.778	2.5859	2.9867	2.1909	4.331	0.00172197	-0.694183	33253000	9206100	24047000	132910000	76076000	56830000	42078000	9530300	32547000	69907000	15975000	53933000	22572000	4721400	17851000	160880000	57172000	103710000	31546000	5889700	25657000	263560000	95771000	167790000
>ID-23ORF-14134|;>ID-43ORF-361|640069667 YP_351561 RSP_1517 Histone-like protein of HNS family [Rhodobacter sphaeroides 2.4.1]	RSP_1517	89.4	11.541	1.6817e-235	10	10	10	1.1017	1.008	1.0506	0.99739	1.0642	0.9768	1.0489	0.98952	0.00184769	0.0979092	277110000	113800000	163310000	21756000000	9462600000	12293000000	814620000	344360000	470260000	32864000000	15036000000	17828000000	65493000	29205000	36288000	32787000000	17814000000	14973000000	409530000	288410000	121120000	22875000000	10585000000	12290000000
>ID-24ORF-11179|;>ID-43ORF-1116|640070433 YP_352316 RSP_2261 Antifreeze protein, type I [Rhodobacter sphaeroides 2.4.1]	RSP_2261	14	46.057	6.7007e-131	3	3	3	1.1764	0.74179	1.2744	0.78836	1.0995	0.82578		0.62862	0.0020594	0.667841	54847000	19780000	35067000	57799000	22073000	35726000	64709000	28822000	35887000	529440000	253240000	276200000	4197800	1572900	2624900	97587000	34842000	62745000	9987900	5018100	4969800	1126100000	531300000	594830000
>ID-22ORF-5697|;>ID-43ORF-2128|640071463 YP_353328 RSP_0255 Intrinsic membrane pufX protien [Rhodobacter sphaeroides 2.4.1]	RSP_0255	29.1	9.395	1.6025e-52	2	2	2	1.4072	2.0418	1.371	2.1518	1.3124	1.6997	1.2904	1.6946	0.00206965	-0.487164	70556000	28655000	41901000	1385300000	560100000	825220000	72860000	21539000	51320000	1177900000	393530000	784370000	30396000	12069000	18328000	1307700000	526040000	781670000	17617000	6130300	11487000	684600000	190790000	493820000
>ID-20ORF-6351|;>ID-43ORF-1573|640070893 YP_352773 RSP_2717 putative UUP ATPase [Rhodobacter sphaeroides 2.4.1]	RSP_2717	26.2	67.146	3.5907e-272	9	9	9	0.93681	1.0639	0.95614	1.0827	0.89935	1.0096	0.87046	1.053	0.00207587	-0.195229	34065000	14413000	19652000	750940000	333300000	417640000	46963000	19701000	27262000	1047300000	546500000	500780000	25997000	11668000	14329000	443160000	216840000	226320000	21404000	9913300	11491000	4093600000	1977200000	2116400000
>ID-24ORF-12979|;>ID-43ORF-793|640070104 YP_351993 RSP_1941 phosphoadenosine phosphosulfate reductase [Rhodobacter sphaeroides 2.4.1]	RSP_1941	11.5	39.052	2.0024e-09	3	3	3		1.4546	0.91101	1.4894	0.93918				0.00208163	-0.668347	1171100	518530	652580	445560000	81704000	363860000	6756900	2048000	4708900	48716000	18588000	30128000	6932400	3314700	3617700	53728000	26221000	27508000	2267700	827180	1440500	35650000	15020000	20630000
>ID-19ORF-675|;>ID-43ORF-373|640069679 YP_351573 RSP_1531 ATP-dependent protease peptidase subunit [Rhodobacter sphaeroides 2.4.1]	RSP_1531	25.7	20.175	3.3816e-65	3	3	3	1.0948	0.64911	1.0061	0.70208			1.0104		0.00212442	0.619044	34581000	13562000	21019000	97278000	44322000	52956000	48330000	23676000	24654000	68528000	37985000	30544000	32133000	13314000	18818000	171460000	73264000	98192000	28455000	14831000	13624000	0	0	0
>ID-21ORF-12603|;>ID-43ORF-2650|640071991 YP_353850 RSP_0772 DNA topoisomerase IV subunit B [Rhodobacter sphaeroides 2.4.1]	RSP_0772	34.1	74.925	3.1809e-288	15	15	15	0.77263	1.0883	0.83358	1.1204	0.94328	1.1363	0.94217	1.177	0.00213898	-0.385017	87551000	39156000	48395000	1077600000	519120000	558530000	102570000	38036000	64531000	389610000	160400000	229210000	77196000	34490000	42706000	5853500000	382220000	5471300000	77205000	32043000	45162000	2222100000	1788600000	433540000
>ID-19ORF-6461|;>ID-43ORF-1542|640070862 YP_352742 RSP_2686 putative sarcosine oxidase beta subunit [Rhodobacter sphaeroides 2.4.1]	RSP_2686	35.1	51.189	0	8	8	8	1.1386	0.87052	1.031	0.86716	1.1505	0.81178	1.3779	0.78825	0.00216542	0.485972	59820000	22318000	37502000	330280000	208710000	121570000	82700000	47483000	35217000	376920000	108810000	268110000	19607000	7335300	12272000	1205800000	975660000	230150000	26142000	11801000	14341000	1312600000	640070000	672550000
>ID-20ORF-10339|;>ID-43ORF-2318|640071654 YP_353518 RSP_0445 hypothetical protein [Rhodobacter sphaeroides 2.4.1]	RSP_0445	11.9	49.845	2.5309e-211	3	3	3	0.90704	1.1071	0.9544	1.156	0.92533	1.0625	0.86549	1.0151	0.00219159	-0.248247	11079000	4675800	6403500	354210000	159400000	194810000	20237000	7798500	12439000	966870000	78507000	888360000	32253000	13595000	18659000	822170000	761260000	60917000	8127700	3449200	4678500	747660000	369510000	378150000
>ID-21ORF-5253|;>ID-43ORF-1230|640070549 YP_352430 RSP_2371 3-oxoacyl-(acyl-carrier protein) reductase / Short-chain dehydrogenase/reductase SDR [Rhodobacter sphaeroides 2.4.1]	RSP_2371	31.9	26.873	2.5993e-91	4	4	4	1.2144	0.90652	1.3873	0.9125	1.1421	0.7901		0.84336	0.0022301	0.528976	13857000	5025200	8831300	305430000	118810000	186630000	37691000	16279000	21412000	244820000	120860000	123960000	13948000	4883100	9064600	94804000	42166000	52639000	7069500	2965600	4103900	413320000	191780000	221540000
>ID-23ORF-9070|;>ID-43ORF-1459|640070778 YP_352659 RSP_2601 ABC phosphate transporter, ATPase subunit PstB [Rhodobacter sphaeroides 2.4.1]	RSP_2601	44	31.032	5.7998e-86	8	8	8	0.94141	1.2739	0.9502	1.2378	0.8906	1.1495	0.88188	1.043	0.00229905	-0.3573	34431000	15202000	19229000	412370000	186780000	225590000	80970000	31961000	49009000	530620000	233920000	296700000	45409000	21051000	24357000	960040000	665960000	294090000	18940000	8964800	9974700	905150000	379810000	525330000
>ID-21ORF-12704|;>ID-43ORF-2676|640072017 YP_353876 RSP_6229 hypothetical protein [Rhodobacter sphaeroides 2.4.1]	RSP_6229	15.7	44.939	1.332e-150	3	3	3					1.2918	0.37903	1.1663	0.39759	0.00230051	1.65587	0	0	0	149980000	48995000	100980000	751980	530470	221510	498240000	282200000	216030000	0	0	0	340410000	112050000	228360000	92214	62741	29473	1366500000	612750000	753790000
>ID-19ORF-7466|;>ID-43ORF-1750|640071074 YP_352950 RSP_2888 Transcriptional regulator [Rhodobacter sphaeroides 2.4.1]	RSP_2888	32.9	17.401	1.1531e-168	4	4	4	3.6085	7.6674	3.4276	7.92			2.8779		0.00234503	-1.2436	4481600	790740	3690800	0	0	0	8893400	748820	8144500	815500000	794910000	20586000	1922500	739580	1183000	883200000	772130000	111070000	479700	101460	378240	34623000	7195400	27428000
>ID-19ORF-5336|;>ID-43ORF-1308|640070627 YP_352508 RSP_2446 Putative trehalose synthase [Rhodobacter sphaeroides 2.4.1]	RSP_2446	5.8	126.1	8.9546e-87	6	6	6	1.1114	2.2517	1.418	2.4331	1.0621		1.1724		0.00235158	-0.983685	4053800	1704200	2349600	104910000	51001000	53910000	7342600	2386400	4956200	17171000	6098200	11073000	2734400	1166800	1567500	143550000	63148000	80401000	5237100	1822300	3414700	10424000	4166700	6257800
>ID-43ORF-1492|640070812 YP_352692 RSP_2636 acetolactate synthase small subunit [Rhodobacter sphaeroides 2.4.1]	RSP_2636	56.5	20.226	0	6	6	1	0.90832	0.8236	0.94413	0.82987	0.88824	0.86903	0.92896	0.83518	0.00241672	0.127356	113960000	48850000	65110000	1983100000	884740000	1098400000	170740000	76193000	94546000	1813000000	555440000	1257500000	41286000	18549000	22737000	1662100000	846850000	815260000	9735200	4952800	4782400	1978300000	1039700000	938620000
>ID-19ORF-11879|;>ID-43ORF-2588|640071928 YP_353788 RSP_0711 hypothetical protein [Rhodobacter sphaeroides 2.4.1]	RSP_0711	78	12.408	0	7	7	7	0.97502	0.84384	1.0366	0.84487	0.99052	0.92781	1.0386	0.88811	0.00247485	0.211355	138360000	44930000	93430000	20858000000	8580000000	12278000000	328730000	144960000	183780000	33244000000	14197000000	19047000000	20253000	9094500	11158000	34470000000	14604000000	19866000000	38785000	19744000	19041000	27868000000	13698000000	14170000000
>ID-26ORF-2727|;>ID-43ORF-3760|640073122 YP_354960 RSP_3455 D-alanine aminotransferase [Rhodobacter sphaeroides 2.4.1]	RSP_3455	5.1	60.817	1.0817e-33	2	2	2	1.1523	0.97801	1.1691	0.97609					0.00260475	0.243217	9717000	4083400	5633600	0	0	0	18581000	7365300	11216000	119490000	34537000	84955000	5927100	2496800	3430300	106130000	35271000	70862000	8904200	3970200	4934000	0	0	0
>ID-23ORF-10105|;>ID-43ORF-1259|640070578 YP_352459 RSP_2397 ABC putrescine transporter, periplasmic substrate-binding subunit [Rhodobacter sphaeroides 2.4.1]	RSP_2397	71.8	37.922	0	16	16	16	0.82477	0.88475	0.78336	0.94082	0.82213	0.90371	0.80053	0.98974	0.0026425	-0.203199	887240000	203660000	683590000	10181000000	2901700000	7279200000	1886700000	303620000	1583100000	15518000000	3187300000	12331000000	303430000	143310000	160120000	18913000000	5251000000	13662000000	319970000	150560000	169410000	19786000000	5921100000	13865000000
>ID-19ORF-3629|;>ID-43ORF-972|640070286 YP_352172 RSP_2117 Putative ComL lipoprotein [Rhodobacter sphaeroides 2.4.1]	RSP_2117	19.9	35.749	1.3591e-121	6	6	6	1.0335	0.93353	1.0547	0.91377	1.1226	0.99432	1.0708	0.93666	0.00266225	0.179667	85405000	36528000	48876000	7093800000	4494700000	2599100000	154580000	66321000	88260000	2878800000	1071900000	1806800000	113610000	49937000	63674000	3293400000	1463300000	1830100000	83401000	39115000	44287000	4860100000	3409400000	1450700000
>ID-22ORF-9501|;>ID-43ORF-1424|640070743 YP_352624 RSP_2565 UDPG-pyrophosphorylase [Rhodobacter sphaeroides 2.4.1]	RSP_2565	31	38.355	1.3571e-80	6	6	6	0.65415	0.73053	0.5854	0.77361	0.52087	0.7256	0.51618	0.80006	0.0026655	-0.415618	21251000	11048000	10203000	609770000	343930000	265840000	52136000	24034000	28102000	2132000000	1099600000	1032400000	16974000	9104400	7870100	340720000	187330000	153380000	31669000	11090000	20579000	1919500000	470920000	1448600000
>ID-24ORF-9742|;>ID-43ORF-1369|640070688 YP_352569 RSP_2507 outer membrane protein [Rhodobacter sphaeroides 2.4.1]	RSP_2507	16.5	21.847	8.3873e-287	3	3	3	1.4289	1.9177	1.6146	1.8386	1.3799	1.7294	1.4731	1.7346	0.00269683	-0.294699	47491000	17027000	30465000	2958800000	2007300000	951480000	71951000	23536000	48416000	1590900000	511820000	1079100000	75992000	26434000	49558000	3213800000	1600900000	1613000000	45956000	15573000	30383000	2602200000	885430000	1716700000
>ID-21ORF-11054|;>ID-43ORF-2321|640071657 YP_353521 RSP_0448 EF-Tu; elongation factor Tu [Rhodobacter sphaeroides 2.4.1]	RSP_0448	38.6	67.141	0	16	16	16	0.77711	0.91457	0.77939	0.88966	0.83094	0.9167	0.84297	0.88152	0.00273504	-0.15709	228340000	105200000	123140000	8650900000	2506200000	6144600000	343270000	119310000	223950000	6046800000	2879600000	3167100000	75364000	34958000	40405000	11838000000	4142400000	7695500000	94647000	46008000	48638000	6847300000	3387300000	3459900000
>ID-20ORF-12444|;>ID-43ORF-2772|640072114 YP_353972 RSP_0887 Glycosyl transferase, family 51 [Rhodobacter sphaeroides 2.4.1]	RSP_0887	9.6	88.863	7.601e-77	6	6	6	0.93129	1.4079	0.97389	1.4134					0.00282795	-0.570015	2878700	2430600	448140	28620000	3626100	24994000	927510	346760	580750	20378000	16547000	3831000	1119400	1003500	115880	0	0	0	836050	360010	476040	0	0	0
>ID-23ORF-1042|;>ID-43ORF-3086|640072432 YP_354286 RSP_1203 ABC multidrug efflux pump, fused ATPase and inner membrane subunits [Rhodobacter sphaeroides 2.4.1]	RSP_1203	9.9	66.465	6.842e-194	3	3	3	1.1365	0.67583	1.0629	0.62706	1.2754	0.35693	1.2104	0.63032	0.0028829	1.06693	7630000	3039000	4591000	1043400000	896410000	147010000	9790600	5085000	4705600	851100000	527920000	323180000	13658000	5191400	8466200	436970000	163160000	273810000	24219000	12440000	11779000	1378600000	731920000	646660000
>ID-24ORF-3542|;>ID-43ORF-2543|640071882 YP_353743 RSP_0668 OmpA/MotB family protein [Rhodobacter sphaeroides 2.4.1]	RSP_0668	17.6	21.919	1.4697e-251	3	3	3	1.1252	0.94417	1.0178	0.94138	1.2189	0.94208	1.1176	0.8892	0.00290593	0.272799	39878000	16093000	23785000	425800000	215070000	210730000	37482000	17035000	20448000	378170000	176940000	201240000	44053000	18731000	25323000	459870000	206380000	253490000	25343000	12641000	12703000	160810000	79196000	81611000
>ID-22ORF-3567|;>ID-43ORF-2561|640071900 YP_353761 RSP_0684 Possible oxidoreductase; Short-chain dehydrogenase/reductase SDR [Rhodobacter sphaeroides 2.4.1]	RSP_0684	44	29.159	3.0489e-83	6	6	6	1.1073	0.82749	1.1708	0.74765	0.96899	0.7895	0.95956	0.84412	0.00291971	0.387425	13542000	7321300	6220400	141210000	64946000	76264000	15827000	7047700	8779300	416170000	104140000	312030000	12889000	5366200	7522500	221640000	101120000	120520000	8040200	4487800	3552400	449980000	346660000	103320000
>ID-23ORF-14284|;>ID-43ORF-327|640069632 YP_351527 RSP_1485 ATP-dependent RNA helicase [Rhodobacter sphaeroides 2.4.1]	RSP_1485	15.2	79.745	8.1583e-270	8	8	8	0.60095	0.96667	0.69844	0.98499	0.81179	0.98929	0.70685	0.89875	0.00295195	-0.452515	68622000	32081000	36541000	1329000000	625250000	703770000	72005000	30703000	41302000	1059000000	488950000	570060000	57505000	32953000	24552000	1708800000	809510000	899300000	39813000	21048000	18765000	800730000	370190000	430550000
>ID-20ORF-13246|;>ID-43ORF-2949|640072294 YP_354149 RSP_1064 putative inner membrane protein translocase component YidC [Rhodobacter sphaeroides 2.4.1]	RSP_1064	27.6	69.974	5.543e-249	10	10	10	0.99572	1.2187	0.96764	1.2154	0.99853	1.153	1.1082	1.1814	0.00302283	-0.226892	46783000	19224000	27559000	7169500000	3513400000	3656100000	92170000	34430000	57740000	3213000000	1362000000	1851000000	35367000	15404000	19964000	5947400000	2578000000	3369400000	82145000	36199000	45946000	5341700000	2342900000	2998800000
>ID-22ORF-3245|	#VALUE!	47.8	7.9122	1.0261e-45	4	4	4	1.7315	1.0617	1.2718	0.97354	1.6041	1.077	1.4309	1.1142	0.00304377	0.506994	22490000	7149400	15340000	1422800000	429250000	993520000	38800000	15569000	23231000	1270100000	483110000	787020000	4940400	1846100	3094400	3015500000	2018800000	996710000	2107500	980440	1127000	1500200000	655500000	844680000
>ID-19ORF-5840|;>ID-43ORF-1407|640070726 YP_352607 RSP_2548 Outer membrane polysaccharide export protein, exoF [Rhodobacter sphaeroides 2.4.1]	RSP_2548	11.8	60.201	4.0949e-80	4	4	4	0.72344	0.59144	0.7584	0.54756	0.76596	0.64306	0.74875	0.6631	0.00304643	0.301265	32699000	15115000	17584000	893680000	420740000	472930000	31848000	16254000	15593000	864530000	427680000	436860000	21869000	10559000	11311000	1064700000	516760000	547980000	30399000	16713000	13686000	1350700000	777810000	572850000
>ID-22ORF-961|;>ID-43ORF-3087|640072433 YP_354287 RSP_1204 ABC multidrug efflux pump, fused ATPase and inner membrane subunits [Rhodobacter sphaeroides 2.4.1]	RSP_1204	7	115.29	6.1726e-138	4	4	4	1.3035	0.72447	1.2777	0.73041		0.68039		0.53731	0.00318036	0.960659	1132500	451800	680660	0	0	0	7251100	3806500	3444600	252380000	144710000	107660000	1627000	587640	1039400	20205000	9572900	10632000	2059500	1188900	870580	578540000	289380000	289160000
>ID-24ORF-6516|;>ID-43ORF-1945|640071272 YP_353145 RSP_0069 Flagellar filament protein [Rhodobacter sphaeroides 2.4.1]	RSP_0069	69	51.875	0	22	22	22	0.72049	1.3296	0.93412	2.2753	0.80495	1.5182	0.97412	2.3774	0.00318698	-1.1	238470000	105740000	132730000	8070600000	5802700000	2267900000	290490000	95510000	194980000	2414300000	1373000000	1041300000	110330000	48745000	61582000	14844000000	3532700000	11311000000	62339000	20268000	42071000	6400700000	5095900000	1304800000
>ID-19ORF-6811|;>ID-43ORF-1632|640070953 YP_352832 RSP_2774 hypothetical protein [Rhodobacter sphaeroides 2.4.1]	RSP_2774	5.1	59.548	3.2762e-28	2	2	2	0.69708	1.8928	0.68614	1.9004				1.4777	0.00325742	-1.32828	3869200	2032600	1836600	0	0	0	8166900	2162800	6004000	0	0	0	520370	246490	273880	0	0	0	3145400	1015700	2129700	70073000	47136000	22936000
>ID-19ORF-5956|;>ID-43ORF-1436|640070755 YP_352636 RSP_2578 putative pqq dehydrogenase protein [Rhodobacter sphaeroides 2.4.1]	RSP_2578	37.6	68.03	0	15	15	15	0.38141	0.60566	0.36329	0.56911	0.49003	0.64383	0.45832	0.59738	0.00329485	-0.528598	131830000	88963000	42862000	11696000000	6319100000	5377100000	308230000	162640000	145590000	8540400000	4385400000	4155000000	220900000	139950000	80941000	9540000000	5127400000	4412500000	284390000	162480000	121910000	17884000000	4835600000	13048000000
>ID-23ORF-6579|;>ID-43ORF-1919|640071246 YP_353119 RSP_0044 putative cytoplasmic chemoreceptor, TlpT [Rhodobacter sphaeroides 2.4.1]	RSP_0044	25.2	75.401	5.5794e-159	6	6	6	0.48345	1.0959	0.65005	1.381	0.52123		0.6127		0.00333636	-1.13532	33779000	17949000	15830000	138900000	57044000	81853000	28788000	11038000	17750000	155060000	136610000	18451000	7736900	3902000	3834800	356730000	42968000	313770000	7257500	2686500	4571000	81308000	25390000	55917000
>ID-20ORF-10493|;>ID-43ORF-2345|640071681 YP_353545 RSP_0472 hypothetical protein [Rhodobacter sphaeroides 2.4.1]	RSP_0472	14.6	27.266	8.6418e-80	3	3	3	1.4364	0.5409	1.5103	0.47858					0.00354578	1.53424	4806000	1519700	3286300	0	0	0	10636000	5820600	4815300	2991800000	20956000	2970800000	4339200	1429000	2910200	49405000	19382000	30024000	5336600	3027000	2309600	64126000	41871000	22255000
>ID-21ORF-2395|;>ID-43ORF-726|640070035 YP_351926 RSP_1875 hypothetical protein [Rhodobacter sphaeroides 2.4.1]	RSP_1875	51.1	20.201	2.0444e-113	6	6	6	0.97759	0.85043	1.028	0.76413	1.2193	0.82933	0.9908	0.74358	0.00367823	0.404873	13458000	5578100	7880100	870160000	342150000	528000000	43098000	19670000	23428000	1500800000	638900000	861890000	39234000	17209000	22024000	1016300000	423170000	593120000	15191000	7931200	7259400	973680000	485380000	488290000
>ID-24ORF-6087|;>ID-43ORF-2021|640071353 YP_353221 RSP_0148 Signal transduction histidine kinase [Rhodobacter sphaeroides 2.4.1]	RSP_0148	18.8	52.133	2.8819e-72	6	6	6	1.0338	0.77854	1	0.76139	0.97821	0.77613		0.89136	0.0036875	0.324739	108210000	42850000	65359000	2009600000	1423600000	586010000	75328000	32188000	43140000	941820000	410800000	531030000	30497000	12997000	17500000	602440000	264270000	338180000	11666000	5887300	5778200	2211200000	1429000000	782290000
>ID-21ORF-7934|;>ID-43ORF-1773|640071097 YP_352973 RSP_2912 Predicted pyrophosphatase [Rhodobacter sphaeroides 2.4.1]	RSP_2912	20.7	38.398	3.5748e-69	4	4	4	0.85923	1.1201	0.91739		0.9138	1.3484	0.78698	1.1521	0.00379196	-0.469536	3866400	1688800	2177600	288180000	174110000	114070000	8608800	3236100	5372700	117630000	91205000	26423000	3953700	1912500	2041100	207840000	100640000	107210000	370930	179510	191420	81210000	38308000	42902000
>ID-24ORF-9558|;>ID-43ORF-1396|640070715 YP_352596 RSP_2537 Probable peptide chain release factor RF3 [Rhodobacter sphaeroides 2.4.1]	RSP_2537	23.9	62.744	0	9	9	9	0.87998	1.0493	0.8454	1.079	0.97187	1.0583	0.96377	1.0644	0.00379207	-0.217819	72738000	32012000	40726000	5798400000	3396200000	2402200000	226530000	93691000	132840000	2749900000	2189600000	560350000	85341000	35332000	50009000	4124900000	3104900000	1020100000	116930000	52288000	64646000	4831000000	3908000000	923000000
>ID-20ORF-6234|;>ID-43ORF-1548|640070868 YP_352748 RSP_2693 Superoxide dismutase, Fe-Mn family [Rhodobacter sphaeroides 2.4.1]	RSP_2693	76.5	24.168	0	17	17	17	0.77956	0.51978	0.77521	0.50644	1.0967	0.6263	1.1151	0.56917	0.00380603	0.744121	1480400000	667770000	812650000	93920000000	53884000000	40035000000	2287900000	1279300000	1008500000	312700000000	109300000000	203400000000	1404700000	601570000	803100000	134320000000	51622000000	82698000000	1382400000	833160000	549280000	336410000000	141070000000	195340000000
>ID-21ORF-5140|;>ID-43ORF-1215|640070534 YP_352415 RSP_2356 hypothetical protein [Rhodobacter sphaeroides 2.4.1]	RSP_2356	29.3	55.464	4.7692e-116	13	13	13	1.0646	1.37	1.0762	1.3222	0.91894	1.3351	1.1901	1.4158	0.003854	-0.364269	66636000	33259000	33377000	766050000	189880000	576170000	78984000	25252000	53732000	1051000000	676770000	374190000	38590000	14963000	23627000	900570000	320670000	579900000	53782000	25526000	28256000	1650700000	1410300000	240400000
>ID-19ORF-12020|;>ID-43ORF-2628|640071968 YP_353828 RSP_0750 Geranylgeranyl pyrophosphate synthase/Polyprenyl synthetase [Rhodobacter sphaeroides 2.4.1]	RSP_0750	19.9	40.113	1.1306e-142	8	8	8	0.99779	0.76135	0.93769	0.69685	1.1245	0.85665	1.1286	0.81903	0.00392942	0.416238	96038000	44431000	51607000	1423400000	582320000	841070000	200990000	90527000	110460000	1124200000	520280000	603970000	100220000	41520000	58704000	1487100000	603500000	883600000	159190000	71663000	87524000	881680000	449080000	432600000
>ID-20ORF-2895|;>ID-43ORF-896|640070208 YP_352096 RSP_2044 ATPase [Rhodobacter sphaeroides 2.4.1]	RSP_2044	36.8	59.669	0	18	18	18	1.1128	1.3713	1.1766	1.4255	0.98851	1.3421	0.99461	1.2498	0.00402599	-0.338501	85294000	39604000	45690000	398310000	251620000	146690000	134970000	44964000	90003000	136630000	55842000	80788000	24631000	11340000	13292000	590860000	497860000	93007000	42796000	18088000	24708000	924090000	673750000	250340000
>ID-24ORF-8023|;>ID-43ORF-1681|640071004 YP_352881 RSP_2831 cob(I)yrinic acid a,c-diamide adenosyltransferase [Rhodobacter sphaeroides 2.4.1]	RSP_2831	6.5	58.062	3.1105e-31	4	4	4	1.1617	0.77781	1.5483	0.68024	1.1378	0.71105		0.52949	0.00409328	0.926365	8591300	3059000	5532300	202340000	91029000	111310000	9430400	4644500	4785900	303390000	164530000	138870000	9156000	3266000	5890100	70739000	30998000	39741000	9484100	5491800	3992300	171390000	105910000	65475000
>ID-34ORF-26|;>ID-43ORF-4207|640103031 YP_001033880 RSP_3923 conserved hypothetical protein [Rhodobacter sphaeroides 2.4.1]	RSP_3923	11.3	54.413	2.2281e-34	3	3	3	0.80401	1.0045	0.7851	1.1709	0.90394	1.0904		1.0457	0.00414963	-0.376642	29772000	12986000	16786000	233580000	109010000	124570000	17216000	6409700	10807000	165090000	68909000	96180000	20767000	4362200	16405000	140800000	46781000	94022000	13275000	5258300	8016400	368620000	169410000	199200000
>ID-29ORF-276|;>ID-43ORF-4059|640073422 YP_355259 RSP_3752 hypothetical protein [Rhodobacter sphaeroides 2.4.1]	RSP_3752	34.4	55.858	0	13	13	13	0.9897	1.2661	0.97517	1.1552	1.0498	1.4061	1.0979	1.2803	0.00416412	-0.311636	59935000	32365000	27570000	507990000	299220000	208770000	79532000	28279000	51253000	1245200000	845960000	399200000	25608000	11440000	14168000	1377900000	506810000	871070000	55278000	24071000	31207000	813260000	400340000	412920000
>ID-24ORF-2632|;>ID-43ORF-2773|640072115 YP_353973 RSP_0890 possible protein yrbC precursor [Rhodobacter sphaeroides 2.4.1]	RSP_0890	6.6	31.674	3.1062e-10	2	2	2	1.1463	0.54228	1.1135	0.46241	1.2749	0.89036	1.1389	0.6381	0.004318	0.926824	1233000000	1140200000	92884000	1202800000	451750000	751080000	1771100000	1679000000	92040000	9088800000	687050000	8401700000	142400000	56944000	85452000	1188300000	485930000	702410000	132670000	75326000	57343000	1782700000	998520000	784220000
>ID-22ORF-8420|;>ID-43ORF-1656|640070977 YP_352856 RSP_2855 Cation/multidrug efflux pump, RND superfamily [Rhodobacter sphaeroides 2.4.1]	RSP_2855	6.1	117.95	4.4456e-62	3	3	3	1.2023	0.81344	1.1631	0.83587		0.74305			0.0043199	0.568562	14184000	5709700	8474600	679230000	19988000	659250000	18090000	8537700	9552000	1385100000	114650000	1270500000	5796100	2218100	3578000	209240000	82490000	126750000	20881000	11117000	9764800	180880000	114940000	65939000
>ID-20ORF-7754|;>ID-43ORF-1836|640071161 YP_353036 RSP_2974 Putative metalopeptidase [Rhodobacter sphaeroides 2.4.1]	RSP_2974	15.4	56.088	8.0468e-50	6	6	6	0.60611	0.79684	0.63317	0.81305					0.00434949	-0.37688	24636000	11836000	12800000	0	0	0	18809000	6525700	12283000	0	0	0	10688000	5635600	5051900	70569000	42280000	28289000	13944000	6134100	7810000	74942000	33414000	41528000
>ID-22ORF-7489|;>ID-43ORF-1828|640071153 YP_353028 RSP_2966 excinuclease ABC subunit A [Rhodobacter sphaeroides 2.4.1]	RSP_2966	30.2	108.65	0	22	22	22	1.1457	1.0635	1.3628	0.91778	1.1819	0.91081	1.3017	0.81451	0.00437192	0.434709	45600000	17988000	27612000	1966000000	1591300000	374710000	52703000	23518000	29184000	2443000000	1886200000	556820000	44167000	15927000	28240000	2772400000	2089500000	682970000	76137000	36405000	39732000	4043700000	597760000	3445900000
>ID-19ORF-9834|;>ID-43ORF-2159|640071494 YP_353359 RSP_0285 light-independent protochlorophyllide reductase subunit N [Rhodobacter sphaeroides 2.4.1]	RSP_0285	6.3	64.704	2.0485e-47	2	2	2	1.7439	2.2953	1.6977	2.5527	1.6487	3.0394	1.7394	2.073	0.00439968	-0.529914	35789000	14064000	21726000	454920000	150310000	304610000	18700000	6550200	12149000	377010000	133280000	243730000	17659000	5665200	11994000	720160000	249390000	470770000	14938000	3875500	11063000	131250000	40970000	90277000
>ID-22ORF-8390|;>ID-43ORF-1661|640070982 YP_352861 RSP_2850 transcription-repair coupling factor (helicase) [Rhodobacter sphaeroides 2.4.1]	RSP_2850	14.7	129.19	4.445e-291	12	12	12	1.2043	0.91677	1.1905	1.0816	1.2356	0.8614	1.2134	0.7957	0.00448958	0.412031	25921000	9652500	16268000	649600000	282740000	366860000	25544000	12256000	13287000	668090000	325110000	342980000	15086000	5916400	9170100	628200000	259230000	368970000	32622000	16600000	16023000	405290000	185850000	219440000
>ID-21ORF-6284|;>ID-43ORF-1449|640070768 YP_352649 RSP_2591 two component transcriptional regulator, LuxR family family [Rhodobacter sphaeroides 2.4.1]	RSP_2591	16.3	33.447	2.5314e-35	4	4	4	0.70057	1.0779	0.64339		0.61604	0.97533			0.00457924	-0.656972	4569000	2451400	2117600	336400000	182230000	154170000	1498000	572110	925930	93065000	36663000	56402000	7107500	3792500	3314900	89383000	50818000	38565000	284310	126090	158220	0	0	0
>ID-25ORF-2381|;>ID-43ORF-3737|640073099 YP_354937 RSP_3432 methyl-accepting chemotaxis protein [Rhodobacter sphaeroides 2.4.1]	RSP_3432	10.3	57.573	4.7346e-24	3	3	3	0.8708	1.138	0.8965	1.1544					0.00458186	-0.371792	78000000	28392000	49609000	0	0	0	8861700	3117100	5744600	0	0	0	71366000	26572000	44795000	0	0	0	88451000	36115000	52336000	0	0	0
>ID-30ORF-1339|;>ID-43ORF-3892|640073254 YP_355092 RSP_3588 hypothetical protein [Rhodobacter sphaeroides 2.4.1]	RSP_3588	24.2	14.822	2.9175e-81	3	3	3	1.0998	1.3096	1.1712	1.553	1.2039	1.635	1.2008	1.7454	0.00465499	-0.413201	391470000	165620000	225850000	7390000000	3171700000	4218300000	411970000	129020000	282950000	4206100000	1754900000	2451200000	303080000	126580000	176500000	9174700000	2607600000	6567100000	126160000	44353000	81806000	31631000000	1514000000	30117000000
>ID-36ORF-259|	#VALUE!	33.9	13.358	4.1103e-34	4	4	4	1.184	1.0076	1.3345	0.98804	1.1407	0.86285	1.1521	0.98044	0.00473077	0.321941	9800300	3788500	6011700	441380000	231950000	209440000	39481000	16444000	23037000	502610000	179900000	322710000	4180200	1778800	2401400	462870000	183710000	279170000	3375000	2375200	999840	718270000	329260000	389010000
>ID-22ORF-6707|;>ID-43ORF-1961|640071288 YP_353161 RSP_0085 multisensor hybrid histidine kinase [Rhodobacter sphaeroides 2.4.1]	RSP_0085	6.4	98.646	2.0403e-133	4	4	4	0.77778	1.915	0.82372	1.4971				1.8841	0.00475473	-1.13465	12570000	5867800	6702200	415600000	403780000	11827000	6421100	1832800	4588400	13733000	4311900	9421000	6889300	3059300	3830000	187100000	13283000	173820000	16059000	4981000	11078000	165590000	20359000	145230000
>ID-20ORF-4548|;>ID-43ORF-1225|640070544 YP_352425 RSP_2365 ABC sugar (ribose) transporter, periplasmic substrate-binding subunit [Rhodobacter sphaeroides 2.4.1]	RSP_2365	36.1	34.645	0	9	9	9	1.0439	0.89686	1.1484	0.90867	0.99474	0.92659	1.1075	0.94404	0.00478369	0.219077	117580000	49586000	67990000	3956800000	1794100000	2162600000	173080000	73113000	99971000	5154700000	2220300000	2934400000	83620000	32262000	51357000	6015200000	2443400000	3571800000	125690000	55272000	70417000	7023100000	3186000000	3837100000
>ID-22ORF-14038|;>ID-43ORF-539|640069847 YP_351739 RSP_1690 Electron transfer flavoprotein, alpha subunit [Rhodobacter sphaeroides 2.4.1]	RSP_1690	69.4	44.68	0	15	15	15	0.99859	0.88778	1.0123	0.88554	0.95911	0.85142	0.92329	0.8429	0.00480606	0.164354	794110000	297720000	496390000	14739000000	6832700000	7906300000	1363900000	565850000	798060000	37396000000	26038000000	11357000000	448900000	195140000	253760000	85717000000	45709000000	40008000000	851930000	423910000	428020000	51319000000	37495000000	13824000000
>ID-23ORF-457|;>ID-43ORF-3219|640072565 YP_354419 RSP_1337 probable ubiquinone biosynthesis protein [Rhodobacter sphaeroides 2.4.1]	RSP_1337	11.7	58.336	3.002e-127	3	3	3	0.96213	0.64983	1.0169	0.79018	1.0119			0.68671	0.00486931	0.493642	33823000	13868000	19955000	369810000	164140000	205670000	82460000	37188000	45272000	51899000	25263000	26636000	26940000	10737000	16204000	60191000	29345000	30846000	35243000	17629000	17614000	325040000	162950000	162100000
>ID-21ORF-15569|;>ID-43ORF-3282|640072629 YP_354482 RSP_1401 Band 7 protein [Rhodobacter sphaeroides 2.4.1]	RSP_1401	41.5	35.217	0	7	7	7	0.96042	1.0815	0.9749	1.1069	1.0152	1.059	1.0183	1.1536	0.00516397	-0.148247	81246000	35010000	46236000	1591700000	1000800000	590910000	155850000	60236000	95612000	3374000000	3031300000	342650000	47413000	20912000	26501000	1805100000	1244900000	560140000	82898000	30083000	52815000	1103100000	457030000	646090000
>ID-24ORF-4930|;>ID-43ORF-2232|640071567 YP_353432 RSP_0357 Probable HflK protein [Rhodobacter sphaeroides 2.4.1]	RSP_0357	22.3	42.915	0	4	4	4	1.2811	0.75949	0.97792	0.60021	0.83791	0.5703	0.95121	0.57434	0.00533739	0.689071	3595400	1553800	2041600	2521800000	988620000	1533100000	112920000	55741000	57175000	2808500000	1421600000	1386900000	77399000	32003000	45395000	4138500000	1634000000	2504600000	72457000	39341000	33116000	3016400000	1645800000	1370600000
>ID-21ORF-7465|;>ID-43ORF-1684|640071007 YP_352884 RSP_2828 Cobalamin synthesis protein CobW [Rhodobacter sphaeroides 2.4.1]	RSP_2828	7.8	46.891	1.4253e-207	3	3	3	1.1136	0.81005	0.95381	0.64666	1.1473	0.83748	1.0851	0.84132	0.00533842	0.457773	55499000	19569000	35930000	1562500000	593200000	969310000	92321000	28769000	63552000	2325000000	771740000	1553200000	10913000	4573200	6340000	2146200000	904800000	1241400000	13447000	7063300	6383500	4136600000	1212400000	2924200000
>ID-20ORF-3421|;>ID-43ORF-1018|640070334 YP_352218 RSP_2166 Bifunctional putA protein; Proline dehydrogenase / Delta-1-pyrroline-5-carboxylate dehydrogenase [Rhodobacter sphaeroides 2.4.1]	RSP_2166	7.2	129.8	1.0664e-90	6	6	6	1.0568	2.1884	0.96601	1.7539			0.96127		0.00535854	-0.975401	10713000	2146900	8566000	300130000	284210000	15922000	2663600	995620	1668000	324370000	308270000	16106000	3901700	1668000	2233800	108300000	65623000	42680000	6155800	2737300	3418500	393410000	371210000	22203000
>ID-29ORF-855|;>ID-43ORF-3957|640073320 YP_355157 RSP_3644 Metal dependent phosphohydrolase [Rhodobacter sphaeroides 2.4.1]	RSP_3644	37.6	53.776	0	13	13	13	0.82704	1.0056	0.81382	1.0578	0.87482	1.0944	0.90316	1.3222	0.00541971	-0.387256	160730000	68875000	91856000	553620000	275600000	278020000	102540000	38223000	64318000	1874200000	1401800000	472410000	55056000	25075000	29981000	3697200000	2965000000	732170000	26310000	11520000	14790000	1255700000	237880000	1017800000
>ID-24ORF-9052|;>ID-43ORF-1501|640070821 YP_352701 RSP_2645 KDPG/KHG bifunctional aldolase [Rhodobacter sphaeroides 2.4.1]	RSP_2645	13.7	27.071	4.5619e-99	2	2	2	0.79571	0.65651	0.79903	0.63686					0.00543969	0.299731	23574000	9138300	14436000	311570000	123490000	188080000	48684000	31121000	17563000	334290000	170560000	163730000	45239000	15513000	29726000	457480000	184290000	273200000	34851000	16216000	18635000	488370000	269410000	218960000
>ID-22ORF-13587|;>ID-43ORF-614|640069923 YP_351814 RSP_1766 Pyruvate kinase [Rhodobacter sphaeroides 2.4.1]	RSP_1766	17.5	67.109	1.7513e-274	5	5	5	0.96342	0.71828	0.85967	0.80914	0.95947	0.81489	0.98145	0.81447	0.00545244	0.255356	167350000	69658000	97694000	2552900000	1105700000	1447200000	291490000	127330000	164160000	3808700000	1744300000	2064400000	132780000	55786000	76990000	4775100000	2062400000	2712700000	162610000	79749000	82864000	4635500000	2272300000	2363100000
>ID-20ORF-1408|;>ID-43ORF-580|640069889 YP_351780 RSP_1732 30S ribosomal protein S5 [Rhodobacter sphaeroides 2.4.1]	RSP_1732	60.4	21.846	0	12	12	12	0.86152	0.895	0.85919	0.91705	0.87352	0.94252	0.87491	0.89473	0.00545721	-0.0768302	1565400000	707940000	857440000	89977000000	26361000000	63616000000	1676100000	704670000	971450000	75630000000	32957000000	42673000000	1332100000	617650000	714450000	108040000000	29932000000	78107000000	744200000	347690000	396520000	115950000000	54741000000	61206000000
>ID-23ORF-14342|;>ID-43ORF-308|640069613 YP_351508 RSP_1465 hypothetical protein [Rhodobacter sphaeroides 2.4.1]	RSP_1465	16.8	20.013	4.5836e-70	2	2	2	1.1646	0.562	1.1575	0.54649		0.85759	1.0975	0.55103	0.00553074	0.883356	16182000	5699000	10483000	71086000	30693000	40393000	16081000	8457900	7622900	791430000	554910000	236520000	18519000	6749900	11769000	895220000	537040000	358170000	10978000	6275400	4702200	486210000	194940000	291270000
>ID-22ORF-8542|;>ID-43ORF-1625|640070946 YP_352825 RSP_2766 Uncharacterized metal-binding protein [Rhodobacter sphaeroides 2.4.1]	RSP_2766	6.6	72.507	1.9649e-131	3	3	3	1.2976	1.1347	1.3174	1.1126					0.0055724	0.226084	2069800	816290	1253500	0	0	0	3822300	1478400	2343900	178130000	6308300	171820000	900510	360940	539570	0	0	0	1988300	925800	1062500	0	0	0
>ID-20ORF-10833|;>ID-43ORF-2422|640071758 YP_353622 RSP_0549 hypothetical protein [Rhodobacter sphaeroides 2.4.1]	RSP_0549	27.2	30.467	5.389e-107	3	3	3	0.95976	0.72111	0.95844	0.65404	0.86482	0.72525			0.00564021	0.404691	6680700	2580800	4099900	831180000	372380000	458800000	17443000	7958600	9484600	899420000	403510000	495910000	5182500	2237700	2944800	165180000	79121000	86059000	2114700	1053600	1061100	702910000	353900000	349010000
>ID-22ORF-12533|;>ID-43ORF-823|640070135 YP_352023 RSP_1974 hypothetical protein [Rhodobacter sphaeroides 2.4.1]	RSP_1974	37.8	15.077	1.9602e-261	4	4	4	1.2822	1.5684	1.3881	1.5957	1.2645	1.5218	1.4027	1.8127	0.0056697	-0.284705	56389000	19315000	37073000	1660400000	1169200000	491200000	111850000	60967000	50887000	497520000	206600000	290920000	14615000	5747600	8867200	3124800000	445150000	2679600000	19806000	7204200	12601000	472050000	177930000	294120000
>ID-22ORF-10241|;>ID-43ORF-1274|640070593 YP_352474 RSP_2412 Oligoendopeptidase F [Rhodobacter sphaeroides 2.4.1]	RSP_2412	37.3	68.318	0	15	15	15	0.95556	0.87414	0.9636	0.80659	1.1285	0.83773	1.033	0.72669	0.00568897	0.327917	129090000	54627000	74464000	3276800000	1207200000	2069600000	452330000	195330000	257010000	7343000000	5578600000	1764500000	143710000	58641000	85068000	3624200000	1624800000	1999400000	360950000	175560000	185400000	4397500000	2247500000	2150000000
>ID-20ORF-13767|;>ID-43ORF-3060|640072406 YP_354260 RSP_1175 3-demethylubiquinone-9 3-methyltransferase [Rhodobacter sphaeroides 2.4.1]	RSP_1175	30.9	29.848	8.3441e-169	6	6	6	1.0535	0.56189	1.1393	0.66147	1.1828	0.89485	1.0987	0.80364	0.00569415	0.640432	50443000	19653000	30791000	6771300000	2569100000	4202300000	126870000	57140000	69732000	6153300000	3527400000	2625900000	71873000	30063000	41810000	6658100000	1164300000	5493800000	53437000	27865000	25572000	2376400000	1191100000	1185300000
>ID-20ORF-12542|;>ID-43ORF-2794|640072136 YP_353994 RSP_0911 TRAP-T family C4-dicarboxylate transporter, DctQ (4TMs) subunit [Rhodobacter sphaeroides 2.4.1]	RSP_0911	5.7	28.886	9.1266e-81	3	3	3	0.81827	0.99438	0.7587	0.90216	0.81208	0.98589	0.86264	1.1012	0.00589802	-0.290083	317100000	149620000	167490000	1595500000	787600000	807900000	317450000	122160000	195290000	892220000	393730000	498480000	366190000	176700000	189490000	519110000	262240000	256870000	222820000	97409000	125410000	1493300000	685850000	807490000
>ID-21ORF-5718|;>ID-43ORF-1322|640070641 YP_352522 RSP_2461 3-oxoacyl-(acyl-carrier protein) reductase [Rhodobacter sphaeroides 2.4.1]	RSP_2461	16.1	77.051	1.0423e-291	5	5	5	1.0536	0.97598	1.1129	0.93447	1.0837	1.0186	1.0489	0.94116	0.00605446	0.149228	97577000	39838000	57739000	1618300000	684560000	933740000	160240000	68055000	92189000	1969600000	847700000	1121900000	85644000	36048000	49597000	2216900000	982360000	1234500000	52048000	23946000	28102000	5015900000	965520000	4050400000
>ID-27ORF-2076|;>ID-43ORF-3665|640073026 YP_354865 RSP_3361 Putative restriction endonuclease or methylase [Rhodobacter sphaeroides 2.4.1]	RSP_3361	24.8	41.524	5.0324e-94	6	6	6	1.2763	2.3228	1.5013	2.1753	1.2704				0.00608282	-0.740582	30373000	12529000	17844000	319600000	128260000	191340000	23163000	6306300	16857000	332930000	102630000	230300000	9746400	3867000	5879400	484280000	186340000	297940000	4329200	1126100	3203100	295790000	89215000	206580000
>ID-22ORF-994|;>ID-43ORF-3082|640072428 YP_354282 RSP_1199 secreted conserved hypothetical protein [Rhodobacter sphaeroides 2.4.1]	RSP_1199	17.1	27.504	5.453e-61	3	3	3	0.7848	0.40902	0.92135	0.40141	0.97935	0.65946	0.88902	0.59535	0.00622293	0.817161	90540000	38665000	51875000	1263500000	551200000	712310000	161110000	76569000	84542000	1285900000	634860000	651090000	176660000	78969000	97694000	13525000000	12228000000	1296900000	121620000	63986000	57629000	2529400000	1200100000	1329300000
>ID-30ORF-27|;>ID-43ORF-4122|640073486 YP_355322 RSP_1420 TRAP-T family transporter, periplasmic binding protein [Rhodobacter sphaeroides 2.4.1]	RSP_1420	25.4	34.466	0	6	6	6	0.65409	0.68827	0.65089	0.74705	0.67816	0.7084	0.66391	0.71933	0.00642049	-0.120106	220410000	111160000	109250000	8365900000	3097600000	5268200000	296360000	143750000	152610000	8296400000	3160700000	5135700000	163340000	85666000	77677000	26705000000	4568200000	22137000000	173040000	87628000	85415000	7871400000	3815500000	4055900000
>ID-22ORF-1828|;>ID-43ORF-2906|640072250 YP_354106 RSP_6144 conserved hypothetical protein (possible transmembrane) [Rhodobacter sphaeroides 2.4.1]	RSP_6144	7.9	84.842	5.9831e-30	3	3	3	1.0727	0.48252	1.2157	0.50446					0.00651711	1.22169	7236500	2555000	4681500	0	0	0	7000400	3659900	3340400	35690000	20059000	15630000	2382100	865340	1516700	44463000	18970000	25493000	2533900	1575100	958730	26390000	16440000	9950400
>ID-23ORF-12380|;>ID-43ORF-758|640070068 YP_351958 RSP_1910 Putative Flp pilus assembly protein CpaB [Rhodobacter sphaeroides 2.4.1]	RSP_1910	21.1	30.195	1.3409e-60	5	5	5	1.2277	2.1418	1.2836	2.3261					0.00657392	-0.831569	15747000	6668400	9078600	0	0	0	26131000	7394000	18737000	0	0	0	13972000	5400600	8571100	52460000	18708000	33752000	11117000	3230900	7886300	70760000	19423000	51337000
>ID-21ORF-3822|;>ID-43ORF-985|640070299 YP_352185 RSP_2130 two component, sigma54 specific transcriptional regulator, fis family [Rhodobacter sphaeroides 2.4.1]	RSP_2130	51.2	48.783	3.2289e-251	12	12	12	1.0158	0.75753	0.99853	0.7305	1.1882	0.93227	1.1296	0.85507	0.00665048	0.407026	180390000	64410000	115980000	1339200000	561410000	777820000	169940000	69770000	100170000	1390100000	511410000	878670000	85726000	33046000	52680000	2926000000	2184600000	741400000	144570000	64492000	80082000	1738400000	853000000	885440000
>ID-25ORF-3055|;>ID-43ORF-3859|640073221 YP_355059 RSP_3557 ABC transporter, fused ATPase domains [Rhodobacter sphaeroides 2.4.1]	RSP_3557	6.4	85.88	5.3561e-73	3	3	3	0.94745	1.1315	0.97204	1.0445	1.0117	1.1872	0.99606	1.211	0.00665729	-0.215616	10425000	4675800	5748800	93997000	43441000	50556000	35690000	13310000	22380000	77432000	30885000	46547000	10520000	4862800	5657300	138820000	68720000	70103000	10445000	4374700	6069800	127350000	58999000	68348000
>ID-24ORF-11177|;>ID-43ORF-1118|640070435 YP_352318 RSP_2263 hypothetical protein [Rhodobacter sphaeroides 2.4.1]	RSP_2263	11.7	35.568	2.8547e-98	2	2	2	1.0863	0.85442	0.992	0.79125	1.0289	0.90534	1.1384		0.00668251	0.322244	21493000	8624100	12869000	92071000	36598000	55474000	15890000	7228900	8661000	106320000	49970000	56349000	14278000	12415000	1862600	94020000	40402000	53618000	10402000	5380400	5021900	36022000	20832000	15190000
>ID-22ORF-2386|;>ID-43ORF-2797|640072139 YP_353997 RSP_0914 Short-chain dehydrogenase/reductase SDR [Rhodobacter sphaeroides 2.4.1]	RSP_0914	6.9	89.76	1.7291e-69	3	3	3	0.97831	0.85697	1.0688	0.77583	0.95705	0.90683	0.98666	0.77164	0.00679783	0.271062	25219000	9974000	15245000	593450000	373300000	220150000	58929000	23954000	34975000	491710000	260450000	231270000	39072000	15089000	23983000	504810000	205540000	299270000	20668000	9650300	11018000	768430000	593990000	174440000
>ID-21ORF-15335|;>ID-43ORF-3224|640072570 YP_354424 RSP_1342 chromosomal replication initiation protein [Rhodobacter sphaeroides 2.4.1]	RSP_1342	19.3	51.71	1.0183e-110	7	7	7	1.038	1.5602	0.86477	1.4997	0.95447				0.00700067	-0.69159	101670000	92572000	9101600	465230000	77144000	388090000	17837000	5183500	12654000	0	0	0	3067300	1206700	1860600	18978000	6871700	12107000	14078000	4754000	9323900	142180000	92585000	49597000
>ID-21ORF-7498|;>ID-43ORF-1697|640071020 YP_352897 RSP_2816 hypothetical protein [Rhodobacter sphaeroides 2.4.1]	RSP_2816	26.4	54.606	9.1368e-115	9	9	9	0.94741	0.85918	0.98303	0.75525	0.95181	0.79115	1.1187	0.86451	0.00708353	0.289385	29660000	12096000	17565000	1146700000	523070000	623590000	89020000	38685000	50335000	4453400000	282800000	4170600000	34039000	14234000	19805000	18711000000	911460000	17800000000	25071000	12267000	12804000	948170000	806780000	141390000
>ID-24ORF-854|;>ID-43ORF-3109|640072455 YP_354309 RSP_1227 putative chromosome partitioning protein, ParA [Rhodobacter sphaeroides 2.4.1]	RSP_1227	34.9	30.201	2.4233e-57	5	5	5	0.84657	1.1879	0.77094	1.2228	0.99529	1.1445	1.0093	1.3794	0.00714231	-0.447181	124760000	102370000	22397000	375830000	167120000	208710000	221350000	186120000	35233000	1009400000	850700000	158660000	5698300	1903500	3794900	467720000	192070000	275650000	15895000	6864200	9031200	344830000	143400000	201420000
>ID-20ORF-7621|;>ID-43ORF-1813|640071138 YP_353013 RSP_2952 BolA-like protein [Rhodobacter sphaeroides 2.4.1]	RSP_2952	15.7	54.816	8.9763e-75	4	4	4	0.91829	0.84096	0.99438	0.74012	1.0127	0.73114	0.88013	0.6387	0.0071655	0.369742	3418200	1495200	1923000	2479700000	1056600000	1423100000	10530000	4764000	5765700	3375400000	1515200000	1860100000	2561000	1070000	1491100	4360500000	1980500000	2380000000	332390	188140	144250	4199100000	2087400000	2111700000
>ID-22ORF-14602|;>ID-43ORF-435|640069741 YP_351635 RSP_1590 two component, sigma54 specific, transcriptional regulator, fis family [Rhodobacter sphaeroides 2.4.1]	RSP_1590	12.9	55.033	5.5829e-25	4	4	4	0.97522	1.2203	0.98896	1.274					0.00774161	-0.337678	1714800	713590	1001200	0	0	0	46731000	14811000	31920000	0	0	0	6162400	987940	5174500	0	0	0	3276900	1081500	2195400	25038000	11184000	13855000
>ID-28ORF-361|;>ID-43ORF-4057|640073420 YP_355257 RSP_3750 hypothetical protein [Rhodobacter sphaeroides 2.4.1]	RSP_3750	41.2	20.957	1.8376e-242	5	5	5	1.0798	1.225	1.1337	1.2281	1.1111	1.2125	1.1446	1.3661	0.00785111	-0.174888	52910000	22449000	30461000	1851000000	799900000	1051100000	55381000	20820000	34561000	2992500000	1205900000	1786600000	4743700	1978800	2764900	2018200000	859080000	1159100000	8671700	3702900	4968800	1327400000	365910000	961470000
>ID-23ORF-14180|;>ID-43ORF-350|640069656 YP_351550 RSP_1508 Uncharacterized HemY-like membrane protein [Rhodobacter sphaeroides 2.4.1]	RSP_1508	40.7	67.047	0	18	18	18	0.94435	1.1521	0.92931	1.0787	1.0211	1.289	1.007	1.3474	0.00825344	-0.316009	540110000	248630000	291480000	11616000000	7369400000	4246500000	484490000	172820000	311660000	7953700000	4845800000	3107900000	223090000	93397000	129700000	11182000000	4539500000	6642900000	263740000	99613000	164130000	6401100000	2685100000	3716000000
>ID-21ORF-5795|;>ID-43ORF-1350|640070669 YP_352550 RSP_4043 Peptidylprolyl isomerase [Rhodobacter sphaeroides 2.4.1]	RSP_4043	29.9	19.354	1.3214e-285	7	7	7	0.95572	0.76723	0.91411	0.63902	0.98373	0.8238	0.92504	0.79677	0.00846152	0.32509	496440000	220110000	276340000	13135000000	5867500000	7267500000	556080000	265880000	290200000	13402000000	7444200000	5958100000	341760000	157030000	184730000	21656000000	13265000000	8391100000	263780000	144800000	118980000	18262000000	8309800000	9952200000
>ID-43ORF-2113|640071448 YP_353313 RSP_0240 NAD(P) transhydrogenase subunit alpha [Rhodobacter sphaeroides 2.4.1];>ID-22ORF-5807|	RSP_0240	44.2	55.618	0	15	15	15	0.94947	1.0842	0.93269	1.0681	1.0234	1.0917	1.025	1.1072	0.00850424	-0.147754	564600000	227330000	337270000	15430000000	3745800000	11684000000	612770000	242680000	370080000	12638000000	5686600000	6951300000	391720000	176000000	215730000	9663300000	5430000000	4233300000	468980000	204070000	264910000	7657300000	2972100000	4685200000
>ID-22ORF-8451|;>ID-43ORF-1650|640070971 YP_352850 RSP_2861 elongation factor Ts [Rhodobacter sphaeroides 2.4.1]	RSP_2861	79.5	31.119	0	21	21	21	0.84491	1.0354	0.83872	0.93574	0.86439	0.96239	0.88339	0.90964	0.00852366	-0.169364	1813300000	835100000	978200000	114680000000	40008000000	74670000000	2388900000	1021700000	1367200000	165700000000	61092000000	104610000000	1318400000	663530000	654820000	223110000000	112760000000	110350000000	1662200000	817260000	844950000	70054000000	32909000000	37145000000
>ID-24ORF-10201|;>ID-43ORF-1291|640070610 YP_352491 RSP_6052 hypothetical protein [Rhodobacter sphaeroides 2.4.1]	RSP_6052	11.1	100.18	3.5911e-112	8	8	8	0.91047	1.431	0.87874	1.3582	0.94367	1.0996	0.86402	1.0445	0.00861968	-0.445263	11909000	6069500	5839300	632860000	277550000	355310000	25107000	14290000	10817000	453310000	149570000	303730000	16377000	11628000	4749100	1115000000	357350000	757650000	6324600	2854300	3470300	598850000	292900000	305950000
>ID-22ORF-1743|;>ID-43ORF-2942|640072287 YP_354142 RSP_1057 Putative mercuric reductase protein [Rhodobacter sphaeroides 2.4.1]	RSP_1057	17	49.185	4.039e-97	5	5	5	1.2539	0.47077	1.1231	0.4514		0.30843			0.0086924	1.55302	20417000	7006600	13410000	0	0	0	45221000	24215000	21006000	268010000	168220000	99783000	9493200	3385200	6108000	182490000	73979000	108510000	40872000	23563000	17309000	182310000	114110000	68195000
>ID-25ORF-2218|;>ID-43ORF-3693|640073055 YP_354893 RSP_3388 putative Isocitrate/isopropylmalate dehydrogenase / tartrate dehydrogenase ttuC [Rhodobacter sphaeroides 2.4.1]	RSP_3388	1.4	155.84	2.9207e-18	2	2	2	0.96078	0.80052	0.99461	0.78397					0.0088514	0.303494	38422000	17095000	21327000	165390000	78276000	87117000	43853000	21488000	22365000	186140000	90738000	95406000	27982000	12974000	15008000	185750000	90695000	95055000	34270000	15847000	18423000	160420000	84289000	76130000
>ID-22ORF-8405|;>ID-43ORF-1658|640070979 YP_352858 RSP_2853 Transcriptional regulator, TetR family [Rhodobacter sphaeroides 2.4.1]	RSP_2853	39.5	25.534	1.168e-63	5	5	5	0.97427	0.71807	0.95056	0.60875			0.94812	0.5184	0.00894099	0.646174	25358000	9214700	16143000	97299000	31711000	65588000	40111000	19374000	20737000	85563000	41468000	44095000	19649000	7661500	11987000	233060000	98719000	134340000	13367000	7139600	6227300	676490000	372210000	304280000
>ID-21ORF-2349|;>ID-43ORF-714|640070023 YP_351914 RSP_1864 hypothetical protein [Rhodobacter sphaeroides 2.4.1]	RSP_1864	7.2	61.71	1.6006e-36	3	3	3	1.1498	1.4742	1.2134	1.4396	1.126	1.2165	1.0833	1.3567	0.00906879	-0.262094	6755100	2723700	4031500	3985500000	1840300000	2145200000	92136000	31910000	60225000	210070000	28844000	181230000	10090000	4206300	5883400	467450000	229990000	237460000	13043000	4830400	8212400	285230000	116750000	168480000
>ID-19ORF-5174|;>ID-43ORF-1277|640070596 YP_352477 RSP_2415 hypothetical protein [Rhodobacter sphaeroides 2.4.1]	RSP_2415	11.9	54.125	1.8788e-77	5	5	5	1.3299	1.1053	1.2476	1.0822				1.062	0.0091058	0.251459	23007000	14238000	8768500	0	0	0	25626000	17029000	8596800	298750000	119230000	179520000	12752000	5172000	7579800	488120000	209270000	278850000	16238000	6603600	9634400	244190000	107350000	136830000
>ID-24ORF-11131|;>ID-43ORF-1130|640070448 YP_352330 RSP_2274 ABC branched amino acid transporter family, ATPase subunit [Rhodobacter sphaeroides 2.4.1]	RSP_2274	11.8	43.289	5.0999e-29	4	4	4	0.67497	1.1057	0.69191	1.2297					0.00958414	-0.781158	4025100	2057400	1967700	4060100000	15224000	4044900000	9225300	3257300	5968000	0	0	0	3167200	1729300	1437900	119200000	20069000	99130000	987730	413040	574690	22332000	9013600	13318000
>ID-23ORF-8162|;>ID-43ORF-1657|640070978 YP_352857 RSP_2854 Cation/multidrug efflux pump, Membrane fusion protein (MFP) family [Rhodobacter sphaeroides 2.4.1]	RSP_2854	16.1	55.383	3.2945e-191	3	3	3	0.97122	0.66933	0.99749		0.8936	0.79471		0.70825	0.00961987	0.399962	58794000	22647000	36146000	1855300000	822480000	1032800000	8598200	4343300	4254900	2715200000	1311500000	1403600000	6878300	2839100	4039100	1205400000	550540000	654900000	0	0	0	1274100000	664590000	609530000
>ID-24ORF-1007|;>ID-43ORF-3073|640072419 YP_354273 RSP_1188 Nucleotide sugar epimerase/dehydratase [Rhodobacter sphaeroides 2.4.1]	RSP_1188	14.3	72.241	1.5143e-57	6	6	6	0.91314	1.3476	0.84499	1.699	0.58906	1.5637			0.00980639	-0.996285	2049600	980470	1069100	152200000	54355000	97842000	6226000	3000200	3225800	72965000	38045000	34920000	1759300	922120	837140	33653000	15815000	17838000	2820900	1138200	1682700	11620000	3527800	8092200
>ID-22ORF-13379|;>ID-43ORF-654|640069963 YP_351854 RSP_1806 aconitate hydratase [Rhodobacter sphaeroides 2.4.1]	RSP_1806	37.6	104.05	0	26	26	26	0.9457	1.1584	0.90748	1.0963	1.0634	1.166	1.0533	1.1867	0.0098576	-0.221177	1120400000	454020000	666400000	26994000000	12734000000	14260000000	1302400000	462730000	839630000	23239000000	10208000000	13030000000	699860000	287150000	412710000	36845000000	18326000000	18520000000	1199500000	491140000	708370000	28283000000	12877000000	15406000000
>ID-22ORF-10242|;>ID-43ORF-1273|640070592 YP_352473 RSP_2411 hypothetical protein [Rhodobacter sphaeroides 2.4.1]	RSP_2411	34.7	32.006	1.6537e-96	7	7	7	0.87352	0.75345	1.2669	0.80687	1.0548	0.77875	1.0829	0.80714	0.00994152	0.42671	35424000	14201000	21223000	764100000	587210000	176890000	69870000	30078000	39792000	300800000	152240000	148560000	34672000	13549000	21122000	1049800000	352130000	697660000	8453100	4148200	4304800	1211300000	611630000	599660000
>ID-30ORF-3533|;>ID-43ORF-3504|640072864 YP_354704 RSP_3187 putative transmembrane protein [Rhodobacter sphaeroides 2.4.1]	RSP_3187	9.7	60.711	5.156e-49	2	2	2	0.84679	0.67704	0.89769	0.56232	0.91993	0.74711	0.99882		0.0101577	0.475953	15288000	6196500	9091900	376050000	158810000	217240000	68327000	30738000	37589000	601730000	289310000	312420000	7545800	3114700	4431100	714650000	288440000	426210000	25606000	12947000	12659000	533300000	259930000	273370000
>ID-42ORF-51|;>ID-43ORF-4238|640103062 YP_001033911 RSP_4284 YD repeat protein [Rhodobacter sphaeroides 2.4.1]	RSP_4284	1.7	177.77	8.3708e-122	2	2	2	0.81549	1.8833	0.88111	1.6509					0.0101941	-1.05196	224730	119850	104880	0	0	0	299510	119640	179880	0	0	0	316880	158650	158230	0	0	0	272250	117410	154840	0	0	0
>ID-23ORF-4660|;>ID-43ORF-2314|640071650 YP_353514 RSP_0440 putative SufB [Rhodobacter sphaeroides 2.4.1]	RSP_0440	61	60.076	0	20	20	20	0.79072	0.64962	0.79173	0.61645	0.9684	0.73505	0.98392	0.68913	0.010253	0.381911	308490000	125520000	182970000	7833400000	3182500000	4650800000	1191100000	542540000	648540000	24983000000	3467400000	21516000000	360050000	150310000	209750000	10446000000	4470800000	5974800000	470140000	248190000	221950000	13606000000	5423600000	8182700000
>ID-20ORF-3450|;>ID-43ORF-1031|640070347 YP_352231 RSP_2178 DNA topoisomerase I [Rhodobacter sphaeroides 2.4.1]	RSP_2178	37.5	114.52	0	24	24	24	0.96832	0.97059	1.0729	0.86138	1.1225	0.86001	1.096	0.77357	0.010327	0.302716	191030000	57446000	133580000	8853800000	1715200000	7138600000	176870000	78988000	97885000	8047500000	1719400000	6328100000	84892000	33972000	50920000	11475000000	2617800000	8856800000	221710000	105740000	115970000	4363400000	2176100000	2187300000
>ID-22ORF-9041|;>ID-43ORF-1519|640070839 YP_352719 RSP_2663 ABC sugar (glycerol) transporter, periplasmic binding protein [Rhodobacter sphaeroides 2.4.1]	RSP_2663	59.2	66.672	0	24	24	24	0.79335	0.98447	0.80184	0.94391	0.84398	0.90107	0.89367	0.91585	0.01043	-0.172739	73469000	33096000	40372000	4422200000	2028400000	2393800000	406300000	177910000	228390000	7803700000	4406800000	3396900000	167700000	78303000	89401000	6948800000	2889000000	4059800000	332290000	159470000	172820000	9856800000	2239800000	7617100000
>ID-22ORF-14525|;>ID-43ORF-446|640069752 YP_351646 RSP_1599 AMP-binding protein [Rhodobacter sphaeroides 2.4.1]	RSP_1599	23.4	64.06	9.3323e-216	10	10	10	0.79169	0.96315	0.76847	1.1108	0.83122	0.97158		0.90597	0.0104604	-0.306569	74224000	49310000	24913000	423510000	206990000	216520000	92174000	33212000	58962000	276180000	109420000	166770000	39792000	17314000	22478000	86872000	41705000	45166000	37943000	15618000	22324000	837750000	255580000	582170000
>ID-21ORF-4636|;>ID-43ORF-1127|640070444 YP_352327 RSP_2271 hypothetical protein [Rhodobacter sphaeroides 2.4.1]	RSP_2271	17.6	35.722	2.251e-110	3	3	3	1.047	0.62817	1.0734	0.81871	1.1328	0.87809	1.103		0.0106164	0.499558	187410000	78031000	109380000	1497500000	588120000	909390000	337350000	151140000	186200000	1813300000	771630000	1041700000	114810000	46984000	67829000	1532000000	697710000	834260000	145020000	71421000	73597000	492970000	241750000	251210000
>ID-19ORF-1828|;>ID-43ORF-593|640069902 YP_351793 RSP_1745 Pseudouridine synthase [Rhodobacter sphaeroides 2.4.1]	RSP_1745	46	51.552	1.2753e-231	15	15	15	1.1029	1.0354	1.1455	0.93285	1.0772	0.99682	1.0576	0.98353	0.0107918	0.152873	99647000	40845000	58802000	536370000	243320000	293040000	68021000	26457000	41564000	360990000	173570000	187430000	36898000	14964000	21935000	990420000	403290000	587130000	21752000	9604400	12147000	505430000	242960000	262480000
>ID-19ORF-9872|;>ID-43ORF-2165|640071500 YP_353365 RSP_0291 Reaction centre H protein [Rhodobacter sphaeroides 2.4.1]	RSP_0291	73.5	28.035	0	10	10	10	0.93999	1.494	0.86756	1.5178	1.2366	1.8522	1.3122	1.6099	0.0110567	-0.586061	341090000	141700000	199390000	55046000000	14373000000	40673000000	875990000	240190000	635800000	50678000000	21919000000	28759000000	438970000	183130000	255840000	28948000000	22501000000	6446500000	265700000	91315000	174380000	71754000000	25476000000	46278000000
>ID-23ORF-9796|;>ID-43ORF-1315|640070634 YP_352515 RSP_2454 amidophosphoribosyltransferase [Rhodobacter sphaeroides 2.4.1]	RSP_2454	10.5	55.595	2.1129e-26	4	4	4	0.98892	0.72844	0.8843	0.57557	1.1042	0.76708	1.0677	0.83099	0.0111024	0.480496	53461000	20983000	32478000	286550000	127720000	158830000	136230000	60187000	76046000	601910000	273400000	328510000	64764000	18841000	45923000	881540000	374490000	507050000	54765000	25463000	29301000	3638300000	3127100000	511210000
>ID-23ORF-7653|;>ID-43ORF-1755|640071079 YP_352955 RSP_2894 Nucleoside diphosphate kinase [Rhodobacter sphaeroides 2.4.1]	RSP_2894	51.6	20.751	0	8	8	8	0.9469	0.91311	0.94482	0.84188	1.0061	0.88295	0.94331	0.88731	0.0113041	0.125492	876900000	382590000	494310000	52404000000	38684000000	13720000000	1184400000	511210000	673230000	21859000000	10336000000	11523000000	828380000	376420000	451960000	71014000000	51406000000	19607000000	362520000	183400000	179120000	139150000000	57211000000	81940000000
>ID-22ORF-7385|;>ID-43ORF-1847|640071172 YP_353047 RSP_2985 hypothetical protein [Rhodobacter sphaeroides 2.4.1]	RSP_2985	14.5	20.563	8.3683e-16	3	3	3	0.88947	0.71707	0.92439	0.68906					0.0114578	0.360423	9793000	4562400	5230600	0	0	0	16188000	8428100	7759700	17175000	8520900	8654200	11567000	5667300	5900200	30798000	17526000	13272000	3283000	1769200	1513800	0	0	0
>ID-22ORF-12344|;>ID-43ORF-858|640070170 YP_352058 RSP_2007 conservd hypothetical protein [Rhodobacter sphaeroides 2.4.1]	RSP_2007	44.4	25.55	2.1946e-228	6	6	6	0.89689	1.2467	1.0427	1.2768	1.1226	1.3112	1.1597	1.3239	0.0117815	-0.296493	61343000	25574000	35769000	1684700000	833200000	851520000	146330000	52061000	94268000	1782100000	958850000	823210000	81978000	33993000	47985000	2831200000	1605500000	1225700000	37314000	14459000	22856000	1950400000	1200600000	749870000
>ID-24ORF-1312|;>ID-43ORF-3019|640072364 YP_354219 RSP_1134 1-deoxy-D-xylulose-5-phosphate synthase [Rhodobacter sphaeroides 2.4.1]	RSP_1134	21.2	67.888	7.0399e-144	10	10	10	0.98802	0.87885	0.89531	0.81064	0.91775	0.80782	1.0736	0.77568	0.011851	0.240426	7206800	3384400	3822400	221340000	94981000	126360000	26596000	11062000	15533000	207940000	89941000	118000000	14844000	6169600	8674400	511230000	217090000	294140000	13702000	6630300	7071300	241200000	115410000	125790000
>ID-24ORF-1263|;>ID-43ORF-3034|640072379 YP_354234 RSP_1149 Glutamate synthase (beta subunit) [Rhodobacter sphaeroides 2.4.1]	RSP_1149	14.5	70.696	3.826e-89	5	5	5	0.96683	1.0639	0.95482	1.0673					0.0118924	-0.149809	44804000	18581000	26223000	0	0	0	55843000	19848000	35995000	0	0	0	23926000	9554100	14372000	0	0	0	17551000	7194500	10357000	0	0	0
>ID-21ORF-12535|;>ID-43ORF-2625|640071965 YP_353825 RSP_0747 Short-chain dehydrogenase/reductase [Rhodobacter sphaeroides 2.4.1]	RSP_0747	58.3	26.669	0	12	12	12	1.0224	1.2214	1.0541	1.2191	1.1575	1.2415	1.1452	1.2324	0.0119383	-0.167011	284510000	114270000	170240000	9516100000	4823100000	4693100000	453670000	165680000	287990000	7277600000	3537100000	3740500000	272730000	112820000	159910000	9938500000	4502000000	5436500000	183210000	78794000	104410000	7984700000	3295700000	4689000000
>ID-19ORF-12912|;>ID-43ORF-2820|640072163 YP_354020 RSP_0937 Alpha amylase, catalytic subdomain [Rhodobacter sphaeroides 2.4.1]	RSP_0937	6.1	64.051	1.7694e-10	3	3	3	1.1464	1.618	1.198	1.732					0.0119884	-0.511049	1058500	358060	700480	0	0	0	2476700	752250	1724400	10947000	4257500	6689700	1459300	548820	910520	0	0	0	464240	164390	299840	0	0	0
>ID-22ORF-10669|;>ID-43ORF-1181|640070499 YP_352381 RSP_2326 Cell division protein FtsI [Rhodobacter sphaeroides 2.4.1]	RSP_2326	10.6	88.586	1.0633e-13	6	6	6	1.0083	1.3762	0.92704	1.5812	0.77133	1.2662			0.0119927	-0.645611	5058400	2176000	2882300	506730000	273530000	233200000	5318200	2126100	3192200	59116000	46879000	12237000	5156000	2297400	2858700	99266000	92671000	6595200	2890300	1189300	1701000	0	0	0
>ID-22ORF-7922|;>ID-43ORF-1744|640071068 YP_352944 RSP_2882 two component transcriptional regulator, LuxR family [Rhodobacter sphaeroides 2.4.1]	RSP_2882	29.4	25.311	8.1107e-74	5	5	5	0.72929	1.0333	0.71325	0.82648	0.55262	0.79355	0.59284	0.9018	0.0119992	-0.4634	22578000	11270000	11308000	1289900000	1056700000	233240000	44745000	21671000	23073000	787330000	605030000	182310000	10627000	6030900	4596400	1476200000	1194900000	281270000	9300400	4453000	4847400	883060000	662160000	220910000
>ID-24ORF-13367|;>ID-43ORF-719|640070028 YP_351919 RSP_1869 2-octaprenyl-6-methoxyphenyl hydroxylase [Rhodobacter sphaeroides 2.4.1]	RSP_1869	12.5	44.253	2.5762e-15	3	3	3	1.1935	0.66243	1.1334	0.58136					0.0120506	0.906311	44309000	14519000	29790000	1298600000	1210600000	87989000	58650000	25967000	32683000	198790000	98501000	100290000	19615000	7437800	12177000	293070000	110770000	182310000	50456000	24813000	25643000	0	0	0
>ID-21ORF-10278|;>ID-43ORF-2171|640071506 YP_353371 RSP_0296 Cytochrome c2 [Rhodobacter sphaeroides 2.4.1]	RSP_0296	31.4	27.593	0	4	4	4	1.0681	0.53047	0.83863	0.57237	0.89906				0.0121189	0.761474	62928000	23737000	39191000	290540000	141870000	148680000	110530000	55994000	54534000	206190000	115010000	91178000	52215000	22745000	29470000	0	0	0	22769000	11542000	11227000	21561000	12011000	9549500
>ID-25ORF-3894|;>ID-43ORF-3979|640073342 YP_355179 RSP_3669 hypothetical protein [Rhodobacter sphaeroides 2.4.1]	RSP_3669	9.1	136.25	1.0399e-156	6	6	6	0.85093	1.2713	0.98288	1.3655	0.86812	1.0246	0.96359	1.1246	0.0124229	-0.378623	53839000	23969000	29871000	786880000	387130000	399750000	62960000	24695000	38264000	338310000	143620000	194700000	22393000	10168000	12225000	265920000	124450000	141470000	43849000	19117000	24732000	478070000	212330000	265730000
>ID-24ORF-71|;>ID-43ORF-3275|640072621 YP_354475 RSP_1395 Cytochrome b [Rhodobacter sphaeroides 2.4.1]	RSP_1395	10.2	56.649	2.4608e-88	3	3	3	0.81741	1.3168	0.90197	1.0831	0.72377	1.1809	0.88774	0.94838	0.0125535	-0.439179	76270000	40220000	36050000	3887300000	518840000	3368500000	149070000	53659000	95407000	3055800000	1263900000	1791900000	89875000	39249000	50625000	1362000000	844710000	517330000	90557000	37961000	52596000	694570000	315130000	379440000
>ID-23ORF-7907|;>ID-43ORF-1705|640071028 YP_352905 RSP_2810 ABC transporter, ATPase subunit [Rhodobacter sphaeroides 2.4.1]	RSP_2810	8.5	80.553	1.2111e-124	5	5	5	1.0556	1.2678	1.027	1.2562	0.92262		0.95418	1.1119	0.0128422	-0.293167	39962000	23953000	16009000	424090000	169570000	254520000	70172000	24095000	46077000	223740000	87690000	136050000	37519000	18287000	19232000	310580000	150160000	160420000	20070000	11717000	8353500	309750000	122940000	186800000
>ID-24ORF-7728|;>ID-43ORF-1747|640071071 YP_352947 RSP_2885 glycogen synthase [Rhodobacter sphaeroides 2.4.1]	RSP_2885	12.6	55.268	9.4743e-57	4	4	4	1.1243	1.1656	1.0713	1.2553	0.95923	1.2257	1.0739	1.1593	0.0128662	-0.193222	36793000	16294000	20499000	469510000	210620000	258880000	14143000	4714200	9428500	595920000	238260000	357650000	12223000	5040300	7182400	220740000	93112000	127630000	15054000	5967900	9086400	244870000	102720000	142150000
>ID-22ORF-9493|;>ID-43ORF-1427|640070746 YP_352627 RSP_2569 sulfolipid (UDP-sulfoquinovose) biosynthesis protein [Rhodobacter sphaeroides 2.4.1]	RSP_2569	19.9	59.538	0	7	7	7	0.90369	0.49592	0.75972	0.46823	0.89633	0.64466	0.8093	0.72353	0.0128828	0.550778	77498000	35915000	41583000	513980000	407730000	106240000	87878000	39617000	48261000	184140000	95679000	88457000	48023000	20724000	27299000	396210000	193050000	203160000	55069000	29862000	25207000	6911500000	397580000	6513900000
>ID-20ORF-8427|;>ID-43ORF-1934|640071261 YP_353134 RSP_0059 flagellar biosynthesis protein, FliL [Rhodobacter sphaeroides 2.4.1]	RSP_0059	51.5	21.553	4.935e-84	4	4	4	0.62793	0.94766	0.72855	1.0301			0.6082		0.0129114	-0.595564	35217000	17526000	17691000	45867000	23219000	22648000	16190000	6378800	9810800	0	0	0	12963000	6412600	6550600	85858000	39726000	46132000	8469200	3304700	5164500	0	0	0
>ID-29ORF-3827|;>ID-43ORF-3400|640072759 YP_354600 RSP_3083 methyl accepting chemotaxis protein [Rhodobacter sphaeroides 2.4.1]	RSP_3083	17	73.019	1.2749e-152	6	6	6	0.49014	0.91633	0.70938	1.2203	0.54358	0.96361	0.70121	1.9885	0.0130162	-1.00681	17745000	9835700	7909800	800580000	442300000	358280000	61098000	25640000	35458000	1866000000	1644900000	221080000	18132000	9289300	8842500	1538600000	785140000	753430000	14704000	6240700	8463700	1267500000	92999000	1174500000
>ID-20ORF-4033|;>ID-43ORF-1146|640070464 YP_352346 RSP_2289 flagellar motor protein [Rhodobacter sphaeroides 2.4.1]	RSP_2289	19.4	56.846	6.3849e-217	6	6	6	0.91235	1.0931	0.8729	1.1007	1.0703	1.2093	0.97546	1.2048	0.0130532	-0.267096	31534000	13551000	17984000	99135000	43556000	55579000	64449000	23366000	41082000	95040000	39234000	55806000	23414000	10479000	12935000	325120000	144350000	180770000	21763000	9111700	12652000	223710000	90692000	133020000
>ID-22ORF-13219|;>ID-43ORF-674|640069983 YP_351874 RSP_1825 probable modulator of DNA gyrase [Rhodobacter sphaeroides 2.4.1]	RSP_1825	14.8	50.565	1.3722e-99	5	5	5	0.94039	0.66354	0.87624	0.64551	0.76174	0.51088	0.69519	0.57296	0.013132	0.454788	36295000	14630000	21665000	442670000	162920000	279760000	44077000	19028000	25049000	858430000	402050000	456380000	19832000	7924700	11908000	178960000	96292000	82665000	36547000	18106000	18441000	816800000	446540000	370260000
>ID-19ORF-15025|;>ID-43ORF-3228|640072574 YP_354428 RSP_1346 DNA gyrase subunit B [Rhodobacter sphaeroides 2.4.1]	RSP_1346	36	93.123	0	20	20	20	0.9464	1.0719	0.93475	1.0023	0.98971	1.0523	0.96956	1.0139	0.0131345	-0.104874	293010000	129350000	163660000	6627500000	4055400000	2572100000	361870000	155650000	206210000	12410000000	9503800000	2905800000	216070000	93195000	122870000	12251000000	8857700000	3393700000	361850000	166530000	195310000	5387100000	2633500000	2753700000
>ID-26ORF-140|;>ID-43ORF-3307|640072661 YP_354507 RSP_3823 gamma-glutamyl kinase [Rhodobacter sphaeroides 2.4.1]	RSP_3823	14.9	81.136	8.1963e-127	6	6	6	0.83869	0.74328	0.85742	0.69155	0.77277	0.71032	0.78741	0.75514	0.01319	0.168374	66956000	29847000	37109000	157440000	83083000	74359000	60896000	27598000	33297000	110800000	63068000	47736000	32146000	15309000	16837000	492580000	243800000	248770000	30009000	15151000	14858000	973430000	118370000	855060000
>ID-24ORF-7778|;>ID-43ORF-1739|640071063 YP_352939 RSP_2877 Putative carbon monoxide dehydrogenase large chain [Rhodobacter sphaeroides 2.4.1]	RSP_2877	35.2	90.929	0	15	15	15	0.32887	0.53686	0.39099	0.50974	0.47645	0.56306	0.43856	0.58432	0.0132254	-0.429615	250470000	142790000	107680000	4951200000	2804700000	2146500000	295380000	151960000	143420000	6430800000	1627700000	4803100000	177090000	102950000	74138000	4476900000	2693200000	1783700000	196200000	117690000	78508000	8525500000	6965100000	1560300000
>ID-21ORF-463|;>ID-43ORF-337|640069642 YP_351537 RSP_1495 Putative cell division protein [Rhodobacter sphaeroides 2.4.1]	RSP_1495	26.5	123.77	0	19	19	19	0.78597	1.2035	0.83847	1.1565	0.90174	0.89921	0.74813	1.0263	0.0132398	-0.381614	34398000	15786000	18612000	1197200000	746410000	450770000	32095000	12950000	19145000	1022600000	763100000	259450000	20770000	9468200	11302000	3126200000	1972300000	1153900000	44814000	18452000	26363000	1211800000	601870000	609940000
>ID-24ORF-11856|;>ID-43ORF-995|640070310 YP_352195 RSP_2141 ABC polyamine transporter, periplasmic substrate-binding protein [Rhodobacter sphaeroides 2.4.1]	RSP_2141	26	44.18	0	5	5	5	0.88762	0.83956	0.87031	0.85457	0.93797	0.84616	0.91021	0.8574	0.0133563	0.0859241	346730000	139720000	207010000	8752700000	3687200000	5065500000	621790000	263820000	357970000	14176000000	6010500000	8165900000	169330000	71589000	97746000	18970000000	7471600000	11498000000	90513000	43758000	46755000	22579000000	10027000000	12551000000
>ID-22ORF-247|;>ID-43ORF-3231|640072577 YP_354431 RSP_1350 phosphoserine phosphatase [Rhodobacter sphaeroides 2.4.1]	RSP_1350	12.1	38.858	1.2468e-38	4	4	4	0.86507	1.1227	0.848	1.0302	0.72682		0.74702		0.0136779	-0.429183	29259000	13637000	15623000	936150000	124980000	811180000	32876000	13274000	19602000	78002000	19424000	58578000	32720000	15587000	17133000	3020000000	1721500000	1298500000	27403000	12037000	15366000	181700000	73189000	108510000
>ID-14ORF-121|;>ID-43ORF-196|640069495 YP_345362 RSP_4157 Radical SAM superfamily protein [Rhodobacter sphaeroides 2.4.1]	RSP_4157	38.2	41.803	1.0887e-206	13	13	13	3.0816	5.8363	3.2186	7.9017	2.1272		2.5425	3.9786	0.0139777	-1.07044	39144000	8159800	30985000	109080000	32659000	76420000	50976000	5584900	45391000	11461000	1645900	9814700	32341000	6729600	25611000	212460000	52634000	159830000	20752000	2596500	18156000	351310000	188170000	163140000
>ID-22ORF-5731|;>ID-43ORF-2125|640071460 YP_353325 RSP_0252 Protein-L-isoaspartate carboxylmethyltransferase [Rhodobacter sphaeroides 2.4.1]	RSP_0252	26.3	38.654	0	4	4	4	1.0135	1.1283	0.99306	1.1102	0.95197	1.0208	1.0165	1.1071	0.014008	-0.137897	180600000	73488000	107110000	5584200000	2452700000	3131600000	139160000	52211000	86949000	2608900000	956840000	1652000000	63409000	27406000	36003000	9848700000	3896100000	5952600000	16676000	4777500	11899000	8408400000	3503800000	4904600000
>ID-25ORF-4514|;>ID-43ORF-4078|640073441 YP_355278 RSP_3790 hypothetical protein [Rhodobacter sphaeroides 2.4.1]	RSP_3790	16.4	17.539	5.3822e-35	2	2	2	1.0143	1.3194	1.2417	1.414	1.0099	1.419	1.1548		0.0147658	-0.332204	13517000	5795300	7721900	1380800000	1215100000	165700000	17031000	5992700	11039000	783350000	404920000	378440000	20876000	8584500	12291000	5746600000	100960000	5645600000	9566900	3991800	5575200	42379000	15289000	27091000
>ID-23ORF-13795|;>ID-43ORF-451|640069757 YP_351651 RSP_1605 TRAP-T family transporter, periplasmic binding protein, DctP [Rhodobacter sphaeroides 2.4.1]	RSP_1605	22.2	66.664	0	9	9	9	0.96685	0.84013	0.91962	0.88205	0.98853	0.84846	0.96104	0.92702	0.0148772	0.134374	120680000	52781000	67903000	925230000	385150000	540080000	190130000	88002000	102120000	1430800000	687090000	743730000	86976000	40060000	46916000	2947800000	1814000000	1133800000	144850000	71334000	73515000	1491100000	576620000	914500000
>ID-9ORF-60|;>ID-43ORF-106|640069405 YP_345272 RSP_4056 Histone-like nucleoid-structuring protein H-NS [Rhodobacter sphaeroides 2.4.1]	RSP_4056	78.4	15.002	4.5456e-256	11	11	11	0.97039	0.9389	1.0143	0.88417	1.0383	0.96722	1.0407	0.86584	0.0149199	0.150532	64031000	27656000	36375000	9434500000	3959700000	5474800000	174730000	75286000	99443000	5683100000	2758900000	2924100000	29580000	13742000	15838000	11441000000	4941100000	6500000000	40131000	19408000	20723000	17860000000	8139000000	9720900000
>ID-28ORF-1011|;>ID-43ORF-3958|640073321 YP_355158 RSP_3645 hypothetical protein [Rhodobacter sphaeroides 2.4.1]	RSP_3645	20.2	51.654	4.4981e-110	7	7	7	1.0007	1.1041	1.0261	1.0706	0.97229	1.1475	1.0142	1.0386	0.0153088	-0.120069	29828000	12608000	17220000	187370000	90362000	97004000	39539000	15132000	24407000	156140000	66262000	89879000	24023000	9508000	14515000	252810000	118020000	134790000	24187000	10379000	13808000	143850000	66708000	77140000
>ID-23ORF-688|;>ID-43ORF-3161|640072507 YP_354361 RSP_1280 CbbX protein [Rhodobacter sphaeroides 2.4.1]	RSP_1280	10.6	66.158	0	5	5	5	1.2789	0.69345	1.5065	0.71641					0.0154134	0.979978	4232700	1561600	2671100	121230000	44969000	76258000	29678000	13659000	16019000	159620000	77689000	81936000	2914400	901420	2013000	253390000	93899000	159490000	14245000	7481400	6763800	352130000	188680000	163450000
>ID-19ORF-10692|;>ID-43ORF-2347|640071683 YP_353547 RSP_0474 Cytochrome c [Rhodobacter sphaeroides 2.4.1]	RSP_0474	50	22.763	1.1846e-275	8	8	8	1.0836	0.72817	1.065	0.9038	1.0529	0.65688	1.0706	0.95107	0.0158359	0.414035	21492000	10796000	10696000	2764300000	1657700000	1106600000	19813000	9897300	9916000	690860000	464650000	226210000	10309000	4167800	6141600	2144200000	1682700000	461440000	11232000	5343100	5888500	1226400000	622260000	604130000
>ID-24ORF-6750|;>ID-43ORF-1884|640071211 YP_353084 RSP_0015 ABC spermidine/putrescine transporter, ATPase subunit [Rhodobacter sphaeroides 2.4.1]	RSP_0015	7.8	69.428	1.8831e-113	6	6	6	0.93798	1.1362	0.9198	1.0584	0.86672	1.3837		1.1173	0.0163267	-0.362141	42654000	17741000	24913000	391430000	182400000	209030000	9314900	3579900	5735000	853210000	348530000	504680000	17219000	6913300	10305000	20446000	12821000	7625100	6341000	1986800	4354300	619030000	265810000	353230000
>ID-29ORF-2133|;>ID-43ORF-3731|640073093 YP_354931 RSP_3426 hypothetical protein [Rhodobacter sphaeroides 2.4.1]	RSP_3426	7.5	44.958	2.0873e-31	2	2	2	1.0836	0.81237	1.0634	0.74936	0.96631		1.034	0.93776	0.0163344	0.317886	13013000	4961800	8050800	498960000	222080000	276880000	17902000	7685400	10217000	578840000	246750000	332100000	5320400	2098800	3221600	989470000	427700000	561780000	6298100	2952500	3345600	959880000	440970000	518900000
>ID-22ORF-15200|;>ID-43ORF-326|640069631 YP_351526 RSP_1484 hypothetical protein [Rhodobacter sphaeroides 2.4.1]	RSP_1484	28.5	45.829	1.9749e-102	10	10	10	0.58521	1.0731	0.58372	1.0031	0.7817		0.71535		0.0163892	-0.643674	8400200	4173500	4226700	111460000	58220000	53241000	9060300	3777500	5282800	46988000	22625000	24363000	10560000	5188600	5371300	82495000	43755000	38740000	16192000	7726800	8465500	0	0	0
>ID-22ORF-15241|;>ID-43ORF-321|640069626 YP_351521 RSP_1478 ABC oligopeptide transporter, fused ATPase subunits [Rhodobacter sphaeroides 2.4.1]	RSP_1478	4.9	61.143	2.1312e-31	2	2	2	1.1033	1.7642	1.1001	1.5768					0.0163983	-0.600246	3175000	1246900	1928100	15476000	6520800	8955200	12828000	4594900	8233600	0	0	0	6679900	2868900	3811000	0	0	0	8825900	3439500	5386400	0	0	0
>ID-22ORF-3354|;>ID-43ORF-2593|640071933 YP_353793 RSP_0716 NADPH/quinone reductase and related Zn-dependent oxidoreductase [Rhodobacter sphaeroides 2.4.1]	RSP_0716	6	70.297	1.22e-151	2	2	2	1.1815	0.90931	1.0812	0.89223	0.94531	0.83584	0.99057	0.90141	0.0170514	0.242261	45178000	17645000	27533000	2026600000	1044900000	981650000	91791000	39180000	52612000	2147400000	1798300000	349100000	29926000	11762000	18164000	859290000	415980000	443310000	38271000	17691000	20579000	1008600000	514990000	493600000
>ID-28ORF-3508|;>ID-43ORF-3471|640072831 YP_354671 RSP_3154 ABC nitrate/sulfonate/bicarbonate transporter family, ATPase subunit [Rhodobacter sphaeroides 2.4.1]	RSP_3154	9.3	52.723	3.7096e-33	3	3	3	0.77388	1.2749	0.704	1.4516					0.0172022	-0.886262	3273700	1362400	1911300	0	0	0	5368700	1657500	3711200	15781000	7136400	8644500	2424700	1353400	1071300	35125000	22269000	12856000	469590	172070	297520	0	0	0
>ID-21ORF-7865|;>ID-43ORF-1756|640071080 YP_352956 RSP_2895 putative ABC transporter, fused ATPase subunits [Rhodobacter sphaeroides 2.4.1]	RSP_2895	21.1	71.639	3.7038e-52	9	9	9	0.974	1.2504	0.92371	1.2016	0.88007	0.98119	0.96539	1.1123	0.0173226	-0.274745	13040000	5175600	7864600	92418000	48198000	44219000	16512000	6599600	9912800	45246000	20795000	24450000	9961300	4028900	5932500	485310000	74368000	410940000	16310000	6573000	9737100	268580000	53615000	214960000
>ID-22ORF-1928|;>ID-43ORF-2889|640072233 YP_354089 RSP_1005 putative glutathione synthetase [Rhodobacter sphaeroides 2.4.1]	RSP_1005	16.3	51.961	8.3753e-30	6	6	6	0.94491	0.81135	0.98249	0.78821					0.0173278	0.262834	6833100	3069800	3763400	0	0	0	15979000	7345300	8633800	0	0	0	12089000	5123500	6965100	0	0	0	34931000	16730000	18200000	0	0	0
>ID-24ORF-9226|;>ID-43ORF-1462|640070781 YP_352662 RSP_2604 ABC phosphate transporter, periplasmic phosphate-binding protein [Rhodobacter sphaeroides 2.4.1]	RSP_2604	31.3	38.584	5.7443e-303	8	8	8	0.80234	0.89854	0.8282	1.0396	0.85352	1.0066	0.74577	0.87228	0.017671	-0.239568	34176000	15534000	18642000	1228300000	536860000	691400000	68267000	28829000	39438000	441750000	218680000	223070000	27047000	13510000	13537000	1404000000	884110000	519890000	32161000	14203000	17958000	1884200000	1057700000	826420000
>ID-24ORF-5640|;>ID-43ORF-2112|640071447 YP_353312 RSP_0239 Pyridine nucleotide transhydrogenase beta subunit [Rhodobacter sphaeroides 2.4.1]	RSP_0239	18.1	52.631	4.856e-141	7	7	7	1.0066	1.2064	1.0055	1.1123	0.98983	1.0912	1.0728	1.0936	0.0176781	-0.1406	279910000	123390000	156510000	3382000000	1518700000	1863300000	357280000	140240000	217040000	3323400000	1122900000	2200500000	177680000	78403000	99279000	5249000000	2259100000	2990000000	224790000	100370000	124420000	4763300000	1874800000	2888500000
>ID-21ORF-10000|;>ID-43ORF-2116|640071451 YP_353316 RSP_0243 putative lipoprotein [Rhodobacter sphaeroides 2.4.1]	RSP_0243	19.3	38.351	5.3028e-202	8	8	8	0.79806	0.92367	0.71961	0.84973	0.81824	1.188	0.71425	1.1276	0.0179058	-0.412199	310740000	150500000	160240000	1224600000	647760000	576890000	265990000	100670000	165330000	1605700000	1121900000	483850000	232900000	104810000	128090000	1431700000	659590000	772070000	173930000	80419000	93508000	2296500000	999430000	1297000000
>ID-30ORF-1517|;>ID-43ORF-3855|640073217 YP_355055 RSP_3553 DNA polymerase III subunit alpha [Rhodobacter sphaeroides 2.4.1]	RSP_3553	15.9	134.02	2.8641e-154	17	17	17	1.1179	1.353	0.97259	1.5815	0.81287	1.0812	0.82555	1.2784	0.0184448	-0.503332	7016500	2895300	4121200	27298000	13777000	13521000	21344000	8648900	12695000	81080000	33446000	47633000	5806000	2464700	3341300	99725000	48779000	50946000	10981000	4168700	6811800	91429000	38927000	52501000
>ID-23ORF-14289|;>ID-43ORF-324|640069629 YP_351524 RSP_1481 ABC oligopeptide transporter, perplasmic substrate-binding protein OppA [Rhodobacter sphaeroides 2.4.1]	RSP_1481	34.6	65.669	0	10	10	10	0.95132	1.1176	1.0474	1.1255	1.0235	1.1402	1.0251	1.0457	0.0185239	-0.132911	81813000	39607000	42206000	10833000000	6546000000	4287400000	307130000	123460000	183670000	4400700000	2248800000	2151900000	70818000	38080000	32738000	11908000000	5805700000	6102200000	130860000	59495000	71365000	12060000000	5966000000	6093800000
>ID-19ORF-4291|;>ID-43ORF-1095|640070412 YP_352295 RSP_2239 tRNA/rRNA metyltransferase [Rhodobacter sphaeroides 2.4.1]	RSP_2239	8.2	111.25	1.0614e-70	6	6	6	0.85489	0.80363	0.88815	0.75749	0.86069	0.83726	0.83991	0.77022	0.0185649	0.118687	77549000	34301000	43247000	1679600000	1099000000	580670000	224570000	99755000	124810000	772040000	352730000	419320000	159860000	72151000	87710000	1140900000	522160000	618780000	46830000	23151000	23679000	1267400000	612590000	654780000
>ID-19ORF-6852|;>ID-43ORF-1641|640070962 YP_352841 RSP_2783 lipoyl synthase [Rhodobacter sphaeroides 2.4.1]	RSP_2783	17.2	36.18	2.5158e-13	6	6	6	0.9271	0.84744	1.0305	0.74179		0.77906	0.88973	0.82303	0.018614	0.251681	11824000	4679500	7144400	41153000	17635000	23518000	32634000	18108000	14527000	110840000	55923000	54919000	8801900	3459100	5342800	189360000	93568000	95788000	15416000	7927500	7488100	106950000	53666000	53286000
>ID-23ORF-12864|;>ID-43ORF-666|640069975 YP_351866 RSP_1818 Fe2+ transport system protein B [Rhodobacter sphaeroides 2.4.1]	RSP_1818	7.3	100.53	1.3835e-146	5	5	5	1.8378	4.3601	1.7197	5.7749					0.0187845	-1.49539	10228000	3400000	6827700	29546000	24213000	5332900	13202000	3280500	9921200	0	0	0	13148000	4125600	9022400	0	0	0	5647400	1094000	4553400	0	0	0
>ID-19ORF-2032|;>ID-43ORF-640|640069949 YP_351840 RSP_1791 Heavy metal-(Cd/Co/Hg/Pb/Zn)-translocating P-type ATPase [Rhodobacter sphaeroides 2.4.1]	RSP_1791	8.5	78.046	4.3722e-12	3	3	3	1.2013	2.1571	1.3452	2.4173					0.0189692	-0.845022	1480300	526880	953380	0	0	0	1452900	340000	1112900	0	0	0	1403700	475810	927930	0	0	0	559320	153170	406150	0	0	0
>ID-23ORF-7735|;>ID-43ORF-1741|640071065 YP_352941 RSP_2879 hypothetical protein [Rhodobacter sphaeroides 2.4.1]	RSP_2879	51.3	20.486	7.5783e-199	5	5	5	0.24502	0.4183	0.26589	0.33328	0.32882	0.48726	0.32129	0.40258	0.0192023	-0.482553	53403000	35446000	17958000	1413500000	944480000	469000000	70798000	40860000	29938000	94581000	56257000	38324000	41921000	28443000	13478000	1174100000	772640000	401440000	23851000	15044000	8806500	1230100000	757560000	472530000
>ID-23ORF-3407|;>ID-43ORF-2602|640071942 YP_353802 RSP_0725 Thioredoxin, thioldisulfide interchange protein [Rhodobacter sphaeroides 2.4.1]	RSP_0725	9.4	28.07	6.8995e-15	2	2	2	1.0471	0.49763	1.07		0.52501	0.3576	0.99191	0.4232	0.0193111	1.05121	3351300	1116300	2235000	165130000	29650000	135480000	3843100	2133000	1710100	213090000	61737000	151360000	3319200	1490700	1828500	102090000	63433000	38662000	489240	310080	179160	153840000	99172000	54667000
>ID-24ORF-4736|;>ID-43ORF-2272|640071607 YP_353472 RSP_0397 DNA primase [Rhodobacter sphaeroides 2.4.1]	RSP_0397	6.5	73.062	8.262e-47	4	4	4	1.2111	1.7681	1.2761	1.6462					0.0195259	-0.457532	1958500	795920	1162600	0	0	0	1468100	487540	980530	0	0	0	1839900	785130	1054800	0	0	0	1094400	390370	703990	0	0	0
>ID-36ORF-4|;>ID-43ORF-4211|640103035 YP_001033884 RSP_3919 conserved hypothetical protein [Rhodobacter sphaeroides 2.4.1]	RSP_3919	28.8	37.444	2.2299e-247	7	7	7	0.77519	1.027	0.7938	1.0171	0.96775	1.1214	0.94883	1.0505	0.0201733	-0.280394	93372000	37863000	55509000	1065000000	689800000	375220000	165850000	63866000	101980000	4021100000	2505500000	1515500000	84473000	34162000	50311000	556710000	260330000	296380000	76967000	34086000	42881000	3349200000	2993200000	355920000
>ID-19ORF-1536|;>ID-43ORF-535|640069843 YP_351735 RSP_1686 Putative Phosphocarrier HPr protein [Rhodobacter sphaeroides 2.4.1]	RSP_1686	11.2	36.168	3.2022e-26	3	3	3		1.0084	1.0468	0.95887	1.1747	1.0354	1.1949	0.96753	0.0203294	0.190594	1244800	524040	720710	252250000	102060000	150190000	54160000	21936000	32224000	114590000	48825000	65765000	617280	279780	337490	324530000	137600000	186930000	4889700	2300500	2589200	212220000	68191000	144030000
>ID-24ORF-3640|;>ID-43ORF-2527|640071866 YP_353727 RSP_0652 UDP-glucose 4-epimerase [Rhodobacter sphaeroides 2.4.1]	RSP_0652	12.1	36.066	5.5632e-138	2	2	2	1.0456	1.2155	1.0063	1.1929					0.0209042	-0.226549	15215000	6098700	9116600	250140000	116830000	133310000	29638000	11059000	18579000	206880000	130360000	76524000	5166500	2191400	2975100	71884000	37482000	34403000	10883000	4519500	6363800	0	0	0
>ID-29ORF-640|;>ID-43ORF-3984|640073347 YP_355184 RSP_3674 ABC sugar transporter, periplasmic binding protein [Rhodobacter sphaeroides 2.4.1]	RSP_3674	17.1	61.335	0	5	5	5	0.85774	0.77577	0.98618	0.79048	0.86097	0.81781	0.93115	0.83649	0.0210689	0.170498	55258000	22944000	32314000	817890000	390010000	427880000	42222000	19314000	22908000	1549400000	1126400000	423020000	24842000	11070000	13773000	969120000	427190000	541920000	9182500	4381100	4801300	2055300000	1523300000	532020000
>ID-20ORF-6443|;>ID-43ORF-1596|640070916 YP_352796 RSP_2740 putative Glucose/sorbosone dehydrogenase [Rhodobacter sphaeroides 2.4.1]	RSP_2740	13.8	62.2	1.6566e-133	6	6	6	1.0841	1.2145	1.0588	1.3119	1.1223	1.4183	1.2298	1.5804	0.0215678	-0.293284	28551000	10088000	18463000	532980000	219920000	313060000	30426000	10911000	19515000	269380000	102260000	167120000	22009000	9235100	12774000	1656600000	1430000000	226550000	23660000	9500800	14160000	1076100000	329330000	746770000
>ID-28ORF-1466|;>ID-43ORF-3894|640073256 YP_355094 RSP_3590 30S ribosomal protein S1 [Rhodobacter sphaeroides 2.4.1]	RSP_3590	76.3	62.815	0	27	27	27	0.7914	1.0694	0.79492	1.0045	0.89753	0.99093	0.92825	0.93424	0.0218565	-0.228816	1316300000	625710000	690580000	195460000000	96894000000	98570000000	3729600000	1686200000	2043300000	60493000000	29924000000	30569000000	1752200000	866570000	885650000	83182000000	37562000000	45620000000	3616500000	1760700000	1855800000	57576000000	27342000000	30233000000
>ID-23ORF-923|;>ID-43ORF-3101|640072447 YP_354301 RSP_1219 putative chaperone protein GrpE (heat shock protein) [Rhodobacter sphaeroides 2.4.1]	RSP_1219	11.4	59.579	4.7677e-122	2	2	2					0.79257	0.43597	0.76866	0.35967	0.0218664	0.970605	3860900	1756400	2104400	301720000	134920000	166800000	3220100	1762800	1457300	351240000	205340000	145910000	0	0	0	381330000	159520000	221810000	1683600	589840	1093800	730400000	488670000	241740000
>ID-15ORF-472|;>ID-43ORF-259|640069558 YP_345425 RSP_4242 Hemolysin-type calcium-binding protein [Rhodobacter sphaeroides 2.4.1]	RSP_4242	5.8	158.87	1.9148e-67	6	6	6	0.9793	3.8161	0.74516	2.8133					0.0222977	-1.93416	1180900	584200	596720	215700000	28421000	187280000	339120	132120	207010	0	0	0	795990	407530	388460	0	0	0	1472100	300090	1172000	0	0	0
>ID-24ORF-9561|;>ID-43ORF-1395|640070714 YP_352595 RSP_2536 ATP-dependent helicase, DEAD-box [Rhodobacter sphaeroides 2.4.1]	RSP_2536	31.9	63.935	0	13	13	13	0.77213	1.0607	0.84469	1.0851	0.99993	1.1968	1.0189	1.1946	0.022354	-0.330607	170650000	80650000	90000000	5473200000	2553700000	2919400000	656440000	245860000	410580000	4262500000	1815500000	2447000000	392380000	177700000	214680000	6249000000	2948400000	3300600000	516450000	217560000	298900000	4781900000	2000400000	2781600000
>ID-21ORF-450|;>ID-43ORF-329|640069634 YP_351529 RSP_1487 hypothetical protein [Rhodobacter sphaeroides 2.4.1]	RSP_1487	81.8	15.593	0	8	8	8	1.0148	0.97155	1.0542	0.8246	1.0759	0.89568	0.96181	0.91214	0.0227358	0.188799	5927500	2579100	3348300	604490000	424760000	179730000	36517000	21308000	15210000	954750000	830610000	124150000	3018100	1827000	1191000	873170000	698440000	174730000	3917300	2153500	1763800	1250700000	1142300000	108450000
>ID-23ORF-4949|;>ID-43ORF-2258|640071593 YP_353458 RSP_0382 poly-beta-hydroxybutyrate polymerase [Rhodobacter sphaeroides 2.4.1]	RSP_0382	44	70.303	0	21	21	21	0.94718	1.1491	0.9242	1.1721	1.0387	1.1379	1.0975	1.0999	0.0228291	-0.188722	33996000	14048000	19948000	2494900000	1108200000	1386600000	110000000	40675000	69329000	1316600000	535180000	781380000	70484000	27950000	42534000	2580100000	1241000000	1339000000	184810000	80597000	104210000	2236100000	996800000	1239300000
>ID-22ORF-3696|;>ID-43ORF-2536|640071875 YP_353736 RSP_0661 Probable tetrahydrofolate dehydrogenase/cyclohydrolase [Rhodobacter sphaeroides 2.4.1]	RSP_0661	17.3	48.985	1.6651e-188	4	4	4	0.99239	0.95859	1.0477	0.90811	1.0557	0.94815	0.98981	0.97881	0.0229211	0.105889	40006000	16556000	23450000	882420000	217710000	664710000	67803000	28856000	38947000	2830300000	1336000000	1494300000	33387000	13849000	19538000	777590000	181480000	596110000	49981000	23903000	26079000	451820000	217550000	234270000
>ID-27ORF-3543|;>ID-43ORF-3954|640073317 YP_355154 RSP_3641 possible pfkB family carbohydrate kinase [Rhodobacter sphaeroides 2.4.1]	RSP_3641	7.3	49.419	2.9646e-47	3	3	3	0.98184	1.2946	1.0368	1.3455		1.5453			0.0230342	-0.463814	29092000	11119000	17973000	325980000	143870000	182110000	26090000	8701900	17388000	420880000	137120000	283770000	17058000	5974900	11083000	107640000	48333000	59307000	19109000	6839500	12270000	95353000	36889000	58464000
>ID-23ORF-2208|;>ID-43ORF-2851|640072194 YP_354051 RSP_0967 succinyl-CoA synthetase subunit beta [Rhodobacter sphaeroides 2.4.1]	RSP_0967	67	44.441	0	22	22	22	0.76946	0.96962	0.72143	0.90877	0.89396	1.0575	0.89546	1.0593	0.0231136	-0.289813	3244200000	1541900000	1702300000	54983000000	33005000000	21978000000	2756800000	1115900000	1640900000	50454000000	31290000000	19164000000	2022600000	851100000	1171500000	104210000000	67821000000	36391000000	1644400000	674420000	969970000	68850000000	44432000000	24418000000
>ID-25ORF-4056|;>ID-43ORF-4008|640073371 YP_355208 RSP_3697 ABC sulfate/thiosulfate transporter, periplasmic binding protein CysP [Rhodobacter sphaeroides 2.4.1]	RSP_3697	35.6	56.954	0	12	12	12	0.99093	0.86746	0.93862	0.90105	0.98952	0.94268	0.98657	0.94323	0.0231192	0.0996711	401550000	184460000	217090000	12334000000	5542200000	6791800000	611690000	267620000	344080000	20167000000	8978700000	11188000000	283500000	123230000	160260000	16531000000	8037000000	8494300000	372920000	185700000	187220000	68128000000	57812000000	10315000000
>ID-21ORF-10159|;>ID-43ORF-2147|640071482 YP_353347 RSP_0273 Magnesium-chelatase, ChlI subunit [Rhodobacter sphaeroides 2.4.1]	RSP_0273	18.8	46.901	3.6915e-271	6	6	6	1.2459	1.5151	0.92614	1.4582	1.2831	1.4968	1.2298	1.3963	0.0231655	-0.337099	128840000	51479000	77363000	3611800000	1414200000	2197600000	138120000	56136000	81984000	5188000000	2095400000	3092700000	61430000	23018000	38412000	3192200000	1291100000	1901100000	81326000	27135000	54191000	1095700000	401290000	694410000
>ID-34ORF-471|;>ID-43ORF-4160|640102984 YP_001033833 RSP_3872 Molybdenum-pterin binding protein [Rhodobacter sphaeroides 2.4.1]	RSP_3872	16.2	19.192	1.899e-33	4	4	4	1.3907	1.6013	1.1195	1.722	1.4475	1.5345	1.3953	1.6243	0.0232659	-0.277486	85977000	31871000	54106000	2041300000	847310000	1194000000	208880000	67322000	141560000	1919400000	668840000	1250500000	43027000	16670000	26357000	3418300000	1844800000	1573500000	39954000	14275000	25679000	3942900000	2896300000	1046600000
>ID-23ORF-13829|;>ID-43ORF-438|640069744 YP_351638 RSP_1593 phosphate acetyltransferase [Rhodobacter sphaeroides 2.4.1]	RSP_1593	21.8	82.446	3.3662e-202	11	11	11	0.85753	1.0675	0.80877	1.0458	0.94902	1.2114	1.0561	1.2434	0.0233502	-0.31622	54598000	31348000	23249000	163300000	67592000	95704000	27716000	10929000	16787000	969290000	309380000	659910000	31397000	12828000	18569000	561270000	127380000	433890000	27499000	12384000	15115000	94594000	54250000	40344000
>ID-22ORF-8949|;>ID-43ORF-1540|640070860 YP_352740 RSP_2684 putative endonuclease involved in recombination [Rhodobacter sphaeroides 2.4.1]	RSP_2684	5.2	64.586	6.8421e-05	2	2	2			1.0118		1.0451	0.78249		0.70958	0.0236537	0.468654	0	0	0	123750000	53009000	70743000	2342400	1070400	1272000	133600000	64543000	69058000	1726100	726260	999850	0	0	0	1020700	535370	485370	74702000	42750000	31952000
>ID-22ORF-2835|;>ID-43ORF-2709|640072050 YP_353909 RSP_0829 Lactate dehydrogenase [Rhodobacter sphaeroides 2.4.1]	RSP_0829	55.5	43.656	0	16	16	16	1.3081	1.3101	1.1329	1.4853	1.1271	1.3369	1.2585	1.4492	0.0238106	-0.211882	376580000	134800000	241780000	3107300000	2427600000	679740000	349800000	120760000	229040000	3008700000	1905700000	1103100000	160830000	56951000	103880000	2876700000	1285100000	1591600000	170370000	59228000	111150000	5066100000	2593800000	2472300000
>ID-22ORF-10385|;>ID-43ORF-1239|640070558 YP_352439 RSP_2380 Catalase [Rhodobacter sphaeroides 2.4.1]	RSP_2380	9.4	83.04	1.4483e-33	5	5	5	1.2269	1.8557	1.2743	1.9728	0.98219		0.775		0.024051	-0.872778	2745700	1103000	1642700	34118000	14546000	19572000	3604600	1670400	1934100	0	0	0	1497500	610780	886740	29154000	15374000	13780000	1442800	505130	937700	0	0	0
>ID-20ORF-3735|;>ID-43ORF-1088|640070404 YP_352288 RSP_2231 hypothetical protein [Rhodobacter sphaeroides 2.4.1]	RSP_2231	15.4	17.874	1.2627e-14	3	3	3	1.0356	1.6455	1.1378					1.8555	0.0242705	-0.686076	5146200	2268500	2877700	32139000	12596000	19543000	15201000	4759900	10441000	34084000	12595000	21489000	1524500	677120	847420	114220000	47506000	66710000	1588900	589820	999080	111340000	49040000	62295000
>ID-24ORF-12831|;>ID-43ORF-825|640070137 YP_352025 RSP_1976 aerobic cobalt chelatase, CobT subunit [Rhodobacter sphaeroides 2.4.1]	RSP_1976	17.6	70.265	9.3167e-195	9	9	9	1.1197	1.0601	1.1678	0.89698	1.1638	1.0509	1.0893	0.87343	0.0244822	0.231731	29452000	11414000	18038000	1776700000	1085100000	691630000	66400000	24040000	42360000	1889300000	1162100000	727120000	31381000	12462000	18919000	1686700000	734340000	952350000	29088000	13653000	15435000	822630000	440440000	382190000
>ID-43ORF-2641|640071982 YP_353841 RSP_0761 hypothetical protein [Rhodobacter sphaeroides 2.4.1]	RSP_0761	11.2	10.112	9.5693e-08	2	2	2	1.1169	0.9427			1.0608	1.0141	1.1746	0.99507	0.0251189	0.182994	14462000	6243000	8219200	466790000	220240000	246550000	26628000	11662000	14966000	1297400000	231270000	1066100000	485560	237980	247590	720120000	327080000	393040000	3841100	2463000	1378100	780970000	356190000	424780000
>ID-17ORF-567|;>ID-43ORF-207|640069506 YP_345373 RSP_4172 hypothetical protein [Rhodobacter sphaeroides 2.4.1]	RSP_4172	54.2	14.838	1.9673e-50	5	5	5	1.4444	1.2384	1.322	1.2442	1.2642	1.1631	1.3032	1.1515	0.0252204	0.150526	24967000	8800400	16167000	810330000	462610000	347720000	74587000	28509000	46078000	424020000	167320000	256700000	13876000	5396400	8479300	1159200000	702370000	456860000	12899000	5732800	7166100	682330000	464710000	217620000
>ID-24ORF-211|;>ID-43ORF-3237|640072583 YP_354437 RSP_1356 hypothetical protein [Rhodobacter sphaeroides 2.4.1]	RSP_1356	6.4	195.81	1.8925e-55	6	6	6	0.97312	1.1652	1.0293	1.277	0.94231	1.0322	1.0156	1.1182	0.0258775	-0.212698	27208000	10802000	16406000	370510000	144660000	225850000	14700000	5771700	8928300	420030000	162560000	257480000	12954000	5341800	7611800	582990000	296340000	286650000	35068000	15016000	20052000	602580000	253740000	348840000
>ID-23ORF-6569|;>ID-43ORF-1925|640071252 YP_353125 RSP_6091 hypothetical protein [Rhodobacter sphaeroides 2.4.1]	RSP_6091	67.5	13.212	4.5083e-94	7	7	7	0.46933	1.685	0.78579		0.34558	1.9798			0.0261712	-1.85257	4678600	2910100	1768600	243840000	144920000	98922000	11917000	8021800	3895000	639570000	551400000	88171000	495400	278340	217060	234200000	133310000	100900000	0	0	0	115220000	36833000	78387000
>ID-22ORF-7144|;>ID-43ORF-1871|640071198 YP_353071 RSP_6250 hypothetical protein [Rhodobacter sphaeroides 2.4.1]	RSP_6250	25.4	38.195	1.4398e-184	6	6	6	1.1956	1.357	1.1374	1.6744	1.221	1.4308			0.0270374	-0.320173	32745000	13093000	19652000	538810000	76029000	462790000	52816000	18184000	34631000	60799000	25165000	35634000	17297000	6703400	10593000	51242000	21139000	30103000	14647000	5302600	9344200	0	0	0
>ID-19ORF-12724|;>ID-43ORF-2768|640072110 YP_353968 RSP_0885 Thiosulfate sulfurtransferase, Rhodanese-like [Rhodobacter sphaeroides 2.4.1]	RSP_0885	23.5	41.632	1.4904e-92	5	5	5	0.89981	1.1301	0.69554	1.0944	0.98836	1.1351	1	1.1864	0.0273345	-0.355431	156740000	66308000	90434000	2246500000	999850000	1246700000	257440000	95449000	161990000	2852800000	1215700000	1637100000	112680000	57555000	55127000	2912800000	932740000	1980000000	110130000	46974000	63159000	3194400000	819480000	2375000000
>ID-23ORF-1210|;>ID-43ORF-3061|640072407 YP_354261 RSP_1176 xylose isomerase [Rhodobacter sphaeroides 2.4.1]	RSP_1176	19.5	102.26	6.0738e-176	8	8	8	0.77887	0.93955	0.76323	0.85667	0.91191	1.0422	0.80019	1.0539	0.0274711	-0.258122	23883000	10785000	13098000	39576000	19022000	20554000	19060000	7789000	11271000	433060000	247510000	185550000	12079000	5655400	6423100	1414500000	756160000	658290000	11902000	5743900	6157700	146600000	64473000	82129000
>ID-30ORF-3373|;>ID-43ORF-3544|640072904 YP_354744 RSP_3229 Membrane-bound lytic murein transglycosylase B [Rhodobacter sphaeroides 2.4.1]	RSP_3229	11.7	51.363	2.3907e-162	2	2	2	1.0406	0.877	0.9513	0.72967	0.90598	0.80914	0.88364	0.65538	0.0277057	0.301005	3970600	1419900	2550600	382470000	166750000	215720000	34814000	14063000	20751000	248300000	107350000	140950000	23424000	9754400	13670000	722600000	347820000	374780000	27939000	12833000	15106000	243810000	51398000	192410000
>ID-26ORF-4047|;>ID-43ORF-4012|640073375 YP_355212 RSP_3701 ABC sugar transporter, periplasmic binding protein [Rhodobacter sphaeroides 2.4.1]	RSP_3701	55	45.563	0	12	12	12	0.9689	0.76523	0.93555	0.92398	0.96846	0.80642	0.94315	0.88699	0.0277224	0.175768	675020000	407510000	267500000	6055400000	2659000000	3396400000	1218600000	647000000	571640000	7826700000	3593800000	4233000000	321000000	94837000	226160000	9649600000	4155200000	5494400000	400260000	130350000	269910000	9053000000	4359000000	4694000000
>ID-21ORF-10678|;>ID-43ORF-2248|640071583 YP_353448 RSP_0372 ABC basic amino acid transporter, solute-binding protein [Rhodobacter sphaeroides 2.4.1]	RSP_0372	46.3	27.587	6.3857e-266	11	11	11	0.87598	0.7248	0.90475	0.84943	0.98396	0.77649	0.9479	0.86695	0.0278452	0.207047	162200000	74332000	87868000	13594000000	3168400000	10426000000	441870000	205890000	235980000	8735700000	4207800000	4527900000	147390000	72768000	74624000	17236000000	8858800000	8377400000	112210000	59328000	52881000	21040000000	17631000000	3409300000
>ID-22ORF-11778|;>ID-43ORF-977|640070291 YP_352177 RSP_2122 Putative dimethylamine corrinoid protein [Rhodobacter sphaeroides 2.4.1]	RSP_2122	13.3	70.816	9.9962e-53	7	7	7	1.0439	1.3766	1.1329	1.3689				1.249	0.0279373	-0.297138	6728800	2807200	3921600	0	0	0	4046500	1397600	2648900	17854000	4353600	13500000	6412400	2752000	3660500	241240000	213800000	27439000	3235300	1369100	1866100	144840000	62623000	82217000
>ID-24ORF-13497|;>ID-43ORF-693|640070002 YP_351893 RSP_1843 Signal recognition particle-docking protein FtsY [Rhodobacter sphaeroides 2.4.1]	RSP_1843	32.1	41.918	1.4408e-282	9	9	9	0.95272	0.85743	0.95617	0.85184	0.92651	0.85451	0.95745	0.95325	0.0283276	0.116009	89608000	40062000	49546000	229200000	101250000	127950000	101720000	37006000	64710000	316570000	149900000	166670000	44645000	19216000	25428000	2096000000	330440000	1765600000	201670000	106510000	95162000	625400000	308790000	316600000
>ID-20ORF-14083|;>ID-43ORF-3126|640072472 YP_354326 RSP_1244 putative IolE, Sugar phosphate isomerase/epimerase [Rhodobacter sphaeroides 2.4.1]	RSP_1244	7.2	46.278	2.4974e-19	3	3	3	1.2193	1.1607	0.9742	1.2081	0.97955	1.2543	0.9695	1.3383	0.0284116	-0.265861	21237000	8535900	12701000	298450000	61144000	237300000	10298000	3826300	6471800	58013000	22712000	35300000	10158000	4202800	5955500	183440000	51021000	132420000	5476300	2263600	3212700	429220000	358110000	71112000
>ID-23ORF-6003|;>ID-43ORF-2022|640071354 YP_353222 RSP_0149 CheY-like receiver protein [Rhodobacter sphaeroides 2.4.1]	RSP_0149	41.2	16.54	8.2288e-173	4	4	4	1.0324	0.72712	0.94466	0.69024	0.97421	0.73059	1.5107	0.91053	0.0284514	0.52086	50161000	22735000	27426000	135760000	59727000	76030000	94949000	45865000	49084000	252670000	212110000	40555000	52608000	23625000	28983000	440690000	187760000	252930000	8335700	4863600	3472100	620140000	352740000	267400000
>ID-21ORF-5357|;>ID-43ORF-1257|640070576 YP_352457 RSP_2395 BCCP, cytochrome c peroxidase [Rhodobacter sphaeroides 2.4.1]	RSP_2395	10.3	38.459	3.1096e-13	2	2	2	5.5423	2.5729	6.9403	3.0236					0.0287086	1.15425	500750	237640	263110	0	0	0	3275300	1379200	1896200	122910000	99269000	23640000	395020	81781	313240	0	0	0	640000	362890	277110	0	0	0
>ID-22ORF-10287|;>ID-43ORF-1262|640070581 YP_352462 RSP_2400 ABC putrescine transporter, ATPase subunit [Rhodobacter sphaeroides 2.4.1]	RSP_2400	17.3	38.887	7.6463e-18	3	3	3	0.91309	1.0053	0.81066	1.173	0.77101	1.3292	1.0715	1.1137	0.02957	-0.380594	24442000	9104500	15338000	2775100000	1634200000	1141000000	11481000	4341600	7139700	144400000	54176000	90221000	13381000	5410000	7971200	1284600000	514390000	770200000	14677000	5584000	9093000	1299400000	1209000000	90334000
>ID-19ORF-8633|;>ID-43ORF-1942|640071269 YP_353142 RSP_0067 hypothetical protein [Rhodobacter sphaeroides 2.4.1]	RSP_0067	3.9	65.96	5.3435e-51	2	2	2	0.58261	1.1167	0.7019	1.2496					0.0295818	-0.892938	3634600	2000900	1633700	52755000	25979000	26777000	9566200	3617000	5949200	51413000	20669000	30744000	6638900	3460100	3178800	172320000	84388000	87935000	1385800	505260	880580	123100000	47836000	75268000
>ID-22ORF-3657|;>ID-43ORF-2546|640071885 YP_353746 RSP_0671 ExbD/TolR family protein [Rhodobacter sphaeroides 2.4.1]	RSP_0671	36.3	16.288	5.387e-48	5	5	5	1.0444	0.76838	0.98176	1.0195	1.0849	0.8288	1.0061	0.82432	0.0296002	0.264111	40864000	16487000	24376000	937160000	398410000	538750000	44442000	20653000	23789000	1049700000	496740000	552920000	20551000	8813100	11738000	1092000000	472990000	618990000	7272500	3701600	3570900	1504800000	773540000	731280000
>ID-19ORF-9377|;>ID-43ORF-2077|640071410 YP_353277 RSP_0205 hypothetical protein [Rhodobacter sphaeroides 2.4.1]	RSP_0205	44.1	16.21	1.8106e-102	5	5	5	1.0265	1.2358	0.87637	1.2177	1.0246	1.2405	1.0528	1.0315	0.0298477	-0.248257	11594000	5018300	6576000	8210200000	1607600000	6602600000	107640000	39852000	67788000	5991800000	1115100000	4876700000	8560800	3727900	4832900	1418800000	664320000	754490000	32480000	13690000	18790000	7344900000	6825100000	519810000
>ID-29ORF-244|;>ID-43ORF-4064|640073427 YP_355264 RSP_3757 hypothetical protein [Rhodobacter sphaeroides 2.4.1]	RSP_3757	45.1	61.098	0	21	21	21	0.87499	1.108	0.91407	1.0915	0.84547	1.1353	1.1289	1.2753	0.0300385	-0.303796	30216000	13343000	16873000	89573000	46911000	42661000	46301000	25471000	20830000	477270000	323020000	154240000	38369000	18275000	20094000	203330000	109640000	93689000	23843000	12109000	11735000	426750000	329710000	97038000
>ID-23ORF-12386|;>ID-43ORF-754|640070064 YP_351954 RSP_1905 Putative Flp pilus assembly protein ATPase CpaF [Rhodobacter sphaeroides 2.4.1]	RSP_1905	26.2	52.965	1.765e-228	8	8	8	1.065	1.9648	1.0841	2.5434					0.0301246	-1.05352	17481000	6793500	10687000	0	0	0	45833000	23311000	22522000	9915100	2557200	7358000	9517100	3778000	5739100	164530000	152700000	11832000	9544300	5474200	4070000	34146000	16584000	17562000
>ID-18ORF-357|;>ID-43ORF-213|640069512 YP_345379 RSP_4186 RepA partitioning protein/ATPase, ParA type [Rhodobacter sphaeroides 2.4.1]	RSP_4186	18.3	45.449	9.2202e-152	5	5	5	0.92712	1.0681	1.024	1.0647	0.94806	1.0731	1.0181	1.2322	0.030407	-0.174876	132760000	93706000	39058000	384170000	106630000	277530000	132030000	92912000	39120000	391450000	150980000	240470000	54192000	36034000	18157000	858700000	487940000	370760000	60857000	41606000	19251000	364150000	163010000	201140000
>ID-23ORF-5837|;>ID-43ORF-2059|640071391 YP_353259 RSP_0187 dihydropyrimidine dehydrogenase [Rhodobacter sphaeroides 2.4.1]	RSP_0187	20.5	49.892	1.392e-125	7	7	7	0.83677	1.2843	0.93679	1.2203					0.0306882	-0.491916	17673000	7766300	9906900	23904000	11178000	12726000	15779000	9540000	6239400	624590000	9457400	615130000	8685400	3798100	4887300	1678700000	23766000	1655000000	8547100	3398500	5148600	0	0	0
>ID-22ORF-10885|	#VALUE!	43.3	31.947	1.0002e-153	8	8	1	0.77612	1.1012	0.74086	1.2759					0.0308766	-0.643252	15340000	6562300	8777300	0	0	0	22657000	8449500	14207000	0	0	0	23213000	14964000	8249600	0	0	0	13509000	6620800	6888300	0	0	0
>ID-24ORF-1613|;>ID-43ORF-2956|640072301 YP_354156 RSP_1071 Molybdopterin converting factor subunit 2 [Rhodobacter sphaeroides 2.4.1]	RSP_1071	20.7	16.133	1.1922e-195	4	4	4	1.1631	0.83925	1.0355	0.97082	1.0121	0.95732	1.132		0.0321389	0.233472	14546000	6066800	8478800	486580000	209700000	276870000	27904000	12376000	15528000	543380000	252380000	291010000	17158000	7749100	9408600	3739500000	684360000	3055100000	16535000	8184100	8350700	452140000	207880000	244250000
>ID-20ORF-5337|;>ID-43ORF-1371|640070690 YP_352571 RSP_2509 Methylcrotonyl-CoA carboxylase alpha chain [Rhodobacter sphaeroides 2.4.1]	RSP_2509	3.2	71.469	1.2219e-09	2	2	2		1.1256	0.89742	1.0171	0.7988	1.0214	0.98795	1.1018	0.0321683	-0.255551	13603000	5868500	7734100	107090000	55699000	51395000	22723000	8576100	14147000	213220000	49629000	163590000	23211000	10605000	12605000	929920000	733860000	196060000	22290000	9971500	12318000	2833000000	113560000	2719400000
>ID-21ORF-14270|;>ID-43ORF-3017|640072362 YP_354217 RSP_1132 hypothetical protein [Rhodobacter sphaeroides 2.4.1]	RSP_1132	22.8	31.892	2.3165e-47	4	4	4	0.78824	0.94906	0.82958	0.90749	0.89386	0.9933	0.71262	0.88163	0.0325242	-0.215534	7959100	3753300	4205800	179680000	93545000	86135000	11868000	5040200	6827900	324720000	170490000	154230000	11431000	5633100	5798000	679780000	586560000	93215000	1712100	815880	896270	361080000	296640000	64439000
>ID-27ORF-4609|;>ID-43ORF-4126|640073490 YP_355326 RSP_1425 Plasmid replication initiation protein [Rhodobacter sphaeroides 2.4.1]	RSP_1425	19.2	51.351	5.41e-31	7	7	7	0.55911	1.1363	0.69648	1.1396					0.0329582	-0.864571	3851500	2307000	1544500	0	0	0	6656200	3613000	3043300	0	0	0	6322200	3921900	2400300	0	0	0	1958900	912370	1046600	0	0	0
>ID-27ORF-2336|;>ID-43ORF-3710|640073072 YP_354910 RSP_3405 transcriptional regulator, GntR family [Rhodobacter sphaeroides 2.4.1]	RSP_3405	3.6	66.368	2.5865e-11	2	2	2	1.3174	1.2243	1.3139	1.1771					0.0330826	0.132218	307460	126540	180910	0	0	0	367840	159020	208810	0	0	0	621530	247100	374430	0	0	0	154960	73807	81149	0	0	0
>ID-22ORF-13152|;>ID-43ORF-686|640069995 YP_351886 RSP_1836 adenine phosphoribosyltransferase [Rhodobacter sphaeroides 2.4.1]	RSP_1836	50	19.679	0	5	5	5	1.2465	1.3094	1.1844	1.4024	0.98411	1.2967	1.1808	1.3206	0.0331799	-0.220922	24197000	10432000	13764000	526580000	243520000	283060000	46907000	23217000	23690000	964620000	345500000	619120000	9049300	3550500	5498800	1506200000	586750000	919460000	10761000	4370900	6390200	877040000	378380000	498660000
>ID-21ORF-3892|;>ID-43ORF-998|640070313 YP_352198 RSP_2144 Cyclopropane-fatty-acyl-phospholipid synthase CfaS [Rhodobacter sphaeroides 2.4.1]	RSP_2144	15.2	47.3	6.6578e-85	5	5	5	1.1888	0.47849	1.2196	0.36457		0.1941			0.0331891	1.91184	18452000	5941500	12511000	0	0	0	27608000	14463000	13144000	120830000	80663000	40164000	4450400	1553700	2896700	48524000	24732000	23792000	6369700	3781800	2587800	86635000	72846000	13789000
>ID-28ORF-227|;>ID-43ORF-4071|640073434 YP_355271 RSP_3768 hypothetical protein [Rhodobacter sphaeroides 2.4.1]	RSP_3768	38.3	14.117	1.062e-28	3	3	3			1.2578	1.6471		1.4235	1.1484	1.5743	0.033199	-0.358845	40097000	15870000	24227000	610460000	264110000	346350000	53220000	17446000	35774000	596740000	219280000	377460000	26240000	11003000	15238000	2142600000	863370000	1279300000	49396000	17892000	31504000	815500000	298390000	517100000
>ID-23ORF-10494|;>ID-43ORF-1188|640070506 YP_352388 RSP_2332 hypothetical protein [Rhodobacter sphaeroides 2.4.1]	RSP_2332	17.2	65.393	3.0155e-204	5	5	5	1.2198	0.90682	1.0038	0.7738	1.0827	0.96343	1.1141	1.0016	0.0332613	0.280124	38774000	16577000	22197000	530600000	233380000	297220000	102090000	45745000	56347000	579340000	255840000	323500000	36988000	15667000	21321000	1012400000	495780000	516640000	33271000	15737000	17535000	671980000	324150000	347830000
>ID-21ORF-2887|;>ID-43ORF-820|640070132 YP_352020 RSP_1971 Ribonuclease D [Rhodobacter sphaeroides 2.4.1]	RSP_1971	78.2	46.606	0	18	18	18	0.93044	1.0314	0.94671	1.0283	0.98421	1.091	1.0271	1.0282	0.0333049	-0.104365	424480000	144600000	279880000	5443600000	3086000000	2357600000	221900000	95682000	126220000	4381500000	1795100000	2586500000	112650000	47595000	65051000	4093000000	1834900000	2258200000	187650000	63384000	124260000	4726600000	2360000000	2366600000
>ID-21ORF-9352|;>ID-43ORF-1999|640071327 YP_353199 RSP_0123 Autoinducer synthesis protein [Rhodobacter sphaeroides 2.4.1]	RSP_0123	28.9	23.489	1.255e-96	5	5	5	0.87188	1.2318	0.9181	1.164	0.8373	1.0932	0.846	0.87075	0.0333543	-0.310852	26995000	11138000	15857000	928950000	423060000	505880000	32060000	11622000	20438000	418020000	156150000	261870000	30781000	15501000	15280000	1217100000	544930000	672160000	9887600	3919400	5968200	464570000	194690000	269880000
>ID-22ORF-7894|;>ID-43ORF-1749|640071073 YP_352949 RSP_2887 glycogen phosphorylase [Rhodobacter sphaeroides 2.4.1]	RSP_2887	30.4	92.593	0	16	16	16	0.88988	1.1708	0.97758	1.217	1.0139	1.0654	1.0543	1.054	0.0338917	-0.198479	175420000	101430000	73989000	6860600000	2326600000	4534000000	236960000	92299000	144660000	8201500000	2639500000	5562000000	83489000	37394000	46095000	5963600000	3646200000	2317400000	94444000	50413000	44031000	6222500000	1655000000	4567600000
>ID-21ORF-14808|;>ID-43ORF-3128|640072474 YP_354328 RSP_1247 ABC sugar transporter, ATPase subunit [Rhodobacter sphaeroides 2.4.1]	RSP_1247	10.4	56.02	1.5912e-17	3	3	3	0.99667	1.1549	1.0373	1.1858					0.0341037	-0.198006	3176500	1246300	1930200	0	0	0	8388600	4116800	4271800	0	0	0	2047000	857990	1189000	0	0	0	2725700	1003900	1721800	0	0	0
>ID-27ORF-2037|;>ID-43ORF-3653|640073014 YP_354853 RSP_3349 hypothetical protein [Rhodobacter sphaeroides 2.4.1]	RSP_3349	25.8	32.98	2.8069e-273	5	5	5	0.90278	1.0396	1.0064	1.1939	0.82959		0.98458	1.0984	0.0343014	-0.257252	30317000	13381000	16936000	2482900000	1473200000	1009700000	87140000	34425000	52715000	265540000	104940000	160590000	46122000	20204000	25918000	736210000	327240000	408960000	31849000	13864000	17984000	833800000	358750000	475050000
>ID-24ORF-7388|;>ID-43ORF-1815|640071140 YP_353015 RSP_2954 hypothetical protein [Rhodobacter sphaeroides 2.4.1]	RSP_2954	25.4	14.17	7.2713e-25	2	2	2	1.097	1.1843	1.1031		1.0513		0.98041	1.2685	0.0343209	-0.212745	1206300	527740	678540	75218000	29252000	45966000	1607200	644320	962850	1096100000	1072500000	23542000	600250	272060	328200	1412800000	1336700000	76092000	157770	59414	98353	185130000	132590000	52536000
>ID-21ORF-2100|;>ID-43ORF-661|640069970 YP_351861 RSP_1813 hypothetical protein [Rhodobacter sphaeroides 2.4.1]	RSP_1813	22.5	42.831	9.9907e-139	4	4	4	0.96498	0.84638	0.91756	0.84572	0.90823	0.71758		0.82353	0.0344329	0.202208	12172000	4865000	7306500	556800000	246520000	310280000	24217000	10880000	13337000	675460000	310210000	365250000	24610000	10640000	13970000	626540000	274270000	352280000	50937000	24052000	26885000	715990000	344020000	371970000
>ID-25ORF-1952|;>ID-43ORF-3627|640072988 YP_354827 RSP_3323 Putative flavoprotein containing monooxygenase involved in K+ transport [Rhodobacter sphaeroides 2.4.1]	RSP_3323	19.6	69.672	0	9	9	9	0.43294	0.70154	0.48154	0.72547	0.5711	0.83573	0.74958	0.85187	0.0349247	-0.51197	22005000	13266000	8738300	782960000	434730000	348240000	36194000	16314000	19880000	494110000	212990000	281110000	10956000	5902700	5053700	801360000	360060000	441300000	18502000	8169700	10332000	789650000	350760000	438890000
>ID-28ORF-1006|;>ID-43ORF-3959|640073322 YP_355159 RSP_3646 DNA topology modulation kinase FlaR, putative [Rhodobacter sphaeroides 2.4.1]	RSP_3646	10.9	24.658	2.128e-06	2	2	2	1.394	0.97671	1.1631	0.50939	0.99967	0.73426	1.2891	0.94312	0.0350681	0.650114	14777000	5388900	9388300	135420000	57296000	78126000	16781000	7507000	9274300	106870000	54939000	51927000	12920000	5138000	7782000	148920000	63942000	84978000	4056200	1909800	2146400	210170000	102080000	108080000
>ID-19ORF-13382|;>ID-43ORF-2913|640072257 YP_354113 RSP_1028 DNA polymerase I [Rhodobacter sphaeroides 2.4.1]	RSP_1028	32.2	102.91	0	18	18	18	0.99888	0.92053	0.97326	0.88891	0.91352	0.84138	1.0082	0.75089	0.0355257	0.197336	70569000	30894000	39676000	1301000000	641940000	659010000	64313000	30905000	33408000	2806000000	799180000	2006800000	35211000	14450000	20761000	955910000	434950000	520960000	75586000	36796000	38790000	2221000000	557310000	1663700000
>ID-22ORF-10917|;>ID-43ORF-1129|640070447 YP_352329 RSP_2273 putative anaerobic phenylacetate CoA ligase [Rhodobacter sphaeroides 2.4.1]	RSP_2273	12.3	84.807	3.4026e-19	5	5	5	0.80211	0.955	0.73059	0.87476	0.74299				0.0355518	-0.273551	32431000	15175000	17256000	589760000	327320000	262450000	6961300	2571500	4389800	0	0	0	6398500	3149600	3248900	213630000	107820000	105810000	1955400	794530	1160900	126800000	56484000	70312000
>ID-21ORF-1677|;>ID-43ORF-577|640069886 YP_351777 RSP_1729 Ribosomal protein S8 [Rhodobacter sphaeroides 2.4.1]	RSP_1729	96.3	14.857	0	11	11	11	0.78739	1.0028	0.79907	0.94313	0.93114	0.96877	0.92486	0.97047	0.0357943	-0.17746	724290000	361170000	363120000	102670000000	12366000000	90302000000	770920000	344940000	425980000	68868000000	20332000000	48536000000	477600000	228870000	248720000	97800000000	66833000000	30966000000	268930000	139320000	129600000	152160000000	121550000000	30602000000
>ID-22ORF-5588|;>ID-43ORF-2156|640071491 YP_353356 RSP_0282 Transcriptional regulator, PpsR [Rhodobacter sphaeroides 2.4.1]	RSP_0282	3.9	55.855	6.8167e-47	2	2	2	1.1849	1.3627	1.1616	1.46					0.0364036	-0.268332	33008000	23047000	9960600	0	0	0	23154000	8324200	14830000	0	0	0	11396000	4609400	6786700	239800000	9950600	229850000	18960000	12549000	6411300	0	0	0
>ID-20ORF-333|;>ID-43ORF-318|640069623 YP_351518 RSP_1475 saccharopine dehydrogenase family [Rhodobacter sphaeroides 2.4.1]	RSP_1475	34	45.898	0	13	13	13	0.8344	0.51906	0.67412	0.48621	0.98507	0.7227	0.90814	0.6882	0.0369267	0.49617	452830000	180160000	272670000	6387100000	1359900000	5027200000	533910000	249760000	284150000	6078300000	2718600000	3359700000	297600000	127430000	170160000	8879800000	6865000000	2014900000	416610000	219100000	197500000	4146600000	1961000000	2185600000
>ID-24ORF-538|;>ID-43ORF-3176|640072522 YP_354376 RSP_1294 possible 2-oxoisovalerate dehydrogenase; E1 component, alpha and beta subunit [Rhodobacter sphaeroides 2.4.1]	RSP_1294	5.6	81.387	6.9074e-37	4	4	4	1.0789	0.93867	1.0736	0.80959		0.88872			0.0369458	0.291453	3135000	1276200	1858800	22535000	10037000	12497000	5711200	2453800	3257400	62720000	12936000	49785000	7576500	3075800	4500800	0	0	0	1462500	522080	940410	0	0	0
>ID-24ORF-3169|;>ID-43ORF-2635|640071976 YP_353835 RSP_0756 6,7-dimethyl-8-ribityllumazine synthase beta chain [Rhodobacter sphaeroides 2.4.1]	RSP_0756	45.3	18.839	1.3239e-208	5	5	5	1.0194	0.97875	1.1034	0.87929	1.0428	1.0286	1.0942	0.96329	0.0374517	0.144201	117950000	49401000	68551000	2346800000	987150000	1359700000	146500000	60521000	85981000	3981600000	1676100000	2305600000	88457000	36473000	51984000	1038100000	549400000	488660000	58039000	26463000	31577000	2310000000	937210000	1372800000
>ID-26ORF-4146|;>ID-43ORF-4031|640073394 YP_355231 RSP_3721 hypothetical protein [Rhodobacter sphaeroides 2.4.1]	RSP_3721	23	50.329	4.905e-81	4	4	4	0.67889	0.23637	0.68979	0.34472					0.0374998	1.26178	11803000	5190600	6612000	0	0	0	20126000	11592000	8533100	36218000	20182000	16036000	4914100	2228300	2685800	78410000	35849000	42562000	3153500	1975900	1177600	0	0	0
>ID-23ORF-12249|;>ID-43ORF-791|640070102 YP_351991 RSP_1939 NADPH-ferredoxin reductase [Rhodobacter sphaeroides 2.4.1]	RSP_1939	50.5	32.821	0	11	11	11	0.91824	1.2213	0.90856	1.1992	1.1721	1.4098	1.1936	1.4046	0.0375197	-0.327481	352070000	190840000	161230000	4779500000	1929400000	2850100000	692870000	360250000	332620000	3235300000	1092600000	2142700000	311460000	190010000	121450000	5118800000	1967300000	3151500000	126760000	47895000	78863000	5876700000	2131300000	3745400000
>ID-24ORF-1274|;>ID-43ORF-3031|640072376 YP_354231 RSP_1146 Glutamine-pyruvate aminotransferase [Rhodobacter sphaeroides 2.4.1]	RSP_1146	35	164.77	0	36	36	36	1.0119	1.2526	1.0264	1.2907	0.94066	1.0641	0.9666	1.0421	0.0376003	-0.226539	510030000	188620000	321420000	17406000000	8115600000	9290200000	467870000	169770000	298100000	15043000000	6134600000	8908700000	469820000	143380000	326440000	21250000000	10052000000	11199000000	547770000	177760000	370010000	23375000000	14516000000	8858400000
>ID-24ORF-8812|;>ID-43ORF-1541|640070861 YP_352741 RSP_2685 Putative cytochrome c-type biogenesis protein, cycH [Rhodobacter sphaeroides 2.4.1]	RSP_2685	12.7	50.331	1.7839e-25	3	3	3	0.8754	0.70682	0.78242	0.71525	0.98148	0.7584	0.81063	0.77907	0.0377846	0.211598	38041000	17776000	20266000	403370000	182330000	221040000	26930000	12810000	14121000	504310000	128220000	376090000	16286000	7421300	8865000	164690000	72025000	92662000	25373000	12688000	12686000	323800000	165260000	158540000
>ID-22ORF-14599|;>ID-43ORF-437|640069743 YP_351637 RSP_1592 Possible acyl-CoA sythetase [Rhodobacter sphaeroides 2.4.1]	RSP_1592	51.6	69.829	0	22	22	22	0.80216	1.0963	0.84484	1.0077	0.96419	1.1233	1.0608	1.1584	0.0379391	-0.269445	68499000	32624000	35875000	3538900000	1871600000	1667400000	167820000	68127000	99690000	2890300000	1849200000	1041100000	66211000	29988000	36223000	3321300000	2102000000	1219300000	113970000	48014000	65957000	2937300000	1218800000	1718500000
>ID-35ORF-467|;>ID-43ORF-4162|640102986 YP_001033835 RSP_3874 transcriptional repressor, ModE [Rhodobacter sphaeroides 2.4.1]	RSP_3874	12.1	30.891	2.1581e-42	2	2	2	0.99186	0.88782	0.95378	0.81358				0.84405	0.0384346	0.196973	3548500	1376800	2171800	65902000	29228000	36674000	19025000	7874600	11150000	0	0	0	6019000	2643500	3375500	103470000	43498000	59972000	2042100	950080	1092000	172550000	84228000	88322000
>ID-24ORF-1218|;>ID-43ORF-3045|640072391 YP_354245 RSP_1160 3-deoxy-manno-octulosonate cytidylyltransferase [Rhodobacter sphaeroides 2.4.1]	RSP_1160	9.1	36.952	1.274e-67	3	3	3	0.93657	1.0312	0.78043	1.0413	0.92514	1.091	1.011	1.0673	0.0385575	-0.214808	36324000	14892000	21432000	486830000	207880000	278960000	127270000	48781000	78487000	354460000	143380000	211080000	79407000	34338000	45069000	323270000	147840000	175430000	27792000	12252000	15541000	271150000	114820000	156340000
>ID-19ORF-13122|;>ID-43ORF-2863|640072206 YP_354063 RSP_0979 succinate dehydrogenase catalytic subunit [Rhodobacter sphaeroides 2.4.1]	RSP_0979	48.8	29.705	9.5706e-213	13	13	13	0.78935	1.0252	0.76772	1.0161	1.0043	1.1958	0.9763	1.0847	0.039092	-0.297893	152190000	68941000	83250000	9782000000	4731600000	5050400000	301850000	113320000	188540000	4385600000	1612400000	2773200000	320680000	88482000	232200000	10071000000	4181800000	5888700000	116650000	47363000	69286000	4794900000	2027300000	2767600000
>ID-20ORF-11466|;>ID-43ORF-2564|640071903 YP_353764 RSP_0687 Predicted hydrolase (haloacid dehalogenase (HAD) superfamily) [Rhodobacter sphaeroides 2.4.1]	RSP_0687	10.4	29.786	1.9974e-31	2	2	2	1.0182	1.1111	1.0172	1.1662		1.0936			0.0393929	-0.138563	11422000	5157200	6264600	66409000	32812000	33597000	21879000	8213800	13665000	346150000	43370000	302780000	21774000	9485100	12289000	93905000	48052000	45852000	5622500	2336000	3286500	71257000	35497000	35760000
>ID-20ORF-332|;>ID-43ORF-317|640069622 YP_351517 RSP_1474 putative carboxynorspermidine decarboxylase protein [Rhodobacter sphaeroides 2.4.1]	RSP_1474	21.3	54.086	3.2191e-23	5	5	5	1.0991	0.87804	1.1006	0.84913	1.0584	1.0304	1.0089		0.039822	0.218772	19057000	8727500	10329000	241880000	108480000	133400000	11264000	4296000	6967600	288090000	119010000	169080000	6308200	2739600	3568600	192140000	86612000	105530000	5308800	2653300	2655500	87947000	43480000	44467000
>ID-24ORF-92|;>ID-43ORF-3270|640072616 YP_354470 RSP_1389 chorismate synthase [Rhodobacter sphaeroides 2.4.1]	RSP_1389	14.4	44.858	3.7164e-182	3	3	3	1.14	1.3678	1.0728	1.165	1.1279	1.6211	1.0082		0.0398849	-0.339562	18959000	8218400	10740000	411210000	45148000	366070000	12287000	4372100	7914600	695630000	31211000	664420000	3880700	1602900	2277800	1616200000	348320000	1267800000	8209600	3346500	4863100	40834000	14440000	26393000
>ID-20ORF-1652|;>ID-43ORF-637|640069946 YP_351837 RSP_1788 PTS system, fructose-specificIIBC component [Rhodobacter sphaeroides 2.4.1]	RSP_1788	6.9	95.668	9.3491e-196	6	6	6	0.97896	1.2106	0.98897	1.0815	0.99932	1.141	1.0802	1.0524	0.0400268	-0.144519	21982000	9524400	12458000	381740000	163970000	217770000	128190000	14533000	113660000	190330000	78587000	111750000	21027000	9623700	11403000	528430000	242090000	286330000	20396000	9123200	11272000	335840000	176180000	159660000
>ID-24ORF-12960|;>ID-43ORF-799|640070110 YP_351999 RSP_1947 Triosephosphate isomerase [Rhodobacter sphaeroides 2.4.1]	RSP_1947	16	28.859	8.8904e-139	3	3	3	0.71001	0.51419	0.64339	0.4652					0.0400977	0.461366	47259000	19944000	27315000	788880000	294160000	494720000	75775000	31717000	44058000	607620000	219210000	388410000	66190000	27994000	38196000	979520000	381420000	598100000	48717000	22624000	26093000	0	0	0
>ID-23ORF-8060|;>ID-43ORF-1672|640070993 YP_352872 RSP_2839 Nitrogen regulation protein, NtrY, Signal transduction histidine kinase [Rhodobacter sphaeroides 2.4.1]	RSP_2839	6.9	87.848	5.5659e-59	4	4	4	0.99648	1.3592	1.0482	1.235			1.0807	1.1301	0.0406442	-0.249616	11629000	4889300	6739400	76814000	29827000	46988000	13960000	5233700	8726100	64884000	30928000	33956000	3070000	1328800	1741200	95789000	36329000	59461000	5746500	2422000	3324500	119110000	49651000	69454000
>ID-19ORF-5714|;>ID-43ORF-1387|640070706 YP_352587 RSP_2525 NADH dehydrogenase subunit J [Rhodobacter sphaeroides 2.4.1]	RSP_2525	7.1	34.017	1.5597e-26	2	2	2	0.95453	1.0702	0.97273	1.0278	0.99113	1.0513	0.93932	1.2863	0.0407391	-0.199932	43451000	20128000	23323000	1319300000	629560000	689780000	89204000	36319000	52885000	173330000	84825000	88507000	88984000	40053000	48931000	245930000	120980000	124960000	72893000	32307000	40586000	2144000000	335080000	1808900000
>ID-20ORF-3293|;>ID-43ORF-986|640070300 YP_352186 RSP_2131 Ribonuclease E [Rhodobacter sphaeroides 2.4.1]	RSP_2131	19.1	109	0	13	13	13	0.94768	1.1275	0.94766	1.1545	1.0045	1.0919	1.0764	1.0317	0.0409575	-0.145475	249540000	107900000	141640000	6910300000	2985100000	3925200000	270630000	112040000	158590000	7331700000	3393500000	3938300000	212030000	92729000	119300000	25646000000	4645700000	21000000000	289630000	131110000	158520000	7981400000	3553700000	4427600000
>ID-23ORF-8059|;>ID-43ORF-1673|640070994 YP_352873 RSP_2838 nitrogen metabolism transcriptional regulator, NtrC [Rhodobacter sphaeroides 2.4.1]	RSP_2838	13.3	50.433	2.2596e-67	4	4	4	1.0746	0.97957	1.0415	0.96259					0.0410886	0.121117	18554000	7492800	11061000	112090000	51222000	60864000	23630000	9223400	14406000	113830000	43471000	70364000	18084000	7645400	10439000	192960000	77504000	115460000	19490000	8216400	11274000	218740000	101550000	117190000
>ID-29ORF-1267|;>ID-43ORF-3896|640073258 YP_355096 RSP_3592 EPSP synthase, 3-phosphoshikimate 1-carboxyvinyltransferase [Rhodobacter sphaeroides 2.4.1]	RSP_3592	22.2	53.061	5.3564e-61	5	5	5	0.8875	0.96239	0.92697	0.9693	0.80932	0.96605	0.75635	0.91844	0.0413855	-0.17642	41002000	17293000	23709000	1819600000	1040200000	779400000	89801000	35710000	54092000	479190000	313870000	165330000	21768000	9047900	12720000	1046900000	816570000	230320000	53145000	23052000	30093000	1034500000	653120000	381340000
>ID-21ORF-7984|;>ID-43ORF-1786|640071110 YP_352986 RSP_2924 ABC branched-chain amino acid transporter family, ATPase subunit [Rhodobacter sphaeroides 2.4.1]	RSP_2924	19.2	32.058	1.5247e-180	5	5	5	0.97576	1.0322	0.94182	1.0153	0.92338	1.1526	1.032	1.231	0.0417119	-0.191892	32458000	12928000	19530000	701690000	357910000	343780000	63314000	24988000	38325000	447380000	188820000	258560000	62166000	27542000	34623000	714850000	362890000	351960000	28030000	12533000	15496000	630980000	290610000	340370000
>ID-43ORF-860|640070172 YP_352060 RSP_2009 ornithine carbamoyltransferase [Rhodobacter sphaeroides 2.4.1];>ID-21ORF-3130|	RSP_2009	30.2	34.308	3.2214e-71	7	7	7	0.79707	1.1638	0.98261	0.93055	0.90123	1.0061	0.87869	1.1122	0.041818	-0.240461	45086000	19659000	25427000	2077500000	890200000	1187300000	106910000	40399000	66510000	948990000	400360000	548630000	41287000	17508000	23779000	5304900000	1479300000	3825600000	48570000	22012000	26558000	3087500000	1407500000	1680000000
>ID-19ORF-6465|;>ID-43ORF-1545|640070865 YP_352745 RSP_2689 putative sarcosine oxidase, alpha subunit [Rhodobacter sphaeroides 2.4.1]	RSP_2689	17.1	116.16	4.9476e-149	12	12	12	1.3237	1.1399	1.1623	1.0835	1.1332	0.83501	1.2477	0.9403	0.0419102	0.288414	29295000	10405000	18891000	422950000	198540000	224410000	64108000	29016000	35092000	4352900000	4059300000	293600000	28419000	10583000	17836000	2137900000	1680100000	457770000	47074000	22196000	24879000	2981000000	2053000000	928020000
>ID-20ORF-11432|;>ID-43ORF-2551|640071890 YP_353751 RSP_0675 putative TatD-related deoxyribonuclease [Rhodobacter sphaeroides 2.4.1]	RSP_0675	24.8	31.167	2.824e-125	3	3	3	1.0315	1.3488		1.3209	0.98987	1.0913	0.91093	1.0783	0.0419144	-0.303187	3722300	1659700	2062600	1763700000	757990000	1005700000	7830800	3056100	4774600	1283300000	506550000	776780000	0	0	0	287520000	128720000	158800000	412930	187260	225670	354090000	157230000	196860000
>ID-22ORF-9225|;>ID-43ORF-1487|640070807 YP_352687 RSP_2630 DNA gyrase subunit A [Rhodobacter sphaeroides 2.4.1]	RSP_2630	28.1	106.46	0	18	18	18	0.88832	1.0747	0.91011	1.0766	0.94503	1.0085	0.92597	0.91527	0.0421081	-0.146396	176920000	76244000	100680000	7977900000	1994200000	5983700000	186160000	78381000	107780000	3856200000	1497100000	2359100000	100920000	45489000	55430000	6423400000	1777200000	4646200000	171360000	78741000	92623000	5081800000	2988900000	2092900000
>ID-15ORF-21|	#VALUE!	10.3	34.624	9.977e-16	5	5	5	0.83333	1.208	0.93855	1.3292					0.0435821	-0.522259	3961600	1856300	2105300	0	0	0	15520000	6099500	9420700	0	0	0	3732200	1809900	1922300	0	0	0	970940	418850	552080	32117000	16393000	15724000
>ID-19ORF-6594|;>ID-43ORF-1569|640070889 YP_352769 RSP_2712 probable 3-hydroxymyristoyl/3-hydroxydecanoyl-(acyl carrier protein) dehydratase [Rhodobacter sphaeroides 2.4.1]	RSP_2712	10	26.432	1.1439e-36	2	2	2	1.209	1.6321	1.0899	1.4061	1.1785	1.2295	1.2339	1.3246	0.0440951	-0.240746	25877000	10966000	14911000	348750000	128940000	219810000	33081000	13537000	19544000	220530000	87975000	132550000	16926000	7332200	9593800	485010000	202460000	282550000	22785000	9636400	13148000	324610000	138770000	185840000
>ID-30ORF-2854|;>ID-43ORF-3625|640072986 YP_354825 RSP_3321 Cation/multidrug efflux pump, membrane-fusion protein [Rhodobacter sphaeroides 2.4.1]	RSP_3321	38.5	42.256	4.2021e-151	6	6	6	0.85042	0.90798	0.79508	0.91381	0.89465	0.99019	0.84835	0.88208	0.0441887	-0.121984	144260000	64733000	79527000	1862700000	1479400000	383270000	64319000	27021000	37297000	509270000	229270000	280000000	51698000	24486000	27211000	726030000	330490000	395550000	31754000	14814000	16940000	865660000	408110000	457550000
>ID-33ORF-26|;>ID-43ORF-4133|640102957 YP_001033806 RSP_3843 dTDP-4-dehydrorhamnose 3,5-epimerase related protein [Rhodobacter sphaeroides 2.4.1]	RSP_3843	36	21.677	7.7888e-163	3	3	3	0.98519	0.86137	1.0995	0.84667		0.85057	0.87714	0.753	0.0442874	0.254916	9866200	4325700	5540500	190800000	89539000	101260000	13241000	6164900	7075700	2050400000	1819600000	230850000	8348800	3689800	4659000	192550000	97334000	95212000	3479900	1822900	1657000	324940000	171760000	153170000
>ID-30ORF-2982|;>ID-43ORF-3604|640072964 YP_354804 RSP_3296 ABC branched-chain amino acid transporter, ATPase subunit [Rhodobacter sphaeroides 2.4.1]	RSP_3296	9.8	35.765	6.9431e-25	3	3	3	1.0436	1.1714	1.0421	1.1055		1.0851	0.95246		0.0443597	-0.154077	5465700	2190100	3275500	53952000	22896000	31056000	13901000	5100300	8800900	359560000	316480000	43086000	8614500	3624800	4989700	535200000	462310000	72890000	2641900	1127800	1514100	106560000	47668000	58896000
>ID-19ORF-14279|;>ID-43ORF-3083|640072429 YP_354283 RSP_1200 hypothetical protein [Rhodobacter sphaeroides 2.4.1]	RSP_1200	51.6	20.353	0	6	6	6	0.94508	0.85002	0.95622	0.8773	0.93938	0.7378	0.85513	0.84298	0.0445122	0.16627	126620000	52311000	74310000	5619900000	2299900000	3320000000	191540000	82567000	108970000	29719000000	24681000000	5038000000	86448000	37495000	48953000	80461000000	39841000000	40619000000	49923000	23410000	26513000	24355000000	17145000000	7210600000
>ID-22ORF-10981|;>ID-43ORF-1111|640070428 YP_352311 RSP_2256 D-tyrosyl-tRNA deacylase [Rhodobacter sphaeroides 2.4.1]	RSP_2256	14.2	18.485	1.6769e-06	2	2	2	1.0665	1.1696	1.0706	1.2272					0.0446401	-0.164973	21436000	9367400	12068000	47405000	17629000	29777000	18337000	7249700	11088000	42729000	16568000	26161000	11979000	5094000	6885100	68509000	28396000	40113000	10908000	4813400	6094600	0	0	0
>ID-20ORF-5375|;>ID-43ORF-1382|640070701 YP_352582 RSP_2521 NADH dehydrogenase gamma subunit [Rhodobacter sphaeroides 2.4.1]	RSP_2521	37.1	75.842	0	14	14	14	0.9696	0.95418	0.91646	0.90301	1.0333	0.87068	1.0479	0.91342	0.0448152	0.127943	341020000	144330000	196690000	7216200000	2400700000	4815500000	375320000	156760000	218560000	6421700000	2786300000	3635500000	101550000	43123000	58423000	6990600000	3065000000	3925700000	205070000	95573000	109500000	5484900000	2515700000	2969300000
>ID-22ORF-5454|;>ID-43ORF-2181|640071516 YP_353381 RSP_6111 Urea amidohydrolase (urease) alpha subunit [Rhodobacter sphaeroides 2.4.1]	RSP_6111	7	60.911	5.4169e-36	3	3	3	0.69263	2.0241	0.97536	1.8038					0.044977	-1.21342	420250	188960	231290	0	0	0	2660900	1977100	683800	0	0	0	3566200	2968800	597390	31443000	14000000	17443000	2858900	1150700	1708200	0	0	0
>ID-29ORF-3115|;>ID-43ORF-3536|640072896 YP_354736 RSP_3217 Cache sensor protein [Rhodobacter sphaeroides 2.4.1]	RSP_3217	17.1	78.299	1.74e-97	7	7	7	0.91129	1.4001	1.0034	1.6905					0.0452864	-0.689256	2285800	1059700	1226100	0	0	0	5036100	1831200	3204900	76826000	71109000	5716900	696890	309160	387730	16726000	6288800	10438000	929610	332120	597480	19566000	7959200	11607000
>ID-23ORF-651|;>ID-43ORF-3174|640072520 YP_354374 RSP_1292 putative Aldehyde dehydrogenase [Rhodobacter sphaeroides 2.4.1]	RSP_1292	5.2	94.164	1.1196e-67	2	2	2	0.85539	0.89783	0.8336	0.87338	0.79145	0.89685	0.875	0.90659	0.0452917	-0.0924819	18818000	8093300	10725000	218430000	97466000	120970000	26317000	10807000	15510000	368320000	48925000	319390000	15107000	6385000	8721600	92682000	42660000	50022000	14446000	6328300	8117500	898670000	724650000	174020000
>ID-22ORF-3221|;>ID-43ORF-2634|640071975 YP_353834 RSP_0755 putative N utilization substance protein B [Rhodobacter sphaeroides 2.4.1]	RSP_0755	11.5	66.654	1.2975e-66	4	4	4	0.98805	0.97712	1.0033	0.92815	1.0267	0.99797	1.0562	0.94384	0.0453074	0.08383	72388000	31119000	41269000	1412300000	608100000	804200000	135520000	54246000	81277000	1027300000	432600000	594660000	89901000	38691000	51210000	1521500000	661210000	860340000	67873000	32790000	35083000	1106400000	510650000	595720000
>ID-21ORF-9464|;>ID-43ORF-2019|640071351 YP_353219 RSP_0146 Nitrogen regulatory protein P-II [Rhodobacter sphaeroides 2.4.1]	RSP_0146	24.6	42.824	0	9	9	9	0.98657	1.113	0.99896	1.1929	1.0803	1.1536	1.0409	1.0408	0.0459485	-0.126656	80555000	35204000	45350000	1820800000	953120000	867700000	179570000	74521000	105050000	2250300000	927250000	1323000000	22534000	10095000	12439000	4176100000	1940400000	2235700000	28873000	13967000	14906000	2523900000	1163000000	1360800000
>ID-21ORF-6544|;>ID-43ORF-1499|640070819 YP_352699 RSP_2643 Glutamate-ammonia-ligase adenylyltransferase [Rhodobacter sphaeroides 2.4.1]	RSP_2643	4.7	134.88	4.4282e-123	4	4	4	1.2607	1.7657	1.2186	1.5577					0.0461291	-0.422495	4276400	1496200	2780100	29652000	14671000	14981000	4099500	1390200	2709200	24906000	10767000	14139000	4724600	1740700	2983800	32863000	12992000	19872000	8725100	3507500	5217700	0	0	0
>ID-22ORF-233|;>ID-43ORF-3239|640072585 YP_354439 RSP_1358 hypothetical protein [Rhodobacter sphaeroides 2.4.1]	RSP_1358	4.2	86.868	1.3042e-12	3	3	3	1.0347	1.176	1.0177	1.4264	1.0314				0.0464302	-0.339448	4398600	1870800	2527800	167990000	140560000	27435000	33858000	28576000	5281500	37104000	14262000	22842000	4939800	2229400	2710400	41527000	18433000	23093000	1634200	674370	959810	25372000	8104600	17267000
>ID-22ORF-3185|;>ID-43ORF-2646|640071987 YP_353846 RSP_0766 hypothetical protein [Rhodobacter sphaeroides 2.4.1]	RSP_0766	28.9	39.632	4.371e-249	7	7	7	1.253	1.0793	1.3109	1.1248	1.3383	1.2303	1.1782	1.1729	0.0466485	0.143204	46937000	17768000	29169000	734930000	323890000	411040000	53647000	20866000	32780000	152410000	60683000	91724000	31842000	12299000	19544000	162070000	71515000	90553000	42749000	18019000	24730000	268020000	176890000	91132000
>ID-26ORF-4030|;>ID-43ORF-4007|640073370 YP_355207 RSP_3696 ABC sulfate/thiosulfate transporter, ATPase subunit CysA [Rhodobacter sphaeroides 2.4.1]	RSP_3696	15	43.475	6.977e-120	3	3	3	0.85605	0.74521	0.85272	0.81221	0.81611	0.84064	0.86675	0.76441	0.0467525	0.106809	255630000	235530000	20093000	619110000	306410000	312700000	220320000	195730000	24588000	944270000	410940000	533330000	9458300	4072800	5385500	1994100000	1605800000	388320000	54133000	47183000	6950000	3367400000	2906100000	461310000
>ID-24ORF-711|;>ID-43ORF-3135|640072481 YP_354335 RSP_1255 phosphate acetyltransferase [Rhodobacter sphaeroides 2.4.1]	RSP_1255	17.5	50.748	3.4352e-153	4	4	4	1.7679	2.33	1.9682	2.4697			1.5344		0.0469061	-0.457262	6575700	1866800	4708900	0	0	0	13553000	4231000	9322500	10144000	2835100	7309300	3915800	1157900	2757900	74974000	24094000	50880000	1762600	399490	1363200	0	0	0
>ID-20ORF-14507|;>ID-43ORF-3223|640072569 YP_354423 RSP_1341 Ribosomal protein S20 [Rhodobacter sphaeroides 2.4.1]	RSP_1341	90.3	10.061	0	8	8	8	0.88129	0.91057	0.88693	0.94768	0.86032	0.96967	0.94243	0.94817	0.0477733	-0.08285	509610000	233970000	275640000	186560000000	133150000000	53411000000	1095600000	503540000	592030000	98899000000	77190000000	21709000000	289400000	141860000	147540000	320850000000	153730000000	167120000000	292430000	139300000	153140000	217270000000	103110000000	114170000000
>ID-29ORF-3460|;>ID-43ORF-3469|640072829 YP_354669 RSP_3152 ABC nitrate/sulfonate/bicarbonate transporter family, periplasmic substrate-binding protein [Rhodobacter sphaeroides 2.4.1]	RSP_3152	15.9	42.758	1.5789e-56	5	5	5	0.72421	1.0879	0.66888	0.96906		0.76709	0.52525		0.0487073	-0.556983	9468100	4783500	4684600	0	0	0	4392700	1891100	2501600	400520000	203060000	197450000	7595800	4104400	3491400	866550000	828560000	37996000	6346600	3011400	3335300	0	0	0
>ID-22ORF-8499|;>ID-43ORF-1637|640070958 YP_352837 RSP_2779 Catalase [Rhodobacter sphaeroides 2.4.1]	RSP_2779	34.5	58.534	0	9	9	9	0.6535	0.656	0.78942	0.55463	0.74213	0.59344	0.62214	0.54222	0.0489904	0.256628	95522000	41875000	53647000	693490000	309060000	384430000	208300000	92745000	115550000	634390000	312230000	322150000	66941000	31017000	35924000	688340000	294250000	394090000	75799000	45042000	30756000	1576300000	721490000	854780000
>ID-22ORF-9364|;>ID-43ORF-1458|640070777 YP_352658 RSP_2600 phosphate transport system regulatory protein [Rhodobacter sphaeroides 2.4.1]	RSP_2600	28.9	31.313	2.5555e-109	4	4	4	1.1971	0.7518	1.0676	0.87996	0.9991				0.0492845	0.419946	3819700	1531200	2288600	491330000	308950000	182380000	12222000	5073500	7148600	195420000	97211000	98209000	8632500	3390600	5242000	0	0	0	2169200	977280	1191900	0	0	0
>ID-43ORF-651|640069960 YP_351851 RSP_1803 ABC heme exporter, inner membrane subunit CcmC [Rhodobacter sphaeroides 2.4.1]	RSP_1803	4.1	26.953	1.8559e-29	2	2	2	1.7797	0.8017	1.3373	0.6517					0.0494121	1.09876	7412400	2817100	4595300	0	0	0	8592800	3796700	4796100	0	0	0	8164600	3824900	4339700	0	0	0	6185600	2749400	3436200	107160000	52067000	55088000
>ID-23ORF-781|;>ID-43ORF-3132|640072478 YP_354332 RSP_1252 2-nitropropane dioxygenase-like protein [Rhodobacter sphaeroides 2.4.1]	RSP_1252	19.5	44.188	1.0297e-90	4	4	4	0.90673	1.0551	0.92097	0.97166	1.0177	1.0163	0.9383	1.0707	0.0494322	-0.120839	30216000	12431000	17784000	190830000	83784000	107040000	19936000	8203400	11733000	250880000	103100000	147780000	20580000	13042000	7538100	332250000	155320000	176930000	15544000	7199600	8344300	255750000	109700000	146050000
>ID-23ORF-11426|;>ID-43ORF-974|640070288 YP_352174 RSP_2119 hypothetical protein [Rhodobacter sphaeroides 2.4.1]	RSP_2119	6.1	65.476	5.9007e-17	3	3	3			1.4132	1.092	1.2057	0.91847		0.98299	0.0497984	0.393722	1669700	665030	1004600	232800000	98637000	134160000	0	0	0	194490000	87562000	106930000	518150	406080	112070	43174000	19331000	23843000	2781000	1308000	1473000	326260000	154840000	171420000
>ID-19ORF-2582|;>ID-43ORF-735|640070045 YP_351935 RSP_1887 50S ribosomal protein L33 [Rhodobacter sphaeroides 2.4.1]	RSP_1887	65.3	8.6	9.2125e-165	6	6	6	0.85605	0.85031	0.91845	0.77835	0.87368	0.86446	0.94359	0.83645	0.050127	0.108496	29710000	13350000	16360000	11876000000	5007800000	6868200000	199230000	90540000	108690000	6562100000	3003800000	3558300000	35425000	16196000	19228000	13044000000	6074800000	6969400000	29268000	14347000	14922000	12775000000	5631600000	7143500000
>ID-24ORF-1315|;>ID-43ORF-3016|640072361 YP_354216 RSP_1131 2,3,4,5-tetrahydropyridine-2-carboxylate N-succinyltransferase [Rhodobacter sphaeroides 2.4.1]	RSP_1131	50.9	30.785	0	11	11	11	0.83725	1.0067	0.83259	0.95796	1.0082	1.1307	0.94892	1.1478	0.0501853	-0.228355	254980000	111170000	143810000	2431700000	1096300000	1335300000	459970000	178230000	281730000	2340200000	970370000	1369800000	236030000	105360000	130670000	7951500000	2300400000	5651100000	179630000	79988000	99645000	3624900000	1567600000	2057300000
>ID-21ORF-1494|;>ID-43ORF-551|640069860 YP_351751 RSP_1703 Ribosomal protein L11 [Rhodobacter sphaeroides 2.4.1]	RSP_1703	84.5	16.392	0	16	16	16	0.97577	1.0541	0.93831	1.0279	1.0101	1.0506	0.98812	0.99398	0.0513858	-0.0718703	1580500000	694720000	885790000	28218000000	14347000000	13871000000	1679100000	726960000	952140000	22226000000	10673000000	11553000000	1100900000	511640000	589240000	31143000000	13941000000	17203000000	695050000	333340000	361710000	28507000000	13282000000	15225000000
>ID-23ORF-2964|;>ID-43ORF-2691|640072032 YP_353891 RSP_0812 Glyoxalase I (lactoylglutathione lyase) [Rhodobacter sphaeroides 2.4.1]	RSP_0812	17.7	49.353	1.1579e-236	6	6	6	0.86976	1.1729	0.80893	0.92276	0.94453	1.0378	0.97162	1.2909	0.0517433	-0.292075	39741000	16603000	23138000	2749500000	1210800000	1538600000	61241000	23315000	37927000	1149000000	447140000	701860000	29592000	12101000	17491000	753730000	336090000	417640000	21773000	7910900	13862000	851820000	314890000	536930000
>ID-21ORF-13712|;>ID-43ORF-2886|640072230 YP_354086 RSP_1002 aspartate carbamoyltransferase catalytic subunit [Rhodobacter sphaeroides 2.4.1]	RSP_1002	54.7	38.084	1.6406e-105	7	7	7	1.0538	1.3537	1.0322	1.1578	1.0218	1.0725	0.80324	1.1508	0.0519373	-0.281664	51971000	22496000	29475000	221940000	76606000	145340000	38109000	14267000	23843000	121590000	45664000	75930000	27968000	12117000	15851000	962560000	528620000	433950000	56972000	24826000	32146000	180090000	109100000	70989000
>ID-24ORF-14415|;>ID-43ORF-516|640069824 YP_351716 RSP_1667 hypothetical protein [Rhodobacter sphaeroides 2.4.1]	RSP_1667	25.9	23.171	6.042e-120	5	5	5	1.0332	0.99035	1.0553	1.0191	1.0172	1.0151	1.0315	0.98341	0.0522038	0.0461074	65399000	27690000	37709000	999980000	444250000	555730000	119240000	47931000	71308000	3424800000	2311200000	1113600000	70413000	31605000	38808000	1708100000	769410000	938660000	32418000	15481000	16937000	1098300000	535360000	562920000
>ID-43ORF-1140|640070458 YP_352340 RSP_2284 histidinol-phosphate aminotransferase [Rhodobacter sphaeroides 2.4.1]	RSP_2284	16.6	39.162	1.5091e-195	4	4	1	0.70049	0.95649	0.60824	1.0021	0.92815	1.1932	0.96688	1.0882	0.0524631	-0.423182	179390000	75920000	103470000	2139500000	945110000	1194400000	249440000	90340000	159100000	1668900000	675380000	993520000	100970000	46229000	54745000	1940600000	864300000	1076300000	91961000	39420000	52541000	937610000	410280000	527330000
>ID-25ORF-171|;>ID-43ORF-3308|640072662 YP_354508 RSP_3824 Gamma-glutamyl phosphate reductase GPR [Rhodobacter sphaeroides 2.4.1]	RSP_3824	20.2	75.846	3.2928e-180	8	8	8	0.87289	0.77703	0.8279	0.76399	0.9726	0.87268	0.87001	0.73005	0.0527806	0.173685	70571000	30026000	40544000	1710200000	520240000	1190000000	88760000	38419000	50341000	795480000	368630000	426840000	70946000	31814000	39132000	2191700000	929030000	1262700000	76244000	37231000	39013000	638680000	299420000	339260000
>ID-19ORF-1143|;>ID-43ORF-456|640069762 YP_351656 RSP_1610 altronate hydrolase [Rhodobacter sphaeroides 2.4.1]	RSP_1610	7	91.263	1.7717e-259	5	5	5	1.2823	1.0285	1.2553	1.2096	1.0933	0.94515	1.2671	1.0204	0.0529526	0.221626	9509800	3703600	5806200	238210000	213660000	24549000	16949000	6551700	10397000	283800000	260550000	23256000	8505500	3333100	5172500	79444000	34243000	45202000	8881900	3728800	5153000	264800000	228340000	36455000
>ID-23ORF-2577|;>ID-43ORF-2765|640072107 YP_353965 RSP_0881 Putative soluble lytic transglycosylase [Rhodobacter sphaeroides 2.4.1]	RSP_0881	8.4	75.203	1.4722e-27	5	5	5	0.77176	1.1125	0.7263	0.95127		1.2027		0.86241	0.0532417	-0.446051	1420200	666630	753570	0	0	0	14008000	5833100	8174500	33788000	14462000	19326000	12429000	6071500	6357300	0	0	0	22883000	10433000	12450000	86440000	42539000	43901000
>ID-19ORF-14802|;>ID-43ORF-3182|640072528 YP_354382 RSP_1301 putative peptidase [Rhodobacter sphaeroides 2.4.1]	RSP_1301	5.5	72.771	3.5268e-06	3	3	3	1.2707	1.7332	1.2863	1.5382					0.0536328	-0.350751	786060	272980	513090	0	0	0	3083800	1184400	1899400	0	0	0	1503700	531310	972390	36397000	14545000	21852000	1868700	752840	1115900	0	0	0
>ID-43ORF-567|640069876 YP_351767 RSP_1720 Ribosomal protein S19 [Rhodobacter sphaeroides 2.4.1]	RSP_1720	76.1	10.524	0	9	9	2	0.81795	0.98078	0.85426	0.85293	0.79699	0.9121	0.88094	0.90597	0.0546966	-0.122847	117740000	56489000	61252000	20842000000	10255000000	10587000000	478040000	207950000	270090000	56102000000	43009000000	13093000000	122240000	60236000	62007000	8730500000	4200600000	4529900000	135190000	69226000	65966000	15208000000	5009600000	10198000000
>ID-21ORF-6017|;>ID-43ORF-1400|640070719 YP_352600 RSP_6059 twin-arginine translocation system protein, TatB [Rhodobacter sphaeroides 2.4.1]	RSP_6059	73.1	17.636	1.5997e-122	8	8	8	1.0436	0.9939	1.0939	0.96515	0.9979	0.9556	1	0.85574	0.0551633	0.12896	114920000	49060000	65861000	1298900000	565170000	733740000	113530000	48195000	65332000	1551100000	760900000	790170000	141590000	64723000	76870000	1565700000	693530000	872190000	64183000	30103000	34079000	2085100000	922420000	1162700000
>ID-19ORF-6929|;>ID-43ORF-1663|640070984 YP_352863 RSP_2848 delta-aminolevulinic acid dehydratase [Rhodobacter sphaeroides 2.4.1]	RSP_2848	24.2	58.142	3.7467e-198	7	7	7	1.0771	1.1792	1.0274	1.3096	1.22	1.403	1.239	1.5402	0.0558354	-0.246453	176560000	87790000	88765000	1224400000	502840000	721560000	252120000	121880000	130240000	607880000	233840000	374040000	113010000	51082000	61933000	746330000	301300000	445030000	113710000	41788000	71922000	884410000	290880000	593530000
>ID-22ORF-4789|;>ID-43ORF-2312|640071648 YP_353512 RSP_0437 Suf C, ATPase [Rhodobacter sphaeroides 2.4.1]	RSP_0437	47.5	27.79	0	11	11	11	0.76655	0.58096	0.73025	0.52778	1.0285	0.75416	1.0302	0.7637	0.0561798	0.441741	667330000	280140000	387190000	20646000000	12709000000	7936800000	1147500000	511330000	636190000	11121000000	6194200000	4927200000	612700000	266300000	346410000	37821000000	26893000000	10928000000	699760000	379410000	320350000	14342000000	7566100000	6775500000
>ID-28ORF-2540|;>ID-43ORF-3677|640073039 YP_354877 RSP_3372 TRAP-T family transporter, periplasmic binding protein [Rhodobacter sphaeroides 2.4.1]	RSP_3372	15.8	47.97	4.3273e-195	5	5	5	0.74561	0.84294	0.76649	0.85847	0.86946	0.98777	0.82698	0.96467	0.0563456	-0.179828	66564000	31871000	34694000	318940000	157260000	161680000	130170000	55289000	74880000	355120000	185510000	169610000	44295000	21527000	22768000	763840000	364280000	399560000	47163000	24114000	23049000	781770000	367550000	414220000
>ID-20ORF-11541|;>ID-43ORF-2583|640071922 YP_353783 RSP_0706 prephenate dehydratase [Rhodobacter sphaeroides 2.4.1]	RSP_0706	7.7	56.856	1.0416e-71	3	3	3	1.0555	1.4059	1.1407	1.375	0.98942	1.0514	1.1408	1.4738	0.0563828	-0.284734	11437000	4878300	6558600	1871900000	305560000	1566400000	17665000	6219600	11445000	360330000	137600000	222730000	11382000	4978300	6403600	2573000000	281380000	2291600000	8558600	3375300	5183300	2135300000	333040000	1802300000
>ID-21ORF-9466|;>ID-43ORF-2020|640071352 YP_353220 RSP_0147 Glutamine synthetase class-I [Rhodobacter sphaeroides 2.4.1]	RSP_0147	74	54.234	0	27	27	27	0.89672	1.1582	0.84827	1.0547	1.1636	1.2805	1.0174	1.2706	0.0571344	-0.282315	785140000	311170000	473970000	34474000000	25974000000	8500200000	1445100000	535470000	909600000	47356000000	37951000000	9405500000	649280000	280940000	368340000	81321000000	65305000000	16016000000	688680000	284570000	404110000	47868000000	41435000000	6433700000
>ID-20ORF-7528|;>ID-43ORF-1787|640071111 YP_352987 RSP_2925 ABC branched-chain amino acid transporter family, ATPase subunit [Rhodobacter sphaeroides 2.4.1]	RSP_2925	37.1	26.388	3.6498e-174	4	4	4	0.9795	0.94017	0.98907	0.96777	1.0603	0.93823	1.0065	0.99341	0.0575481	0.0729378	19125000	7597700	11528000	514500000	207030000	307470000	53900000	24219000	29680000	176510000	75086000	101420000	36740000	15751000	20990000	5295800000	2610200000	2685600000	11606000	5019800	6586600	534350000	249490000	284860000
>ID-22ORF-8217|;>ID-43ORF-1695|640071018 YP_352895 RSP_2818 Putative 3-dehydroquinate synthase [Rhodobacter sphaeroides 2.4.1]	RSP_2818	5.4	66.88	2.1388e-79	3	3	3	1.0702	1.2177	0.9819	1.2783					0.0577799	-0.28728	36260000	15238000	21023000	0	0	0	16431000	6883700	9547700	162790000	70149000	92645000	3450600	1614100	1836500	0	0	0	16387000	6253100	10134000	0	0	0
>ID-24ORF-1766|;>ID-43ORF-2927|640072271 YP_354127 RSP_1042 hypothetical protein [Rhodobacter sphaeroides 2.4.1]	RSP_1042	6.6	29.967	4.9926e-19	2	2	2	1.1852	1.4674	1.1141	1.3553					0.0579604	-0.298951	4615200	1888600	2726600	30520000	15797000	14723000	13624000	4808300	8815400	56553000	50732000	5821100	5103600	2286400	2817300	97499000	86028000	11471000	6458000	2744100	3713900	0	0	0
>ID-20ORF-9224|;>ID-43ORF-2094|640071428 YP_353294 RSP_0221 plasma membrane H+-transporting two-sector ATPase, C subunit [Rhodobacter sphaeroides 2.4.1]	RSP_0221	12.8	94.553	3.2714e-206	7	7	7	0.96221	1.8236	1.1257	2.0543	1.1103	1.2123			0.0584647	-0.635527	9705000	4744100	4960900	139380000	65641000	73741000	5772900	1835900	3937000	60152000	22646000	37506000	4959100	1569500	3389600	28787000	14533000	14254000	9124900	3250100	5874800	54118000	21174000	32943000
>ID-24ORF-9831|;>ID-43ORF-1356|640070675 YP_352556 RSP_2491 Enolase [Rhodobacter sphaeroides 2.4.1]	RSP_2491	29.9	51.146	0	10	10	10	0.83073	0.91997	0.80373	0.92976	0.86611	1.0064	0.9602	1.112	0.0585938	-0.197619	494240000	217990000	276260000	19232000000	11824000000	7408500000	386850000	161470000	225380000	15770000000	7530200000	8239600000	212910000	101890000	111020000	8866300000	3146700000	5719600000	257990000	118840000	139150000	12311000000	5463400000	6847900000
>ID-8ORF-526|	#VALUE!	19.1	98.574	1.6591e-142	10	10	1	1.0696	1.3247	1.138	1.2251	0.88051	1.1203	0.95971		0.0588911	-0.276733	10243000	4275500	5967000	61755000	28744000	33011000	4732800	1867000	2865800	71039000	34246000	36793000	2362500	890660	1471900	91789000	42452000	49337000	2843200	1306400	1536900	150350000	81389000	68963000
>ID-24ORF-11263|;>ID-43ORF-1097|640070414 YP_352297 RSP_2241 phosphoribosyl-ATP pyrophosphatase [Rhodobacter sphaeroides 2.4.1]	RSP_2241	15.4	32.268	3.0808e-116	4	4	4	1.061	1.0133	1.0867	1.0398	1.0113	1.0115	1.1035	0.98388	0.0593117	0.0760259	12144000	5392200	6751800	1397300000	540940000	856310000	59689000	25582000	34107000	1511200000	763450000	747710000	2054000	875270	1178800	708560000	329930000	378630000	6224500	3000600	3223900	1119200000	520100000	599070000
>ID-23ORF-1279|;>ID-43ORF-3044|640072390 YP_354244 RSP_1159 UDP-glucose pyrophosphate [Rhodobacter sphaeroides 2.4.1]	RSP_1159	49	56.844	0	14	14	14	0.85248	1.0272	0.81777	0.94313	0.97723	1.0481	0.95756	1.0272	0.0602343	-0.168805	529690000	222820000	306870000	16640000000	7103900000	9535600000	974720000	372240000	602480000	20910000000	8108100000	12801000000	364980000	151040000	213940000	16413000000	8029600000	8383900000	623070000	211850000	411210000	18917000000	8352700000	10565000000
>ID-24ORF-4766|;>ID-43ORF-2269|640071604 YP_353469 RSP_0394 hypothetical protein [Rhodobacter sphaeroides 2.4.1]	RSP_0394	55.6	18.499	5.2374e-157	7	7	7	1.088	1.1016	1.0719	1.1951	0.91661	1.0873	1.0167	1.1378	0.0603108	-0.145922	74383000	31001000	43382000	1701700000	807380000	894320000	54406000	20712000	33694000	2928500000	1170400000	1758000000	48358000	21351000	27006000	2187300000	903920000	1283400000	36311000	15670000	20641000	1319900000	536800000	783100000
>ID-23ORF-11957|;>ID-43ORF-855|640070167 YP_352055 RSP_2004 anthranilate synthase component I [Rhodobacter sphaeroides 2.4.1]	RSP_2004	23.3	57.982	0	8	8	8	1.0433	0.95238	1.0267	0.93422	1.0153	1.0511	1.0665	0.86554	0.0610814	0.133657	78467000	35091000	43375000	902520000	310910000	591610000	212220000	115190000	97031000	1289700000	458820000	830890000	76460000	33085000	43375000	2206000000	1551400000	654590000	52561000	25614000	26947000	812820000	385370000	427450000
>ID-29ORF-1055|;>ID-43ORF-3925|640073288 YP_355125 RSP_3615 Chaperonin Cpn60 [Rhodobacter sphaeroides 2.4.1]	RSP_3615	13.6	58.896	1.4198e-55	6	5	5	1.1798	1.0565	1.1347	1.0308					0.0613837	0.144201	123300	49490	73812	0	0	0	1045000	698460	346570	0	0	0	1053900	545580	508360	0	0	0	1913400	882120	1031300	0	0	0
>ID-24ORF-1518|;>ID-43ORF-2974|640072319 YP_354174 RSP_1087 Short-chain dehydrogenase/reductase family member [Rhodobacter sphaeroides 2.4.1]	RSP_1087	22.9	28.127	3.0424e-105	3	3	3	1.1847	0.78939	1.5142	0.70463		1.1527		0.80065	0.0615524	0.660403	6284900	1715800	4569100	101880000	41166000	60710000	17128000	7950700	9177600	231810000	144470000	87344000	5090600	1863000	3227600	0	0	0	458880	229500	229380	613220000	87845000	525380000
>ID-24ORF-8046|;>ID-43ORF-1671|640070992 YP_352871 RSP_2840 Nitrogen assimilation transcriptional regulator, NtrX [Rhodobacter sphaeroides 2.4.1]	RSP_2840	18.3	56.129	4.0026e-174	7	7	7	0.97718	1.1732	0.94254	1.186	1.1637	1.2352	1.1283	1.1534	0.0621473	-0.179353	104550000	42983000	61569000	4120900000	656820000	3464100000	209590000	76996000	132600000	381540000	146630000	234910000	101180000	42945000	58233000	1129500000	452560000	676910000	86736000	35384000	51352000	1111700000	586720000	524930000
>ID-34ORF-637|;>ID-43ORF-4130|640102954 YP_001033803 RSP_3840 ATPase, ParA type [Rhodobacter sphaeroides 2.4.1]	RSP_3840	10.7	60.051	7.863e-102	5	5	5	1.0003	1.1349	0.95724	1.0641	1.0826	1.1694	1.0875	1.1272	0.0624371	-0.121688	58624000	24970000	33654000	477690000	218630000	259070000	63943000	25650000	38293000	269910000	115500000	154400000	42775000	14890000	27886000	1926100000	1701300000	224730000	32965000	14227000	18738000	391840000	148200000	243640000
>ID-24ORF-1296|;>ID-43ORF-3024|640072369 YP_354224 RSP_1139 transcriptional regulator, MarR family [Rhodobacter sphaeroides 2.4.1]	RSP_1139	32.2	20.16	5.7117e-92	3	3	3	0.84041	0.93638	0.84574	1.021	0.85308	0.87558			0.0625567	-0.158449	23296000	10762000	12534000	911470000	387700000	523770000	29455000	11931000	17524000	551460000	224370000	327090000	31409000	13686000	17722000	397620000	178300000	219320000	8558300	4362800	4195500	373730000	163730000	210000000
>ID-19ORF-15042|;>ID-43ORF-3230|640072576 YP_354430 RSP_1349 hypothetical protein [Rhodobacter sphaeroides 2.4.1]	RSP_1349	10.6	40.768	5.3635e-32	3	3	3	0.91429	1.1483	0.87776	1.0526			0.86457	0.93474	0.0626112	-0.235134	7916500	3623300	4293100	25386000	12708000	12678000	8356400	3291600	5064800	0	0	0	5296300	2481000	2815200	27668000	13411000	14257000	2702300	1191800	1510500	29903000	13396000	16507000
>ID-23ORF-5513|;>ID-43ORF-2121|640071456 YP_353321 RSP_0248 elongation factor P [Rhodobacter sphaeroides 2.4.1]	RSP_0248	32.8	22.334	7.1878e-147	7	7	7	0.83679	0.94491	0.88562	1.035	0.99177	0.97014	0.84533	0.98346	0.0636663	-0.140713	40831000	19565000	21266000	3685500000	1626300000	2059200000	78559000	33043000	45516000	5480100000	2283000000	3197000000	53512000	24798000	28715000	5948500000	2698500000	3250000000	19553000	9364400	10189000	3673400000	1752100000	1921300000
>ID-19ORF-1147|;>ID-43ORF-459|640069765 YP_351659 RSP_1613 TRAP-T family transporter, DctP subunit [Rhodobacter sphaeroides 2.4.1]	RSP_1613	45	41.426	0	10	10	10	0.7865	0.6656	0.7402	0.70985	0.78581	0.67406	0.70252	0.73395	0.0638477	0.118637	947730000	446570000	501160000	28590000000	15830000000	12761000000	1457500000	684310000	773150000	34613000000	20063000000	14550000000	816510000	404680000	411830000	40084000000	23095000000	16989000000	1027600000	516740000	510820000	41008000000	24444000000	16564000000
>ID-19ORF-5814|;>ID-43ORF-1402|640070721 YP_352602 RSP_2542 ATPase [Rhodobacter sphaeroides 2.4.1]	RSP_2542	4.1	69.394	5.4162e-46	2	2	2	0.98799	0.94519	0.98052	0.94887	0.9977	0.98197	0.95802	0.93957	0.0640996	0.0409688	27370000	11677000	15693000	400780000	173010000	227770000	33186000	13062000	20123000	435500000	169280000	266220000	21468000	9021000	12447000	753410000	322600000	430810000	29051000	13184000	15868000	425790000	207640000	218150000
>ID-24ORF-7248|;>ID-43ORF-1840|640071165 YP_353040 RSP_2978 Penicillin-binding protein 1A (PBP-1a) [Rhodobacter sphaeroides 2.4.1]	RSP_2978	18.6	97.293	1.3863e-204	11	11	11	0.98305	1.2824	0.91021	1.295	0.88428	1.0317	0.91214	0.9185	0.0643701	-0.285675	38368000	16649000	21719000	2074600000	1529700000	544830000	44734000	18007000	26727000	447480000	194970000	252510000	50937000	22688000	28248000	751730000	337270000	414450000	39735000	17556000	22180000	2334200000	1882000000	452130000
>ID-22ORF-14099|;>ID-43ORF-528|640069836 YP_351728 RSP_1679 acyl-CoA dehydrogenase [Rhodobacter sphaeroides 2.4.1]	RSP_1679	20.3	64.356	6.4085e-271	7	7	7	0.89903	1.1313	0.86347	1.0566	1.0418	1.1611	1.1248	1.1682	0.0655163	-0.212633	31879000	14084000	17794000	612630000	259570000	353050000	109350000	41536000	67810000	788290000	298100000	490190000	43808000	17072000	26736000	1441000000	911910000	529070000	89700000	38574000	51126000	955610000	400570000	555040000
>ID-22ORF-12377|;>ID-43ORF-848|640070160 YP_352048 RSP_1997 LexA repressor [Rhodobacter sphaeroides 2.4.1]	RSP_1997	16.1	70.031	2.6019e-45	8	8	8	1.0019	1.0504	1.0181	1.1051	1.0629	1.1303	1.0347	1.3124	0.0659176	-0.15789	88481000	32648000	55833000	1847500000	384990000	1462500000	122500000	46731000	75772000	1005000000	408390000	596650000	241840000	46862000	194970000	1384800000	641700000	743090000	32006000	13328000	18678000	722400000	289320000	433080000
>ID-21ORF-1415|;>ID-43ORF-530|640069838 YP_351730 RSP_1681 two-component transcriptional regulator, winged helix family [Rhodobacter sphaeroides 2.4.1]	RSP_1681	44.3	33.473	1.0998e-158	8	8	8	0.9624	1.1036	1.0451	1.0694	1.012	1.1176	1.0709	1.308	0.0662289	-0.16618	19090000	7942100	11148000	418170000	204440000	213730000	50658000	23007000	27652000	1095600000	830970000	264650000	32293000	14031000	18262000	420910000	326840000	94066000	7177800	3358700	3819100	432350000	231400000	200950000
>ID-21ORF-14152|;>ID-43ORF-2992|640072337 YP_354192 RSP_1106 ribosome-binding factor A [Rhodobacter sphaeroides 2.4.1]	RSP_1106	10.6	64.177	4.9901e-88	4	4	4	0.96593	0.69701	0.7035	0.53045	0.92187	0.79858	1.1529	0.71736	0.0664302	0.437298	11960000	4334100	7625800	754170000	286910000	467260000	31918000	13697000	18221000	1441300000	656170000	785130000	11157000	2916600	8240600	497900000	216720000	281170000	10705000	5584500	5120400	493780000	227720000	266060000
>ID-24ORF-10953|;>ID-43ORF-1156|640070474 YP_352356 RSP_2301 Phosphoribosyl pyrophosphate synthetase [Rhodobacter sphaeroides 2.4.1]	RSP_2301	12.1	81.732	0	9	9	9	0.93037	0.98899	0.76217	1.0086	0.89743	1.0509	0.99744	1.029	0.0672268	-0.19138	517450000	229630000	287820000	4849100000	4071400000	777660000	710380000	274550000	435820000	7644200000	3067800000	4576500000	302700000	139590000	163110000	1931300000	1184800000	746540000	309560000	141100000	168460000	1831200000	811760000	1019400000
>ID-19ORF-1625|;>ID-43ORF-549|640069858 YP_351749 RSP_1705 Putative preprotein translocase, SecE subunit [Rhodobacter sphaeroides 2.4.1]	RSP_1705	26.9	7.4097	4.111e-103	2	2	2	0.97499	1.2277	0.90028	1.1097	0.98629	1.0916	1.017	0.96899	0.0680528	-0.17787	9443300	4188500	5254800	1249700000	554410000	695340000	29094000	12213000	16881000	1622000000	727190000	894790000	1537900	804750	733190	2076700000	708540000	1368100000	1812800	828870	983940	1499200000	735160000	764000000
>ID-19ORF-6812|;>ID-43ORF-1633|640070954 YP_352833 RSP_2775 UDP-3-O-(3-hydroxymyristoyl) glucosamine N-acyltransferase [Rhodobacter sphaeroides 2.4.1]	RSP_2775	11.6	39.33	3.6826e-28	3	3	3	0.91894	0.72041	0.94427	0.78744	0.91059	0.87243	0.94469	0.91969	0.0680903	0.175081	82378000	35850000	46528000	438260000	200270000	238000000	73918000	32479000	41438000	317260000	140430000	176830000	43585000	19223000	24362000	740740000	325180000	415550000	39712000	18779000	20933000	1036400000	484810000	551540000
>ID-21ORF-12810|;>ID-43ORF-2706|640072047 YP_353906 RSP_0826 hypothetical protein [Rhodobacter sphaeroides 2.4.1]	RSP_0826	11.2	22.683	8.9754e-46	2	2	2		1.1664	1.0975	1.2002	1.1422	1.1639	0.95138	1.3041	0.068736	-0.186366	445060	368130	76934	445210000	200610000	244600000	24871000	9652100	15219000	470160000	195180000	274980000	3621600	1624200	1997400	718610000	323610000	394990000	3042400	1372100	1670300	559920000	230240000	329680000
>ID-22ORF-4982|;>ID-43ORF-2271|640071606 YP_353471 RSP_0395 RNA polymerase sigma factor [Rhodobacter sphaeroides 2.4.1]	RSP_0395	34.7	75.938	0	15	15	15	0.9269	0.92054	0.90596	0.88256	1.0741	0.91929	1.0433	0.86159	0.0689608	0.13901	262780000	110550000	152230000	12807000000	9902000000	2904900000	417560000	173090000	244470000	16366000000	13461000000	2904700000	210320000	88882000	121440000	8083800000	2144600000	5939200000	249700000	111630000	138070000	7282300000	2215300000	5067000000
>ID-20ORF-12609|;>ID-43ORF-2812|640072154 YP_354012 RSP_0929 Acetyl-CoA carboxylase carboxyl transferase, beta subunit [Rhodobacter sphaeroides 2.4.1]	RSP_0929	18.7	61.157	1.9099e-169	9	9	9	0.96236	0.94189	1.0506	0.90119	1.0758	1.0077	1.0628	0.98031	0.0691951	0.115663	403470000	161940000	241530000	1618200000	662750000	955430000	327470000	127770000	199700000	2188400000	871850000	1316500000	179400000	73469000	105930000	2332200000	1410100000	922080000	149180000	66234000	82942000	2860300000	1076800000	1783500000
>ID-23ORF-11968|;>ID-43ORF-850|640070162 YP_352050 RSP_2000 molybdenum cofactor biosynthesis protein C [Rhodobacter sphaeroides 2.4.1]	RSP_2000	19.2	84.026	2.0873e-280	9	9	9	1.0766	0.969	1.0496	1.0599	1.0283	1.0036	1.0618	0.92906	0.069232	0.0931764	100860000	34389000	66469000	1676300000	746500000	929750000	99039000	41649000	57390000	4091200000	1222300000	2868900000	97287000	42150000	55137000	3459600000	2021800000	1437700000	92313000	31817000	60496000	3354400000	1331000000	2023400000
>ID-24ORF-3695|;>ID-43ORF-2511|640071850 YP_353711 RSP_0636 TRAP-T family transporter, DctP (periplasmic binding) subunit [Rhodobacter sphaeroides 2.4.1]	RSP_0636	28.8	49.143	1.9735e-205	8	8	8	0.95149	1.0958	0.89762	0.97459	0.90303		1.0235	1.1858	0.0697487	-0.2022	19744000	8451800	11292000	172270000	120650000	51622000	7890300	3390200	4500100	43023000	19011000	24012000	12008000	7462100	4546100	235470000	110900000	124560000	4887500	2281400	2606100	331570000	252760000	78806000
>ID-21ORF-9290|;>ID-43ORF-1980|640071308 YP_353180 RSP_0104 Respiratory-chain NADH dehydrogenase, 51 kDa subunit [Rhodobacter sphaeroides 2.4.1]	RSP_0104	6.7	63.567	1.341e-26	2	2	2	1.4628	1.2125	1.5144	1.172	1.5047	1.1931	1.4832	1.569	0.0704378	0.221959	7082500	2586500	4496100	271390000	102650000	168730000	12014000	4760900	7253300	183400000	80953000	102450000	3055600	979500	2076100	191570000	71391000	120180000	14207000	5754500	8452700	231260000	140490000	90762000
>ID-23ORF-9280|;>ID-43ORF-1404|640070723 YP_352604 RSP_2544 Protein-L-isoaspartate O-methyltransferase [Rhodobacter sphaeroides 2.4.1]	RSP_2544	26.6	24.805	2.7717e-122	3	3	3	1.0322	1.0873	1.0328	1.1466			0.94962		0.0706821	-0.159218	28138000	11693000	16445000	124850000	53703000	71151000	22987000	9041900	13945000	93080000	38128000	54952000	14404000	6043500	8360400	520580000	244470000	276110000	6135600	2703100	3432500	166580000	67738000	98839000
>ID-23ORF-4900|;>ID-43ORF-2263|640071598 YP_353463 RSP_0387 hypothetical protein [Rhodobacter sphaeroides 2.4.1]	RSP_0387	41.5	14.149	9.4261e-177	4	4	4	1.123	1.1537	1.1624	1.1789	1.0376	1.365	1.0623	1.1706	0.0709007	-0.150708	5518400	2325500	3193000	212480000	89600000	122880000	58945000	23387000	35558000	152880000	57540000	95342000	4311800	1807800	2504000	572750000	262710000	310040000	14397000	6478500	7918900	286480000	131160000	155320000
>ID-23ORF-3538|;>ID-43ORF-2569|640071908 YP_353769 RSP_0692 iron-sulfur cluster-binding protein [Rhodobacter sphaeroides 2.4.1]	RSP_0692	4.2	54.327	3.241e-33	2	2	2	1.398	1.5203	1.2693	1.9014	1.2956				0.0709726	-0.362113	22045000	8245100	13800000	1668800000	1527700000	141090000	26771000	9969800	16802000	75914000	28752000	47162000	19359000	7574000	11785000	164940000	61473000	103470000	21142000	7015300	14126000	151650000	50505000	101150000
>ID-22ORF-2309|;>ID-43ORF-2815|640072157 YP_354015 RSP_0932 Peptidase family S41 [Rhodobacter sphaeroides 2.4.1]	RSP_0932	36.7	50.149	0	7	7	7	0.85423	0.78867	0.84341	0.72287	0.99608	0.8408	0.96668	0.85706	0.0717081	0.188297	121070000	53592000	67474000	4072200000	1795700000	2276600000	196840000	83589000	113250000	4616100000	2067600000	2548500000	60313000	27468000	32845000	4733600000	2168700000	2564900000	74663000	36068000	38595000	3696400000	1722300000	1974100000
>ID-21ORF-12774|;>ID-43ORF-2697|640072038 YP_353897 RSP_0818 carbamoyl-phosphate synthase large subunit [Rhodobacter sphaeroides 2.4.1]	RSP_0818	44.2	123.47	0	27	27	27	0.96684	1.0826	0.9488	1.1252	0.98713	1.0262	1.0077	0.98054	0.0724393	-0.104735	385820000	163500000	222320000	10220000000	4517700000	5702300000	452180000	182430000	269760000	25963000000	11310000000	14653000000	215440000	96778000	118670000	16259000000	7539400000	8719900000	626580000	383230000	243350000	13890000000	5939500000	7950100000
>ID-19ORF-3653|;>ID-43ORF-983|640070297 YP_352183 RSP_2128 phosphoribosylformylglycinamidine synthase I (FGAM) synthase [Rhodobacter sphaeroides 2.4.1]	RSP_2128	10.7	31.644	1.2718e-68	2	2	2	0.94881	1.1495	0.93091	1.0782	0.61348	1.0055	0.8137		0.0726589	-0.407963	33758000	14520000	19238000	246060000	89045000	157020000	41069000	15484000	25585000	721310000	315170000	406140000	29431000	12837000	16595000	241410000	97542000	143870000	14433000	6250900	8181800	134850000	86959000	47890000
>ID-24ORF-4576|;>ID-43ORF-2309|640071645 YP_353509 RSP_0431 putative selenocysteine lyase [Rhodobacter sphaeroides 2.4.1]	RSP_0431	17.1	44.384	4.1999e-187	3	3	3	1.0208	0.86389	1.0287	0.91069			1.2095		0.0727014	0.292233	24752000	5857200	18894000	122770000	47045000	75724000	54346000	35368000	18978000	315570000	143540000	172030000	1048200	429480	618760	1062200000	248890000	813280000	1370500	639690	730770	0	0	0
>ID-22ORF-12677|;>ID-43ORF-789|640070100 YP_351989 RSP_1937 Translation initiation factor IF-3 [Rhodobacter sphaeroides 2.4.1]	RSP_1937	19.9	27.127	7.0527e-65	6	6	6	1.0411	0.93689	0.87552	0.73306	1.0437	0.90991	0.99793	0.84439	0.0737131	0.21491	266000000	122760000	143230000	10731000000	5388000000	5342500000	389900000	179160000	210750000	8884800000	4095800000	4789000000	295110000	160530000	134580000	10875000000	5123500000	5751800000	139790000	68543000	71247000	5840500000	2906500000	2934000000
>ID-20ORF-389|;>ID-43ORF-336|640069641 YP_351536 RSP_1494 putative aspartate aminotransferase [Rhodobacter sphaeroides 2.4.1]	RSP_1494	14.8	55.659	4.0568e-107	4	4	4	1.026	0.90827	1.0979	0.74415	1.1223	0.92605	0.91108	0.96116	0.0737677	0.23541	78624000	32849000	45774000	755920000	259840000	496080000	81014000	32683000	48331000	2312300000	302840000	2009500000	33100000	13614000	19486000	582580000	284790000	297780000	28847000	13640000	15207000	919250000	463910000	455340000
>ID-19ORF-4619|;>ID-43ORF-1165|640070483 YP_352365 RSP_2310 Chaperonin Cpn10 (GroES) [Rhodobacter sphaeroides 2.4.1]	RSP_2310	86.2	11.828	0	12	12	12	0.94093	0.53918	0.72566	0.46977	1.4358	0.85831	1.3294	0.86898	0.0738594	0.697734	1061200000	404480000	656730000	90044000000	18626000000	71418000000	2834000000	1335100000	1498900000	282130000000	89014000000	193120000000	650780000	365430000	285350000	357660000000	213490000000	144160000000	1198200000	670070000	528090000	156780000000	115480000000	41299000000
>ID-43ORF-3099|640072445 YP_354299 RSP_1217 phosphate acetyltransferase [Rhodobacter sphaeroides 2.4.1];>ID-23ORF-952|	RSP_1217	67.3	81.864	0	25	25	25	1.0236	1.3166	1.1089	1.2983	0.99581	1.1206	1.0269	1.0448	0.0740048	-0.19434	98159000	39295000	58864000	4839600000	3367100000	1472500000	188470000	66510000	121950000	2474500000	1112600000	1362000000	46692000	18862000	27830000	1820000000	807100000	1012900000	63420000	26263000	37157000	3865900000	2440500000	1425400000
>ID-28ORF-3449|;>ID-43ORF-3493|640072853 YP_354693 RSP_3177 3-oxoacyl-(Acyl-carrier-protein) synthase [Rhodobacter sphaeroides 2.4.1]	RSP_3177	30.4	44.646	6.7172e-249	5	5	5	0.93121	0.91847	0.89264	0.85045	0.9438	0.85439	0.96159	0.90217	0.0743463	0.0800616	100190000	41202000	58983000	472630000	192290000	280340000	70899000	27418000	43481000	872940000	408560000	464370000	46736000	26267000	20469000	774840000	289430000	485420000	60334000	28620000	31713000	1245800000	473730000	772050000
>ID-23ORF-14147|;>ID-43ORF-358|640069664 YP_351558 RSP_1514 S-adenosyl-L-homocysteine hydrolase [Rhodobacter sphaeroides 2.4.1]	RSP_1514	44.2	51.994	0	19	19	19	0.78046	0.92062	0.78669	0.88778	0.9123	1.0635	0.9271	1.0318	0.0751425	-0.194395	1564900000	690300000	874620000	128850000000	56197000000	72654000000	1883700000	739680000	1144000000	19907000000	10454000000	9453600000	1111500000	467510000	643960000	101490000000	51735000000	49750000000	1138000000	481020000	657000000	105310000000	40517000000	64798000000
>ID-24ORF-3541|;>ID-43ORF-2544|640071883 YP_353744 RSP_0669 translocation protein TolB precursor [Rhodobacter sphaeroides 2.4.1]	RSP_0669	14.8	49.584	5.3681e-134	4	4	4	0.89045	0.65052	0.89285	0.69895	0.74289	0.61299	0.61501	0.57444	0.0762077	0.29996	58183000	26824000	31359000	837080000	391470000	445610000	60572000	29216000	31356000	1151700000	575560000	576160000	26097000	12255000	13842000	1269900000	591550000	678390000	23659000	12061000	11598000	1096900000	585380000	511530000
>ID-23ORF-8943|;>ID-43ORF-1495|640070815 YP_352695 RSP_2639 arginyl-tRNA-protein transferase [Rhodobacter sphaeroides 2.4.1]	RSP_2639	5.9	32.945	6.8546e-25	2	2	2	0.97035	1.0836	1.0207	1.0947					0.0766429	-0.125367	6046500	2456700	3589800	1744300000	1693300000	51047000	21441000	15463000	5977800	494920000	463370000	31549000	4546000	1966200	2579800	104580000	61129000	43455000	4062800	1996900	2065900	0	0	0
>ID-22ORF-728|;>ID-43ORF-3136|640072482 YP_354336 RSP_1256 enoyl-(acyl carrier protein) reductase [Rhodobacter sphaeroides 2.4.1]	RSP_1256	13.3	26.964	1.7384e-74	2	2	2	1.5217	1.665	1.4494	2.4498	1.4462		1.0644	1.6262	0.0775185	-0.47244	1628500	643700	984750	27509000	10184000	17326000	4155200	1276800	2878400	34782000	26119000	8662400	2496700	987350	1509300	306310000	149640000	156670000	890440	176220	714210	153620000	72251000	81367000
>ID-21ORF-800|;>ID-43ORF-401|640069707 YP_351601 RSP_6158 light-harvesting complex alpha subunit [Rhodobacter sphaeroides 2.4.1]	RSP_6158	16.7	27.532	3.7877e-26	2	2	2	1.1718	2.08	1.2867	3.1924					0.0776721	-1.06813	4898100	1795300	3102900	2584300000	1022400000	1561900000	6505800	1869700	4636100	1648700000	555030000	1093700000	26162000	10534000	15628000	2787100000	1114500000	1672700000	3184800	933280	2251500	1876200000	625070000	1251100000
>ID-20ORF-12677|;>ID-43ORF-2826|640072169 YP_354026 RSP_0943 probable adenosylmethionine-8-amino-7-oxononanoate aminotransferase [Rhodobacter sphaeroides 2.4.1]	RSP_0943	32.7	54.708	0	10	10	10	0.74056	0.95627	0.75466	0.95475	0.91071	1.0679	0.9958	1.0079	0.0782686	-0.241143	304300000	125690000	178610000	6650500000	3981800000	2668700000	381220000	167440000	213790000	4152200000	1792000000	2360200000	197780000	85631000	112150000	8118900000	4577500000	3541400000	264580000	115760000	148810000	6450000000	3274600000	3175400000
>ID-24ORF-13192|;>ID-43ORF-750|640070060 YP_351950 RSP_1901 Hypothetical protein with TPR repeat [Rhodobacter sphaeroides 2.4.1]	RSP_1901	36.6	39.416	4.8259e-85	7	7	7	1.1193	1.1949	0.95793	1.3109			1.007	1.1134	0.0784404	-0.224043	6718700	2746600	3972100	302440000	151260000	151180000	14969000	5646300	9322300	439550000	340700000	98848000	2297400	918720	1378700	316730000	135250000	181480000	2635700	1132100	1503600	1028900000	276780000	752120000
>ID-23ORF-9792|;>ID-43ORF-1317|640070636 YP_352517 RSP_2456 DNA Repair Protein [Rhodobacter sphaeroides 2.4.1]	RSP_2456	14.1	51.769	3.4473e-81	4	4	4	1.1095	1.2521	1.1161	1.214			0.98503		0.0794794	-0.198615	9708100	3509200	6198900	0	0	0	11446000	3735700	7710200	0	0	0	5180400	1900500	3279900	93889000	38841000	55048000	29285000	22931000	6353900	0	0	0
>ID-23ORF-4952|;>ID-43ORF-2257|640071592 YP_353457 RSP_0381 hypothetical protein [Rhodobacter sphaeroides 2.4.1]	RSP_0381	85.6	16.78	0	18	18	18	0.98511	0.92139	0.94535	0.97763	0.99281	0.93439	0.99369	0.95226	0.0796828	0.0526598	833310000	417310000	416010000	42656000000	18759000000	23897000000	1168400000	623280000	545130000	48849000000	23681000000	25168000000	684540000	373470000	311060000	106200000000	51180000000	55025000000	313700000	146590000	167110000	50612000000	23569000000	27042000000
>ID-23ORF-3904|;>ID-43ORF-2471|640071807 YP_353671 RSP_0596 Putative peptidyl-dipeptidase [Rhodobacter sphaeroides 2.4.1]	RSP_0596	7.4	75.641	2.0579e-80	4	4	4	0.90136	0.90458	0.82067	0.779	1.0255	0.81911	1.0456	0.65303	0.0800112	0.273244	29048000	11316000	17732000	3798700000	1725200000	2073500000	51733000	17093000	34640000	1773200000	814870000	958360000	17529000	7128100	10401000	536700000	238950000	297750000	18129000	9794100	8335100	1263100000	643220000	619840000
>ID-24ORF-5969|;>ID-43ORF-2047|640071379 YP_353247 RSP_0173 2-keto-4-pentenoate hydratase/2-oxohepta-3-ene-1 7-dioic acid hydratase [Rhodobacter sphaeroides 2.4.1]	RSP_0173	54.2	30.061	4.1793e-176	6	6	6	0.71335	0.61968	0.75336	0.59834	0.83783	0.80812	0.82548	0.62784	0.0809511	0.241926	142680000	64453000	78223000	402280000	158320000	243950000	288840000	133060000	155780000	442540000	182520000	260020000	59894000	25515000	34379000	749770000	323870000	425910000	152410000	74891000	77523000	472600000	229890000	242710000
>ID-20ORF-11600|;>ID-43ORF-2596|640071936 YP_353796 RSP_0719 phosphatidylserine decarboxylase [Rhodobacter sphaeroides 2.4.1]	RSP_0719	7.1	28.984	6.2186e-25	3	3	3	0.79735	0.89936	0.7396	0.87275					0.0813168	-0.201708	53747000	23914000	29833000	391140000	167240000	223900000	67659000	27628000	40031000	655650000	281250000	374400000	85856000	47086000	38770000	1038700000	485930000	552750000	47541000	22178000	25363000	478180000	215560000	262630000
>ID-20ORF-2653|;>ID-43ORF-842|640070154 YP_352042 RSP_1991 Putative Ornithine decarboxylase [Rhodobacter sphaeroides 2.4.1]	RSP_1991	9.9	45.908	2.9581e-119	3	3	3	0.56397	0.88972	0.59695	0.80564	0.89369	1.1309	0.87918	1.123	0.081482	-0.448427	79472000	35631000	43840000	454340000	221250000	233090000	55928000	22658000	33270000	355090000	143600000	211500000	35717000	16945000	18772000	578090000	279080000	299010000	26837000	11624000	15214000	6518000000	6093700000	424260000
>ID-24ORF-1276|;>ID-43ORF-3029|640072374 YP_354229 RSP_1144 Glutathione S-transferase [Rhodobacter sphaeroides 2.4.1]	RSP_1144	32.8	29.746	1.9233e-49	9	9	9	1.2779	1.1219	1.2451	1.0582	1.1933	1.1904	1.1528	1.1647	0.0822736	0.104504	28019000	11610000	16409000	1604100000	809790000	794290000	149040000	32955000	116090000	1337900000	666560000	671340000	38174000	15608000	22566000	2126000000	1037600000	1088400000	7441800	3396200	4045600	1525100000	678270000	846780000
>ID-21ORF-8269|;>ID-43ORF-1837|640071162 YP_353037 RSP_2975 hypothetical protein [Rhodobacter sphaeroides 2.4.1]	RSP_2975	51.4	18.796	0	10	10	10	1.0183	0.92815	1.0024	0.7786	1.0187	1.0082	1.0315	0.92788	0.084358	0.163319	590970000	254060000	336910000	4411600000	1938700000	2472900000	655400000	273160000	382240000	3197800000	1334400000	1863400000	632080000	274900000	357180000	5815600000	2512100000	3303400000	329440000	156400000	173040000	4748100000	2224900000	2523200000
>ID-20ORF-1375|;>ID-43ORF-566|640069875 YP_351766 RSP_1719 50S ribosomal protein L2 [Rhodobacter sphaeroides 2.4.1]	RSP_1719	37	30.898	0	13	13	13	0.79877	0.92078	0.82797	0.89008	0.87033	0.99561	0.93125	0.9211	0.0844293	-0.121911	586330000	274740000	311590000	75631000000	12954000000	62677000000	939990000	390260000	549730000	30345000000	13712000000	16633000000	655270000	317300000	337970000	81341000000	39883000000	41459000000	506210000	234140000	272080000	61291000000	25731000000	35560000000
>ID-23ORF-11361|;>ID-43ORF-992|640070306 YP_352192 RSP_2138 Fumarate lyase [Rhodobacter sphaeroides 2.4.1]	RSP_2138	51.7	50.51	0	14	14	14	0.78511	0.94562	0.78426	0.91013	0.9149	1.1229	0.99829	1.1559	0.085446	-0.250538	896060000	386970000	509080000	9165800000	4245500000	4920400000	597870000	232860000	365010000	8653900000	3482000000	5172000000	419030000	180830000	238200000	9656100000	4433900000	5222200000	504580000	218680000	285900000	22501000000	5114200000	17386000000
>ID-24ORF-3206|;>ID-43ORF-2621|640071961 YP_353821 RSP_0742 probable acyl-CoA dehydrogenase [Rhodobacter sphaeroides 2.4.1]	RSP_0742	15.8	61.139	1.9134e-74	4	4	4	1.0479	1.1238	1.0177	1.1264	1.0414	1.098	1.005	1.0147	0.0861145	-0.0804458	29418000	11019000	18399000	718610000	612190000	106420000	42379000	14969000	27409000	284160000	111280000	172880000	25763000	9976300	15787000	1835000000	1332700000	502310000	26187000	11547000	14640000	482320000	210480000	271840000
>ID-19ORF-1822|;>ID-43ORF-588|640069897 YP_351788 RSP_1740 Ribosomal protein L17 [Rhodobacter sphaeroides 2.4.1]	RSP_1740	85.2	16.138	0	10	10	10	0.89376	0.87263	0.85437	0.78229	0.83004	0.82115	0.91214	0.74812	0.0865328	0.113311	540540000	240260000	300280000	67887000000	16776000000	51111000000	635130000	325760000	309380000	32272000000	12169000000	20103000000	302060000	135900000	166160000	112830000000	41258000000	71575000000	151020000	75574000	75442000	67508000000	34977000000	32531000000
>ID-28ORF-4135|;>ID-43ORF-3341|640072700 YP_354541 RSP_3024 transcriptional regulator, IclR family/MhpR [Rhodobacter sphaeroides 2.4.1]	RSP_3024	19.3	30.004	4.0472e-30	4	4	4	1.0398	1.4571	1.1252	1.2946					0.0870232	-0.340217	18655000	13791000	4864200	17626000	7507300	10119000	3205300	1119500	2085800	15113000	6968000	8145500	11230000	5100000	6130400	17711000	7559100	10152000	7859000	3689900	4169100	162470000	7020800	155450000
>ID-19ORF-1742|;>ID-43ORF-569|640069878 YP_351769 RSP_1722 30S ribosomal protein S3 [Rhodobacter sphaeroides 2.4.1]	RSP_1722	39.3	36.282	0	12	12	12	0.68286	0.7541	0.72256	0.89013	0.80763	1.0014	0.83752	1.117	0.087066	-0.291552	730330000	386830000	343490000	219740000000	124820000000	94915000000	1053900000	441860000	612010000	175740000000	76730000000	99015000000	946350000	466680000	479670000	121620000000	75898000000	45718000000	381060000	190250000	190820000	44958000000	12495000000	32464000000
>ID-19ORF-12846|;>ID-43ORF-2798|640072140 YP_353998 RSP_0915 hypothetical protein [Rhodobacter sphaeroides 2.4.1]	RSP_0915	26.9	55.608	0	8	8	8	1.4041	0.891	1.1187	0.83951	1.0224	1.0637	1.009	0.97446	0.0882691	0.267848	75154000	31812000	43341000	4439100000	1853300000	2585800000	202270000	85558000	116710000	6003100000	2590100000	3413000000	138410000	59765000	78647000	12702000000	5254100000	7447800000	250490000	117060000	133420000	10140000000	4625500000	5514000000
>ID-24ORF-4439|;>ID-43ORF-2337|640071673 YP_353537 RSP_0464 putative protease [Rhodobacter sphaeroides 2.4.1]	RSP_0464	9.6	38.561	5.5106e-100	2	2	2	3.6705	8.2162	5.2645	11.981					0.0888184	-1.17543	11972000	6210600	5761000	40916000	10926000	29989000	24903000	9492000	15411000	51048000	0	51048000	10032000	2297600	7734600	48750000	7659600	41091000	7574300	1629800	5944500	420130000	31057000	389070000
>ID-19ORF-4581|;>ID-43ORF-1152|640070470 YP_352352 RSP_2297 ATP synthase subunit A [Rhodobacter sphaeroides 2.4.1]	RSP_2297	59.6	55.186	0	34	34	34	0.95057	0.98272	0.92684	0.98047	0.96713	1.0825	0.99653	1.0448	0.0896636	-0.0829909	3144000000	1359300000	1784600000	279000000000	117470000000	161530000000	5228200000	2084700000	3143500000	313410000000	209720000000	103690000000	2710000000	1205300000	1504700000	402580000000	220950000000	181640000000	3492300000	1595200000	1897100000	266810000000	128710000000	138100000000
>ID-22ORF-2115|;>ID-43ORF-2849|640072192 YP_354049 RSP_0965 2-oxoglutarate dehydrogenase E1 component (Alpha-ketoglutarate dehydrogenase) [Rhodobacter sphaeroides 2.4.1]	RSP_0965	35.8	111.88	0	24	24	24	0.90514	1.0539	0.89832	1.0179	0.90911	1.0019	1.0238	0.95164	0.0915196	-0.105129	365510000	178660000	186840000	20453000000	10318000000	10135000000	308590000	138110000	170480000	18640000000	10996000000	7644700000	217200000	105570000	111630000	16390000000	7591300000	8799100000	437640000	205440000	232190000	13221000000	6219500000	7001200000
>ID-20ORF-6748|;>ID-43ORF-1653|640070974 YP_352853 RSP_2858 IndA involved in pigment biosynthesis [Rhodobacter sphaeroides 2.4.1]	RSP_2858	5.4	72.159	1.1884e-44	2	2	2	0.91187	1.0963	0.95442	1.112	1.0847	1.0821			0.0915931	-0.166042	183890	94450	89437	594950000	237070000	357880000	46902000	18635000	28267000	838180000	353690000	484500000	16116000	6805400	9310500	145260000	57372000	87887000	28305000	12207000	16098000	123470000	53173000	70293000
>ID-21ORF-8173|;>ID-43ORF-1820|640071145 YP_353020 RSP_2959 glyceraldehyde-3-phosphate dehydrogenase [Rhodobacter sphaeroides 2.4.1]	RSP_2959	61.5	39.191	0	14	14	11	0.70141	0.88738	0.58529	0.83607	0.82033	1.0122	0.9285	0.98673	0.0919674	-0.311746	1776600000	792950000	983630000	68774000000	14043000000	54731000000	2480000000	972030000	1507900000	25179000000	11503000000	13676000000	1471100000	673880000	797190000	26030000000	13479000000	12551000000	1503200000	665050000	838170000	20882000000	7785500000	13097000000
>ID-19ORF-5762|;>ID-43ORF-1394|640070713 YP_352594 RSP_2534 Predicted hydrolase of the metallo-beta-lactamase superfamily [Rhodobacter sphaeroides 2.4.1]	RSP_2534	17.3	88.863	1.0295e-145	8	8	8	0.9297	1.1895	0.97171	1.0305	1.0996	1.1475	1.0601	1.114	0.0921415	-0.143218	23152000	9903800	13249000	6232400000	617590000	5614800000	145230000	58739000	86488000	5260600000	904090000	4356500000	43714000	18425000	25289000	2028800000	536090000	1492700000	109340000	46250000	63094000	1542200000	646710000	895490000
>ID-24ORF-1326|;>ID-43ORF-3011|640072356 YP_354211 RSP_1126 Exoribonuclease R [Rhodobacter sphaeroides 2.4.1]	RSP_1126	12.7	83.482	5.1303e-187	8	8	8	0.96094	1.1173	1.0028	1.2394	0.99295	0.96485	0.92249	1.0374	0.0923148	-0.166304	17005000	7206200	9798900	537320000	396370000	140950000	27202000	10699000	16503000	1248800000	1036900000	211910000	15634000	6683700	8950200	1626400000	1337700000	288660000	19096000	8467600	10628000	887080000	366370000	520720000
>ID-24ORF-11230|;>ID-43ORF-1106|640070423 YP_352306 RSP_2251 putative beta-ketoadipate enol-lactone hydrolase [Rhodobacter sphaeroides 2.4.1]	RSP_2251	13.2	35.925	7.4521e-15	2	2	2	1.0186	0.86613	0.93784	0.83963					0.0925399	0.195877	585030	244880	340150	0	0	0	1154400	507020	647430	0	0	0	1419400	600360	819080	0	0	0	287120	148610	138510	0	0	0
>ID-21ORF-3617|;>ID-43ORF-947|640070261 YP_352147 RSP_2092 Putative uvrD/DNA Helicase II [Rhodobacter sphaeroides 2.4.1]	RSP_2092	16	89.777	2.238e-287	11	11	11	1.1276	1.0954	1.0658	1.0395	1.1119	0.89647	1.0702	0.83521	0.094769	0.18289	28030000	10914000	17116000	196510000	80435000	116080000	33177000	13134000	20043000	210950000	101150000	109800000	29416000	11741000	17674000	396800000	198960000	197840000	22798000	11207000	11591000	471530000	217080000	254450000
>ID-20ORF-11181|;>ID-43ORF-2496|640071833 YP_353696 RSP_0621 Possible DNA helicase [Rhodobacter sphaeroides 2.4.1]	RSP_0621	3.6	191	3.2849e-47	5	5	5	1.6999	3.7227	1.0357	2.7298					0.0948974	-1.26104	1074200	514880	559340	0	0	0	855010	594330	260690	0	0	0	702830	552290	150540	0	0	0	2380500	1759600	620890	0	0	0
>ID-25ORF-1838|;>ID-43ORF-3611|640072971 YP_354811 RSP_3302 Chemotaxis response regulator, CheY4 [Rhodobacter sphaeroides 2.4.1]	RSP_3302	30.7	14.987	2.4716e-210	5	5	5	0.75226	1.0148	0.87538	1.1798	0.67795	0.80755	0.76929	0.81546	0.0951269	-0.298939	10021000	4985100	5036300	3635600000	3492600000	142970000	30584000	12582000	18002000	3790700000	3475800000	314920000	5692400	2637800	3054600	5052500000	4839800000	212740000	2354200	1162900	1191200	5099200000	4814400000	284860000
>ID-23ORF-7413|;>ID-43ORF-1804|640071129 YP_353004 RSP_2943 Arginyl-tRNA synthetase, class I [Rhodobacter sphaeroides 2.4.1]	RSP_2943	38.7	66.324	0	14	14	14	0.88497	1.1316	0.86837	1.074	1.0857	1.0798	1.0812	1.1524	0.0954322	-0.184144	63788000	27527000	36262000	3914300000	1396900000	2517400000	323230000	124990000	198240000	5206700000	1912600000	3294100000	175700000	72743000	102960000	4916600000	3462000000	1454500000	316250000	136040000	180200000	4219300000	1625500000	2593900000
>ID-23ORF-720|;>ID-43ORF-3150|640072496 YP_354350 RSP_1270 hypothetical protein [Rhodobacter sphaeroides 2.4.1]	RSP_1270	40	11.228	3.4379e-38	3	3	3					1.0491	1.1092	1.0276	1.1814	0.0961496	-0.138156	0	0	0	1021300000	445860000	575430000	1511000	520730	990240	90135000	39999000	50136000	0	0	0	1914900000	780350000	1134600000	0	0	0	2500700000	1003300000	1497500000
>ID-23ORF-1993|;>ID-43ORF-2902|640072246 YP_354102 RSP_1018 Glycolate oxidase iron-sulfur subunit [Rhodobacter sphaeroides 2.4.1]	RSP_1018	14.2	47.651	6.8311e-09	4	4	4	1.1836	1.8017	1.399	1.6355					0.096454	-0.41874	7108400	2753600	4354800	0	0	0	7199300	2112400	5086900	0	0	0	2087700	658190	1429500	0	0	0	5652200	1851500	3800700	0	0	0
>ID-22ORF-13597|;>ID-43ORF-609|640069918 YP_351809 RSP_1761 phenylalanyl-tRNA synthetase beta subunit [Rhodobacter sphaeroides 2.4.1]	RSP_1761	31.6	87.012	0	19	19	19	0.89517	1.0925	0.98214	1.0991	1.0426	1.0769	1.0674	1.0438	0.0964657	-0.1141	281320000	144030000	137280000	4951600000	1682900000	3268700000	288990000	119290000	169700000	2631300000	1124300000	1507000000	167310000	81877000	85436000	5187000000	2989300000	2197800000	214450000	113500000	100950000	3759100000	1675600000	2083600000
>ID-21ORF-5996|;>ID-43ORF-1391|640070710 YP_352591 RSP_2530 NADH dehydrogenase subunit N [Rhodobacter sphaeroides 2.4.1]	RSP_2530	15.1	53.611	1.0971e-84	3	3	3	0.94928	1.2147	0.93432	1.0317	1.0433	1.0418	1.0413	1.0704	0.0974767	-0.134344	30511000	14000000	16510000	308780000	151930000	156850000	55492000	23049000	32443000	368440000	231170000	137280000	17810000	8087300	9722800	467890000	212020000	255870000	26819000	12131000	14687000	675860000	369030000	306820000
>ID-22ORF-6254|;>ID-43ORF-2038|640071370 YP_353238 RSP_0164 hypothetical protein [Rhodobacter sphaeroides 2.4.1]	RSP_0164	48.4	13.832	5.2585e-209	5	5	5	1.0658	0.96356	1.0017	0.95914	0.94977	0.98369	1.0184	0.8894	0.0979308	0.091809	4241800	1809900	2431900	2811200000	1201100000	1610100000	26187000	11128000	15060000	5322500000	2262600000	3059900000	2673900	1232700	1441200	2967500000	1307600000	1659900000	908830	452780	456050	4317800000	2073000000	2244800000
>ID-24ORF-7358|;>ID-43ORF-1823|640071148 YP_353023 RSP_2961 Protein containing a CBS domain [Rhodobacter sphaeroides 2.4.1]	RSP_2961	61.1	16.735	1.3414e-34	6	6	6	0.75507	0.67849	0.8122	0.60126	1.0135	0.85165	0.94198	0.77083	0.0980347	0.282512	158880000	72916000	85966000	4514900000	1870100000	2644700000	212930000	104240000	108690000	8492400000	2348600000	6143900000	138300000	65353000	72948000	4536300000	1364900000	3171400000	106620000	57208000	49411000	7938400000	1213700000	6724600000
>ID-20ORF-9491|;>ID-43ORF-2148|640071483 YP_353348 RSP_0274 Magnesium-chelatase, subunit D [Rhodobacter sphaeroides 2.4.1]	RSP_0274	3.8	70.789	8.7139e-23	2	2	2	1.272	1.5418	1.277	1.8704					0.098672	-0.412498	4792900	1749900	3043000	69957000	27305000	42652000	27472000	9418100	18053000	47767000	15124000	32643000	5999300	2187200	3812000	0	0	0	12825000	4613300	8212200	0	0	0
>ID-21ORF-12908|;>ID-43ORF-2726|640072067 YP_353926 RSP_0844 hypothetical protein [Rhodobacter sphaeroides 2.4.1]	RSP_0844	55.4	24.457	1.2437e-187	5	5	5	0.9046	1.0374	1.0159	0.96638	0.93821	1.0429	0.92401	0.98305	0.0989078	-0.0932682	174310000	72982000	101330000	3601200000	1486700000	2114500000	145450000	52982000	92469000	4163300000	2509800000	1653500000	88696000	37694000	51002000	6242500000	2667900000	3574600000	36618000	15781000	20838000	7010900000	3586900000	3424000000
>ID-21ORF-1463|;>ID-43ORF-545|640069853 YP_351745 RSP_1696 DNA topoisomerase IV subunit A [Rhodobacter sphaeroides 2.4.1]	RSP_1696	17.8	85.579	3.0435e-129	8	8	8	1.0188	1.1281	1.0579	1.2793	1.0161	1.0275	0.83352	1.076	0.099731	-0.203439	44067000	17949000	26118000	564860000	257960000	306900000	83542000	32211000	51331000	2648500000	2150200000	498310000	36640000	14127000	22512000	3694100000	3312800000	381230000	25702000	11012000	14690000	4578300000	4010500000	567790000
>ID-43ORF-2545|640071884 YP_353745 RSP_0670 Possible TolA protein [Rhodobacter sphaeroides 2.4.1];>ID-24ORF-3539|	RSP_0670	39	43.299	9.3692e-260	6	6	6	1.1314	0.94005	1.0566	0.81646					0.0998206	0.317979	17934000	7612200	10322000	0	0	0	14868000	6830700	8037700	0	0	0	5450500	2281800	3168700	0	0	0	10868000	5631900	5236000	0	0	0
>ID-34ORF-518|;>ID-43ORF-4151|640102975 YP_001033824 RSP_3861 ABC Sulfate/Molybdate transporter, periplasmic ligand binding protein [Rhodobacter sphaeroides 2.4.1]	RSP_3861	25.6	53.341	0	8	8	8	0.88132	0.85398	0.8146	0.94243	0.68195	0.87931	0.8175	0.88906	0.101116	-0.163712	110490000	55375000	55112000	3729900000	1061300000	2668600000	113550000	52603000	60944000	4243200000	1087000000	3156100000	136380000	75338000	61045000	1907000000	859780000	1047200000	121220000	55582000	65636000	5518100000	1054400000	4463700000
>ID-25ORF-2694|;>ID-43ORF-3812|640073174 YP_355012 RSP_3508 predicted acetamidase/formamidase [Rhodobacter sphaeroides 2.4.1]	RSP_3508	18.8	46.627	5.0124e-37	3	3	3	0.94369	1.0508	0.92444	1.0335			0.78617		0.101196	-0.239729	17762000	7139200	10623000	795040000	324030000	471010000	19003000	6533000	12470000	1175800000	438230000	737530000	11377000	4573500	6803800	492320000	212710000	279610000	9628000	3789500	5838500	503070000	185520000	317550000
[truncated: 674 more rows]
